# Supplementary material for: Crystal structure of Grimontia hollisae collagenase provides insights into its novel substrate specificity toward collagen
Source: J Biol Chem. 2022 Jun 6;298(8):102109. doi: 10.1016/j.jbc.2022.102109 (PMC9304777; doi:10.1016/j.jbc.2022.102109)
Supplement: Supplemental Data 1 [file mmc3.zip › 7wss_220505_22A.pdb]

REMARK   3
REMARK   3 REFINEMENT.
REMARK   3   PROGRAM     : PHENIX (1.20.1_4487: ???)
REMARK   3   AUTHORS     : Adams,Afonine,Bunkoczi,Burnley,Chen,Dar,Davis,
REMARK   3               : Draizen,Echols,Gildea,Gros,Grosse-Kunstleve,Headd,
REMARK   3               : Hintze,Hung,Ioerger,Liebschner,McCoy,McKee,Moriarty,
REMARK   3               : Oeffner,Poon,Read,Richardson,Richardson,Sacchettini,
REMARK   3               : Sauter,Sobolev,Storoni,Terwilliger,Williams,Zwart
REMARK   3
REMARK   3  X-RAY DATA.
REMARK   3  
REMARK   3  REFINEMENT TARGET : ML
REMARK   3  
REMARK   3  DATA USED IN REFINEMENT.
REMARK   3   RESOLUTION RANGE HIGH (ANGSTROMS) : 2.19    
REMARK   3   RESOLUTION RANGE LOW  (ANGSTROMS) : 44.48   
REMARK   3   MIN(FOBS/SIGMA_FOBS)              : 1.34  
REMARK   3   COMPLETENESS FOR RANGE        (%) : 98.28 
REMARK   3   NUMBER OF REFLECTIONS             : 72860     
REMARK   3   NUMBER OF REFLECTIONS (NON-ANOMALOUS) : 72860     
REMARK   3  
REMARK   3  FIT TO DATA USED IN REFINEMENT.
REMARK   3   R VALUE     (WORKING + TEST SET) : 0.1872
REMARK   3   R VALUE            (WORKING SET) : 0.1850
REMARK   3   FREE R VALUE                     : 0.2265
REMARK   3   FREE R VALUE TEST SET SIZE   (%) : 5.00  
REMARK   3   FREE R VALUE TEST SET COUNT      : 3643      
REMARK   3  
REMARK   3  FIT TO DATA USED IN REFINEMENT (IN BINS).
REMARK   3   BIN  RESOLUTION RANGE  COMPL.    NWORK NFREE   RWORK  RFREE  CCWORK CCFREE
REMARK   3     1   44.48 -    6.49    0.95     2685   140  0.1618 0.1608   0.933  0.929
REMARK   3     2    6.49 -    5.15    0.99     2699   142  0.1590 0.1916   0.935  0.891
REMARK   3     3    5.15 -    4.50    0.99     2713   143  0.1309 0.1646   0.958  0.916
REMARK   3     4    4.50 -    4.09    0.98     2682   141  0.1244 0.1597   0.958  0.941
REMARK   3     5    4.09 -    3.80    0.98     2650   140  0.1446 0.1615   0.948  0.937
REMARK   3     6    3.80 -    3.57    0.98     2680   141  0.1565 0.1967   0.941  0.894
REMARK   3     7    3.57 -    3.39    0.99     2677   140  0.1659 0.2162   0.937  0.889
REMARK   3     8    3.39 -    3.25    0.99     2685   142  0.1801 0.2517   0.925  0.846
REMARK   3     9    3.25 -    3.12    0.99     2651   139  0.2014 0.2329   0.914  0.859
REMARK   3    10    3.12 -    3.01    0.99     2688   142  0.2003 0.2373   0.912  0.862
REMARK   3    11    3.01 -    2.92    0.99     2653   140  0.1925 0.2588   0.924  0.873
REMARK   3    12    2.92 -    2.84    0.99     2690   141  0.2037 0.2592   0.909  0.835
REMARK   3    13    2.84 -    2.76    0.99     2661   140  0.2223 0.2951   0.901  0.793
REMARK   3    14    2.76 -    2.69    0.99     2679   142  0.2200 0.3053   0.908  0.841
REMARK   3    15    2.69 -    2.63    0.98     2664   140  0.2344 0.3262   0.891  0.741
REMARK   3    16    2.63 -    2.58    0.99     2662   140  0.2428 0.2695   0.894  0.894
REMARK   3    17    2.58 -    2.53    0.99     2682   142  0.2195 0.3099   0.911  0.820
REMARK   3    18    2.53 -    2.48    0.98     2639   139  0.2316 0.3119   0.896  0.817
REMARK   3    19    2.48 -    2.43    0.99     2676   141  0.2394 0.3061   0.893  0.762
REMARK   3    20    2.43 -    2.39    0.98     2652   138  0.2430 0.3003   0.887  0.833
REMARK   3    21    2.39 -    2.35    0.99     2623   138  0.2529 0.3065   0.877  0.798
REMARK   3    22    2.35 -    2.32    0.98     2671   141  0.2575 0.3147   0.878  0.806
REMARK   3    23    2.32 -    2.28    0.99     2670   141  0.2796 0.3504   0.860  0.744
REMARK   3    24    2.28 -    2.25    0.97     2593   136  0.3066 0.3547   0.822  0.753
REMARK   3    25    2.25 -    2.22    0.97     2654   140  0.3462 0.4149   0.753  0.636
REMARK   3    26    2.22 -    2.19    0.95     2538   134  0.3444 0.3711   0.778  0.738
REMARK   3  
REMARK   3  BULK SOLVENT MODELLING.
REMARK   3   METHOD USED        : FLAT BULK SOLVENT MODEL
REMARK   3   SOLVENT RADIUS     : 1.10    
REMARK   3   SHRINKAGE RADIUS   : 0.90    
REMARK   3   GRID STEP FACTOR   : 4.00    
REMARK   3  
REMARK   3  ERROR ESTIMATES.
REMARK   3   COORDINATE ERROR (MAXIMUM-LIKELIHOOD BASED)     : 0.31    
REMARK   3   PHASE ERROR (DEGREES, MAXIMUM-LIKELIHOOD BASED) : 27.45   
REMARK   3  
REMARK   3  STRUCTURE FACTORS CALCULATION ALGORITHM : FFT
REMARK   3  B VALUES.
REMARK   3   FROM WILSON PLOT           (A**2) : 36.10   
REMARK   3  
REMARK   3  GEOMETRY RESTRAINTS LIBRARY: GEOSTD + MONOMER LIBRARY + CDL V1.2
REMARK   3  DEVIATIONS FROM IDEAL VALUES - RMSD. RMSZ FOR BONDS AND ANGLES.
REMARK   3    BOND      :  0.007   0.063   8969  Z= 0.440
REMARK   3    ANGLE     :  0.820   7.746  12146  Z= 0.454
REMARK   3    CHIRALITY :  0.048   0.254   1263
REMARK   3    PLANARITY :  0.008   0.083   1597
REMARK   3    DIHEDRAL  : 15.779 168.291   3123
REMARK   3    MIN NONBONDED DISTANCE : 2.062
REMARK   3  
REMARK   3  MOLPROBITY STATISTICS.
REMARK   3    ALL-ATOM CLASHSCORE : 3.93
REMARK   3    RAMACHANDRAN PLOT:
REMARK   3      OUTLIERS :  0.38 %
REMARK   3      ALLOWED  :  1.22 %
REMARK   3      FAVORED  : 98.41 %
REMARK   3    ROTAMER OUTLIERS :  0.69 %
REMARK   3    CBETA DEVIATIONS :  0.00 %
REMARK   3    PEPTIDE PLANE:
REMARK   3      CIS-PROLINE     : 0.00 %
REMARK   3      CIS-GENERAL     : 0.19 %
REMARK   3      TWISTED PROLINE : 0.00 %
REMARK   3      TWISTED GENERAL : 0.00 %
REMARK   3  
REMARK   3  RAMA-Z (RAMACHANDRAN PLOT Z-SCORE):
REMARK   3  INTERPRETATION: BAD |RAMA-Z| > 3; SUSPICIOUS 2 < |RAMA-Z| < 3; GOOD |RAMA-Z| < 2.
REMARK   3  SCORES FOR WHOLE/HELIX/SHEET/LOOP ARE SCALED INDEPENDENTLY;
REMARK   3  THEREFORE, THE VALUES ARE NOT RELATED IN A SIMPLE MANNER.
REMARK   3    WHOLE: -2.00 (0.22), RESIDUES: 1093
REMARK   3    HELIX: -1.55 (0.15), RESIDUES: 718
REMARK   3    SHEET: -1.09 (0.66), RESIDUES: 59
REMARK   3    LOOP : -0.23 (0.35), RESIDUES: 316
REMARK   3  
REMARK   3                  min    max   mean <Bi,j>   iso aniso
REMARK   3     Overall:   22.19 106.91  44.86   5.24  9258     0
REMARK   3     Protein:   22.19 106.91  44.54   5.22  8567     0
REMARK   3     Water:     26.55  69.36  46.26    N/A   476     0
REMARK   3     Other:     30.14  92.43  54.46    N/A   215     0
REMARK   3     Chain  A:  23.56 106.91  46.03    N/A  4302     0
REMARK   3     Chain  C:  47.94  63.58  56.90    N/A    16     0
REMARK   3     Chain  B:  22.19 102.80  43.14    N/A  4305     0
REMARK   3     Chain  D:  38.43  76.13  57.36    N/A    35     0
REMARK   3     Chain  F:  31.48  78.29  53.49    N/A   124     0
REMARK   3     Chain  S:  26.55  69.36  46.26    N/A   476     0
REMARK   3     Histogram:
REMARK   3         Values      Number of atoms
REMARK   3      22.19 - 30.67       271
REMARK   3      30.67 - 39.14      2892
REMARK   3      39.14 - 47.61      3220
REMARK   3      47.61 - 56.08      1574
REMARK   3      56.08 - 64.55       750
REMARK   3      64.55 - 73.03       332
REMARK   3      73.03 - 81.50       134
REMARK   3      81.50 - 89.97        40
REMARK   3      89.97 - 98.44        29
REMARK   3      98.44 - 106.91       16
REMARK   3  
REMARK   3  
REMARK   3  TORSION NCS DETAILS.
REMARK   3   NUMBER OF NCS GROUPS : 1     
REMARK   3   NCS GROUP : 1     
REMARK   3     SELECTION          : (chain 'A' and (resid 88 through
REMARK   3                        : 144 or resid 146 through 211 or
REMARK   3                        : resid 213 through 230 or resid 232
REMARK   3                        : through 284 or resid 286 through
REMARK   3                        : 290 or resid 292 through 313 or
REMARK   3                        : resid 315 through 352 or resid 354
REMARK   3                        : through 370 or resid 372 through
REMARK   3                        : 380 or resid 382 through 397 or
REMARK   3                        : resid 399 through 400 or resid 402
REMARK   3                        : through 592 or resid 594 through
REMARK   3                        : 595 or resid 597 through 622 or
REMARK   3                        : resid 701 through 705))
REMARK   3     SELECTION          : (chain 'B' and (resid 88 through
REMARK   3                        : 144 or resid 146 through 211 or
REMARK   3                        : resid 213 through 230 or resid 232
REMARK   3                        : through 284 or resid 286 through
REMARK   3                        : 290 or resid 292 through 313 or
REMARK   3                        : resid 315 through 352 or resid 354
REMARK   3                        : through 370 or resid 372 through
REMARK   3                        : 380 or resid 382 through 397 or
REMARK   3                        : resid 399 through 400 or resid 402
REMARK   3                        : through 592 or resid 594 through
REMARK   3                        : 595 or resid 597 through 622 or
REMARK   3                        : resid 701 through 705))
REMARK   3     RESTRAINED TORSIONS: 4701
REMARK   3     BELOW LIMIT RMSD   : 0.866     
REMARK   3     ALL RESTRAINT RMSD : 7.227     
REMARK   3    Histogram of differences under limit:
REMARK   3       0.000 -    1.500: 4302
REMARK   3       1.500 -    3.000: 339
REMARK   3       3.000 -    4.500: 20
REMARK   3       4.500 -    6.000: 4
REMARK   3       6.000 -    7.500: 0
REMARK   3       7.500 -    9.000: 0
REMARK   3       9.000 -   10.500: 0
REMARK   3      10.500 -   12.000: 0
REMARK   3      12.000 -   13.500: 0
REMARK   3      13.500 -   15.000: 0
REMARK   3    Histogram of differences over limit:
REMARK   3      15.000 -   30.800: 0
REMARK   3      30.800 -   46.600: 0
REMARK   3      46.600 -   62.400: 8
REMARK   3      62.400 -   78.200: 7
REMARK   3      78.200 -   94.000: 19
REMARK   3      94.000 -  109.800: 0
REMARK   3     109.800 -  125.600: 0
REMARK   3     125.600 -  141.400: 1
REMARK   3     141.400 -  157.200: 0
REMARK   3     157.200 -  173.000: 1
REMARK   3
LINK        ZN    ZN B 701                 NE2 HIS B 496 
LINK        ZN    ZN B 701                 NE2 HIS B 492 
LINK        ZN    ZN A 701                 NE2 HIS A 496 
LINK        ZN    ZN A 701                 NE2 HIS A 492 
SSBOND   1 CYS A   92    CYS A  116 
SSBOND   2 CYS A  358    CYS A  364 
SSBOND   3 CYS A  381    CYS A  401 
SSBOND   4 CYS B   92    CYS B  116 
SSBOND   5 CYS B  358    CYS B  364 
SSBOND   6 CYS B  381    CYS B  401 
CRYST1  182.939   75.120  135.148  90.00 128.18  90.00 C 1 2 1
SCALE1      0.005466  0.000000  0.004298        0.00000
SCALE2      0.000000  0.013312  0.000000        0.00000
SCALE3      0.000000  0.000000  0.009413        0.00000
ATOM      1  N   ALA A  88      62.063 -15.390 -22.945  1.00 66.28      A    N
ATOM      2  CA  ALA A  88      62.536 -15.478 -21.564  1.00 72.80      A    C
ATOM      3  C   ALA A  88      63.625 -16.541 -21.437  1.00 84.14      A    C
ATOM      4  O   ALA A  88      63.690 -17.470 -22.247  1.00 87.44      A    O
ATOM      5  CB  ALA A  88      61.387 -15.770 -20.611  1.00 72.52      A    C
ATOM      6  N   VAL A  89      64.488 -16.391 -20.428  1.00 90.09      A    N
ATOM      7  CA  VAL A  89      65.479 -17.413 -20.094  1.00104.61      A    C
ATOM      8  C   VAL A  89      65.811 -17.304 -18.600  1.00101.90      A    C
ATOM      9  O   VAL A  89      65.076 -16.655 -17.846  1.00103.52      A    O
ATOM     10  CB  VAL A  89      66.722 -17.302 -21.014  1.00102.77      A    C
ATOM     11  CG1 VAL A  89      67.679 -16.169 -20.583  1.00 98.40      A    C
ATOM     12  CG2 VAL A  89      67.435 -18.664 -21.170  1.00 88.82      A    C
ATOM     13  N   GLU A  90      66.908 -17.933 -18.159  1.00101.68      A    N
ATOM     14  CA  GLU A  90      67.195 -18.119 -16.737  1.00 97.00      A    C
ATOM     15  C   GLU A  90      67.634 -16.851 -16.009  1.00 96.76      A    C
ATOM     16  O   GLU A  90      66.911 -16.334 -15.150  1.00 89.81      A    O
ATOM     17  CB  GLU A  90      68.287 -19.177 -16.567  1.00 98.00      A    C
ATOM     18  CG  GLU A  90      68.292 -19.858 -15.216  1.00 95.68      A    C
ATOM     19  CD  GLU A  90      67.637 -21.223 -15.270  1.00102.03      A    C
ATOM     20  OE1 GLU A  90      68.164 -22.110 -15.979  1.00 94.69      A    O
ATOM     21  OE2 GLU A  90      66.585 -21.400 -14.619  1.00106.91      A    O
ATOM     22  N   GLN A  91      68.807 -16.336 -16.354  1.00 91.31      A    N
ATOM     23  CA  GLN A  91      69.462 -15.305 -15.564  1.00 86.69      A    C
ATOM     24  C   GLN A  91      69.168 -13.926 -16.138  1.00 88.94      A    C
ATOM     25  O   GLN A  91      69.160 -13.735 -17.360  1.00 83.86      A    O
ATOM     26  CB  GLN A  91      70.972 -15.543 -15.525  1.00 82.27      A    C
ATOM     27  CG  GLN A  91      71.425 -16.516 -14.459  1.00 83.54      A    C
ATOM     28  CD  GLN A  91      71.881 -15.824 -13.186  1.00 94.82      A    C
ATOM     29  OE1 GLN A  91      72.918 -15.157 -13.164  1.00 94.54      A    O
ATOM     30  NE2 GLN A  91      71.109 -15.985 -12.115  1.00 98.70      A    N
ATOM     31  N   CYS A  92      68.928 -12.966 -15.245  1.00 77.22      A    N
ATOM     32  CA  CYS A  92      68.752 -11.578 -15.648  1.00 74.13      A    C
ATOM     33  C   CYS A  92      70.113 -10.936 -15.893  1.00 78.69      A    C
ATOM     34  O   CYS A  92      71.068 -11.164 -15.143  1.00 78.45      A    O
ATOM     35  CB  CYS A  92      67.996 -10.788 -14.575  1.00 72.95      A    C
ATOM     36  SG  CYS A  92      66.266 -11.298 -14.213  1.00 81.47      A    S
ATOM     37  N   ASP A  93      70.199 -10.128 -16.948  1.00 74.43      A    N
ATOM     38  CA  ASP A  93      71.427  -9.418 -17.301  1.00 68.73      A    C
ATOM     39  C   ASP A  93      71.027  -7.968 -17.543  1.00 66.98      A    C
ATOM     40  O   ASP A  93      70.796  -7.547 -18.682  1.00 64.92      A    O
ATOM     41  CB  ASP A  93      72.110 -10.049 -18.512  1.00 66.50      A    C
ATOM     42  CG  ASP A  93      73.471  -9.437 -18.796  1.00 76.29      A    C
ATOM     43  OD1 ASP A  93      73.786  -8.366 -18.214  1.00 70.45      A    O
ATOM     44  OD2 ASP A  93      74.235 -10.050 -19.575  1.00 76.18      A    O
ATOM     45  N   LEU A  94      70.987  -7.199 -16.456  1.00 55.57      A    N
ATOM     46  CA  LEU A  94      70.516  -5.826 -16.515  1.00 55.51      A    C
ATOM     47  C   LEU A  94      71.376  -4.964 -17.434  1.00 61.97      A    C
ATOM     48  O   LEU A  94      70.892  -3.951 -17.957  1.00 55.68      A    O
ATOM     49  CB  LEU A  94      70.487  -5.251 -15.102  1.00 52.00      A    C
ATOM     50  CG  LEU A  94      69.551  -4.071 -14.895  1.00 57.99      A    C
ATOM     51  CD1 LEU A  94      68.139  -4.493 -15.260  1.00 54.60      A    C
ATOM     52  CD2 LEU A  94      69.624  -3.569 -13.464  1.00 64.70      A    C
ATOM     53  N   SER A  95      72.633  -5.356 -17.661  1.00 57.57      A    N
ATOM     54  CA  SER A  95      73.508  -4.555 -18.505  1.00 58.81      A    C
ATOM     55  C   SER A  95      73.028  -4.536 -19.953  1.00 66.36      A    C
ATOM     56  O   SER A  95      73.208  -3.528 -20.652  1.00 63.26      A    O
ATOM     57  CB  SER A  95      74.941  -5.081 -18.413  1.00 55.82      A    C
ATOM     58  OG  SER A  95      75.078  -6.324 -19.072  1.00 71.04      A    O
ATOM     59  N   GLN A  96      72.393  -5.621 -20.411  1.00 64.30      A    N
ATOM     60  CA  GLN A  96      71.854  -5.649 -21.768  1.00 59.44      A    C
ATOM     61  C   GLN A  96      70.898  -4.490 -22.019  1.00 65.18      A    C
ATOM     62  O   GLN A  96      70.737  -4.058 -23.166  1.00 66.74      A    O
ATOM     63  CB  GLN A  96      71.138  -6.974 -22.026  1.00 58.96      A    C
ATOM     64  CG  GLN A  96      72.048  -8.186 -22.082  1.00 65.85      A    C
ATOM     65  CD  GLN A  96      73.163  -8.036 -23.099  1.00 76.48      A    C
ATOM     66  OE1 GLN A  96      72.958  -7.520 -24.204  1.00 70.02      A    O
ATOM     67  NE2 GLN A  96      74.360  -8.485 -22.726  1.00 79.10      A    N
ATOM     68  N   PHE A  97      70.255  -3.974 -20.968  1.00 55.56      A    N
ATOM     69  CA  PHE A  97      69.330  -2.864 -21.138  1.00 51.91      A    C
ATOM     70  C   PHE A  97      70.045  -1.527 -21.247  1.00 57.48      A    C
ATOM     71  O   PHE A  97      69.450  -0.559 -21.734  1.00 58.73      A    O
ATOM     72  CB  PHE A  97      68.331  -2.811 -19.975  1.00 52.65      A    C
ATOM     73  CG  PHE A  97      67.399  -3.991 -19.906  1.00 53.26      A    C
ATOM     74  CD1 PHE A  97      66.222  -4.002 -20.633  1.00 51.22      A    C
ATOM     75  CD2 PHE A  97      67.690  -5.073 -19.099  1.00 51.92      A    C
ATOM     76  CE1 PHE A  97      65.361  -5.070 -20.569  1.00 46.33      A    C
ATOM     77  CE2 PHE A  97      66.828  -6.157 -19.029  1.00 51.84      A    C
ATOM     78  CZ  PHE A  97      65.661  -6.154 -19.761  1.00 51.49      A    C
ATOM     79  N   GLN A  98      71.294  -1.441 -20.786  1.00 64.76      A    N
ATOM     80  CA  GLN A  98      72.050  -0.186 -20.809  1.00 65.10      A    C
ATOM     81  C   GLN A  98      72.739  -0.070 -22.164  1.00 61.27      A    C
ATOM     82  O   GLN A  98      73.909  -0.413 -22.344  1.00 68.81      A    O
ATOM     83  CB  GLN A  98      73.042  -0.151 -19.656  1.00 64.90      A    C
ATOM     84  CG  GLN A  98      73.785   1.160 -19.499  1.00 73.62      A    C
ATOM     85  CD  GLN A  98      74.396   1.281 -18.121  1.00 79.53      A    C
ATOM     86  OE1 GLN A  98      74.477   0.292 -17.382  1.00 77.13      A    O
ATOM     87  NE2 GLN A  98      74.811   2.491 -17.754  1.00 72.56      A    N
ATOM     88  N   THR A  99      71.977   0.398 -23.146  1.00 54.88      A    N
ATOM     89  CA  THR A  99      72.433   0.362 -24.526  1.00 57.84      A    C
ATOM     90  C   THR A  99      71.769   1.475 -25.311  1.00 57.34      A    C
ATOM     91  O   THR A  99      70.739   2.022 -24.904  1.00 53.91      A    O
ATOM     92  CB  THR A  99      72.124  -0.972 -25.201  1.00 58.96      A    C
ATOM     93  OG1 THR A  99      72.572  -0.926 -26.560  1.00 56.51      A    O
ATOM     94  CG2 THR A  99      70.621  -1.235 -25.180  1.00 55.41      A    C
ATOM     95  N   THR A 100      72.374   1.805 -26.450  1.00 53.30      A    N
ATOM     96  CA  THR A 100      71.798   2.793 -27.345  1.00 54.51      A    C
ATOM     97  C   THR A 100      71.032   2.171 -28.504  1.00 51.44      A    C
ATOM     98  O   THR A 100      70.306   2.885 -29.206  1.00 53.58      A    O
ATOM     99  CB  THR A 100      72.897   3.715 -27.884  1.00 55.81      A    C
ATOM    100  OG1 THR A 100      72.316   4.667 -28.777  1.00 69.21      A    O
ATOM    101  CG2 THR A 100      73.989   2.910 -28.602  1.00 48.62      A    C
ATOM    102  N   SER A 101      71.132   0.858 -28.684  1.00 53.22      A    N
ATOM    103  CA  SER A 101      70.447   0.163 -29.765  1.00 53.22      A    C
ATOM    104  C   SER A 101      69.057  -0.263 -29.301  1.00 49.23      A    C
ATOM    105  O   SER A 101      68.925  -0.975 -28.301  1.00 48.35      A    O
ATOM    106  CB  SER A 101      71.259  -1.051 -30.218  1.00 46.48      A    C
ATOM    107  OG  SER A 101      70.510  -1.844 -31.115  1.00 56.22      A    O
ATOM    108  N   SER A 102      68.026   0.177 -30.029  1.00 47.49      A    N
ATOM    109  CA  SER A 102      66.667  -0.262 -29.735  1.00 48.32      A    C
ATOM    110  C   SER A 102      66.504  -1.760 -29.974  1.00 54.22      A    C
ATOM    111  O   SER A 102      65.799  -2.436 -29.218  1.00 45.66      A    O
ATOM    112  CB  SER A 102      65.659   0.507 -30.595  1.00 54.20      A    C
ATOM    113  OG  SER A 102      65.478   1.845 -30.167  1.00 51.80      A    O
ATOM    114  N   ASN A 103      67.165  -2.304 -31.001  1.00 53.97      A    N
ATOM    115  CA  ASN A 103      67.045  -3.734 -31.264  1.00 48.54      A    C
ATOM    116  C   ASN A 103      67.609  -4.544 -30.113  1.00 50.29      A    C
ATOM    117  O   ASN A 103      66.952  -5.463 -29.614  1.00 51.89      A    O
ATOM    118  CB  ASN A 103      67.741  -4.105 -32.570  1.00 49.58      A    C
ATOM    119  CG  ASN A 103      66.899  -3.786 -33.782  1.00 61.79      A    C
ATOM    120  OD1 ASN A 103      65.668  -3.723 -33.699  1.00 63.18      A    O
ATOM    121  ND2 ASN A 103      67.554  -3.568 -34.918  1.00 53.74      A    N
ATOM    122  N   GLN A 104      68.818  -4.205 -29.662  1.00 50.47      A    N
ATOM    123  CA  GLN A 104      69.376  -4.898 -28.507  1.00 52.10      A    C
ATOM    124  C   GLN A 104      68.470  -4.745 -27.296  1.00 49.33      A    C
ATOM    125  O   GLN A 104      68.272  -5.698 -26.535  1.00 48.90      A    O
ATOM    126  CB  GLN A 104      70.771  -4.366 -28.191  1.00 50.63      A    C
ATOM    127  CG  GLN A 104      71.295  -4.837 -26.852  1.00 59.66      A    C
ATOM    128  CD  GLN A 104      72.725  -4.414 -26.594  1.00 71.24      A    C
ATOM    129  OE1 GLN A 104      73.046  -3.937 -25.507  1.00 62.63      A    O
ATOM    130  NE2 GLN A 104      73.595  -4.594 -27.588  1.00 71.54      A    N
ATOM    131  N   LEU A 105      67.891  -3.555 -27.122  1.00 45.81      A    N
ATOM    132  CA  LEU A 105      66.979  -3.321 -26.008  1.00 46.65      A    C
ATOM    133  C   LEU A 105      65.753  -4.219 -26.108  1.00 50.21      A    C
ATOM    134  O   LEU A 105      65.323  -4.819 -25.115  1.00 47.42      A    O
ATOM    135  CB  LEU A 105      66.559  -1.853 -25.965  1.00 41.24      A    C
ATOM    136  CG  LEU A 105      65.591  -1.498 -24.836  1.00 43.76      A    C
ATOM    137  CD1 LEU A 105      66.224  -1.840 -23.495  1.00 44.71      A    C
ATOM    138  CD2 LEU A 105      65.146  -0.032 -24.881  1.00 44.28      A    C
ATOM    139  N   MET A 106      65.157  -4.303 -27.298  1.00 46.98      A    N
ATOM    140  CA  MET A 106      63.963  -5.124 -27.458  1.00 52.37      A    C
ATOM    141  C   MET A 106      64.286  -6.609 -27.397  1.00 47.96      A    C
ATOM    142  O   MET A 106      63.460  -7.396 -26.927  1.00 50.62      A    O
ATOM    143  CB  MET A 106      63.251  -4.762 -28.757  1.00 47.19      A    C
ATOM    144  CG  MET A 106      62.404  -3.531 -28.572  1.00 44.26      A    C
ATOM    145  SD  MET A 106      61.518  -3.043 -30.031  1.00 59.20      A    S
ATOM    146  CE  MET A 106      62.699  -1.903 -30.774  1.00 52.79      A    C
ATOM    147  N   ALA A 107      65.470  -7.009 -27.858  1.00 50.52      A    N
ATOM    148  CA  ALA A 107      65.911  -8.378 -27.640  1.00 49.61      A    C
ATOM    149  C   ALA A 107      66.031  -8.676 -26.149  1.00 50.26      A    C
ATOM    150  O   ALA A 107      65.675  -9.767 -25.697  1.00 51.01      A    O
ATOM    151  CB  ALA A 107      67.235  -8.626 -28.361  1.00 42.72      A    C
ATOM    152  N   ALA A 108      66.509  -7.711 -25.362  1.00 46.53      A    N
ATOM    153  CA  ALA A 108      66.628  -7.940 -23.925  1.00 48.21      A    C
ATOM    154  C   ALA A 108      65.258  -8.061 -23.271  1.00 51.19      A    C
ATOM    155  O   ALA A 108      65.070  -8.864 -22.354  1.00 51.84      A    O
ATOM    156  CB  ALA A 108      67.434  -6.819 -23.273  1.00 54.53      A    C
ATOM    157  N   ILE A 109      64.293  -7.256 -23.713  1.00 53.01      A    N
ATOM    158  CA  ILE A 109      62.953  -7.331 -23.143  1.00 42.53      A    C
ATOM    159  C   ILE A 109      62.338  -8.704 -23.399  1.00 52.80      A    C
ATOM    160  O   ILE A 109      61.892  -9.382 -22.466  1.00 47.75      A    O
ATOM    161  CB  ILE A 109      62.073  -6.197 -23.694  1.00 41.22      A    C
ATOM    162  CG1 ILE A 109      62.574  -4.841 -23.172  1.00 44.40      A    C
ATOM    163  CG2 ILE A 109      60.621  -6.429 -23.331  1.00 38.16      A    C
ATOM    164  CD1 ILE A 109      61.832  -3.635 -23.721  1.00 33.89      A    C
ATOM    165  N   ARG A 110      62.324  -9.149 -24.664  1.00 46.95      A    N
ATOM    166  CA  ARG A 110      61.620 -10.390 -24.983  1.00 49.09      A    C
ATOM    167  C   ARG A 110      62.375 -11.619 -24.495  1.00 47.31      A    C
ATOM    168  O   ARG A 110      61.744 -12.616 -24.128  1.00 53.67      A    O
ATOM    169  CB  ARG A 110      61.359 -10.495 -26.491  1.00 46.46      A    C
ATOM    170  CG  ARG A 110      62.465 -11.186 -27.305  1.00 53.97      A    C
ATOM    171  CD  ARG A 110      62.089 -11.326 -28.782  1.00 44.93      A    C
ATOM    172  NE  ARG A 110      61.826 -10.021 -29.381  1.00 57.92      A    N
ATOM    173  CZ  ARG A 110      62.731  -9.273 -30.004  1.00 60.21      A    C
ATOM    174  NH1 ARG A 110      63.981  -9.682 -30.161  1.00 56.77      A    N
ATOM    175  NH2 ARG A 110      62.377  -8.074 -30.465  1.00 51.60      A    N
ATOM    176  N   GLN A 111      63.709 -11.564 -24.457  1.00 51.53      A    N
ATOM    177  CA  GLN A 111      64.497 -12.725 -24.061  1.00 56.93      A    C
ATOM    178  C   GLN A 111      64.710 -12.807 -22.560  1.00 59.05      A    C
ATOM    179  O   GLN A 111      64.932 -13.901 -22.037  1.00 61.76      A    O
ATOM    180  CB  GLN A 111      65.864 -12.730 -24.751  1.00 47.62      A    C
ATOM    181  CG  GLN A 111      65.815 -12.842 -26.260  1.00 44.38      A    C
ATOM    182  CD  GLN A 111      67.177 -12.589 -26.875  1.00 54.53      A    C
ATOM    183  OE1 GLN A 111      68.184 -12.580 -26.168  1.00 56.11      A    O
ATOM    184  NE2 GLN A 111      67.217 -12.368 -28.186  1.00 57.84      A    N
ATOM    185  N   GLN A 112      64.715 -11.685 -21.854  1.00 54.33      A    N
ATOM    186  CA  GLN A 112      64.795 -11.775 -20.405  1.00 56.30      A    C
ATOM    187  C   GLN A 112      63.423 -11.814 -19.749  1.00 54.81      A    C
ATOM    188  O   GLN A 112      63.303 -12.312 -18.626  1.00 53.73      A    O
ATOM    189  CB  GLN A 112      65.626 -10.617 -19.838  1.00 57.02      A    C
ATOM    190  CG  GLN A 112      67.056 -10.610 -20.340  1.00 52.73      A    C
ATOM    191  CD  GLN A 112      67.929  -9.686 -19.543  1.00 59.75      A    C
ATOM    192  OE1 GLN A 112      67.746  -9.542 -18.336  1.00 61.07      A    O
ATOM    193  NE2 GLN A 112      68.889  -9.050 -20.208  1.00 55.38      A    N
ATOM    194  N   GLY A 113      62.388 -11.318 -20.423  1.00 50.97      A    N
ATOM    195  CA  GLY A 113      61.031 -11.449 -19.938  1.00 50.20      A    C
ATOM    196  C   GLY A 113      60.675 -10.473 -18.827  1.00 44.42      A    C
ATOM    197  O   GLY A 113      61.509  -9.757 -18.275  1.00 46.26      A    O
ATOM    198  N   ALA A 114      59.388 -10.493 -18.473  1.00 43.32      A    N
ATOM    199  CA  ALA A 114      58.814  -9.483 -17.591  1.00 45.92      A    C
ATOM    200  C   ALA A 114      59.488  -9.462 -16.220  1.00 50.13      A    C
ATOM    201  O   ALA A 114      59.642  -8.392 -15.619  1.00 56.23      A    O
ATOM    202  CB  ALA A 114      57.311  -9.722 -17.457  1.00 41.99      A    C
ATOM    203  N   SER A 115      59.886 -10.628 -15.701  1.00 42.53      A    N
ATOM    204  CA  SER A 115      60.445 -10.685 -14.352  1.00 47.51      A    C
ATOM    205  C   SER A 115      61.827 -10.048 -14.280  1.00 52.74      A    C
ATOM    206  O   SER A 115      62.245  -9.611 -13.205  1.00 56.04      A    O
ATOM    207  CB  SER A 115      60.524 -12.128 -13.862  1.00 40.44      A    C
ATOM    208  OG  SER A 115      61.509 -12.817 -14.596  1.00 62.40      A    O
ATOM    209  N   CYS A 116      62.567 -10.016 -15.393  1.00 55.50      A    N
ATOM    210  CA  CYS A 116      63.841  -9.297 -15.407  1.00 55.48      A    C
ATOM    211  C   CYS A 116      63.653  -7.810 -15.682  1.00 55.66      A    C
ATOM    212  O   CYS A 116      64.394  -6.981 -15.143  1.00 57.74      A    O
ATOM    213  CB  CYS A 116      64.781  -9.901 -16.443  1.00 61.25      A    C
ATOM    214  SG  CYS A 116      65.343 -11.538 -16.010  1.00 65.14      A    S
ATOM    215  N   VAL A 117      62.694  -7.462 -16.544  1.00 52.33      A    N
ATOM    216  CA  VAL A 117      62.337  -6.068 -16.782  1.00 51.25      A    C
ATOM    217  C   VAL A 117      61.921  -5.388 -15.484  1.00 55.08      A    C
ATOM    218  O   VAL A 117      62.040  -4.160 -15.354  1.00 55.72      A    O
ATOM    219  CB  VAL A 117      61.225  -5.993 -17.853  1.00 47.96      A    C
ATOM    220  CG1 VAL A 117      60.644  -4.596 -17.954  1.00 48.43      A    C
ATOM    221  CG2 VAL A 117      61.764  -6.456 -19.208  1.00 45.58      A    C
ATOM    222  N   ASN A 118      61.450  -6.169 -14.506  1.00 55.02      A    N
ATOM    223  CA  ASN A 118      61.092  -5.614 -13.203  1.00 60.90      A    C
ATOM    224  C   ASN A 118      62.253  -4.879 -12.553  1.00 54.03      A    C
ATOM    225  O   ASN A 118      62.037  -3.884 -11.853  1.00 52.74      A    O
ATOM    226  CB  ASN A 118      60.598  -6.726 -12.276  1.00 52.31      A    C
ATOM    227  CG  ASN A 118      59.092  -6.774 -12.181  1.00 55.92      A    C
ATOM    228  OD1 ASN A 118      58.430  -5.735 -12.159  1.00 61.40      A    O
ATOM    229  ND2 ASN A 118      58.536  -7.983 -12.120  1.00 65.39      A    N
ATOM    230  N   ALA A 119      63.485  -5.338 -12.789  1.00 51.61      A    N
ATOM    231  CA  ALA A 119      64.656  -4.716 -12.184  1.00 51.52      A    C
ATOM    232  C   ALA A 119      64.844  -3.262 -12.605  1.00 55.20      A    C
ATOM    233  O   ALA A 119      65.511  -2.506 -11.891  1.00 58.93      A    O
ATOM    234  CB  ALA A 119      65.903  -5.515 -12.541  1.00 49.76      A    C
ATOM    235  N   LEU A 120      64.278  -2.854 -13.744  1.00 52.30      A    N
ATOM    236  CA  LEU A 120      64.499  -1.498 -14.240  1.00 53.37      A    C
ATOM    237  C   LEU A 120      63.894  -0.441 -13.316  1.00 57.62      A    C
ATOM    238  O   LEU A 120      64.339   0.715 -13.330  1.00 53.45      A    O
ATOM    239  CB  LEU A 120      63.925  -1.355 -15.654  1.00 52.38      A    C
ATOM    240  CG  LEU A 120      64.578  -2.178 -16.775  1.00 56.21      A    C
ATOM    241  CD1 LEU A 120      63.816  -2.006 -18.086  1.00 51.53      A    C
ATOM    242  CD2 LEU A 120      66.043  -1.811 -16.958  1.00 61.77      A    C
ATOM    243  N   PHE A 121      62.863  -0.803 -12.540  1.00 52.88      A    N
ATOM    244  CA  PHE A 121      62.219   0.167 -11.655  1.00 55.32      A    C
ATOM    245  C   PHE A 121      63.195   0.720 -10.620  1.00 53.64      A    C
ATOM    246  O   PHE A 121      63.134   1.903 -10.271  1.00 56.75      A    O
ATOM    247  CB  PHE A 121      61.030  -0.467 -10.938  1.00 56.50      A    C
ATOM    248  CG  PHE A 121      59.787  -0.615 -11.781  1.00 54.27      A    C
ATOM    249  CD1 PHE A 121      59.578  -1.754 -12.539  1.00 47.05      A    C
ATOM    250  CD2 PHE A 121      58.798   0.355 -11.758  1.00 52.18      A    C
ATOM    251  CE1 PHE A 121      58.425  -1.911 -13.279  1.00 45.69      A    C
ATOM    252  CE2 PHE A 121      57.644   0.206 -12.500  1.00 50.42      A    C
ATOM    253  CZ  PHE A 121      57.454  -0.936 -13.257  1.00 45.15      A    C
ATOM    254  N   SER A 122      64.084  -0.129 -10.101  1.00 57.73      A    N
ATOM    255  CA  SER A 122      64.980   0.217  -9.003  1.00 56.29      A    C
ATOM    256  C   SER A 122      66.449   0.221  -9.420  1.00 63.82      A    C
ATOM    257  O   SER A 122      67.334   0.142  -8.562  1.00 69.19      A    O
ATOM    258  CB  SER A 122      64.766  -0.745  -7.836  1.00 63.03      A    C
ATOM    259  OG  SER A 122      64.958  -2.089  -8.252  1.00 59.19      A    O
ATOM    260  N   ALA A 123      66.726   0.275 -10.718  1.00 64.61      A    N
ATOM    261  CA  ALA A 123      68.096   0.266 -11.201  1.00 69.12      A    C
ATOM    262  C   ALA A 123      68.749   1.643 -11.033  1.00 68.51      A    C
ATOM    263  O   ALA A 123      68.092   2.651 -10.753  1.00 60.91      A    O
ATOM    264  CB  ALA A 123      68.142  -0.178 -12.663  1.00 66.20      A    C
ATOM    265  N   ASP A 124      70.067   1.669 -11.224  1.00 68.31      A    N
ATOM    266  CA  ASP A 124      70.838   2.896 -11.116  1.00 65.01      A    C
ATOM    267  C   ASP A 124      70.374   3.912 -12.152  1.00 73.38      A    C
ATOM    268  O   ASP A 124      69.815   3.564 -13.195  1.00 76.36      A    O
ATOM    269  CB  ASP A 124      72.326   2.610 -11.320  1.00 75.16      A    C
ATOM    270  CG  ASP A 124      73.067   2.388 -10.011  1.00 89.17      A    C
ATOM    271  OD1 ASP A 124      72.411   2.020  -9.010  1.00 87.67      A    O
ATOM    272  OD2 ASP A 124      74.304   2.586  -9.981  1.00 85.93      A    O
ATOM    273  N   THR A 125      70.610   5.192 -11.849  1.00 67.64      A    N
ATOM    274  CA  THR A 125      70.260   6.245 -12.794  1.00 71.35      A    C
ATOM    275  C   THR A 125      71.017   6.098 -14.111  1.00 72.20      A    C
ATOM    276  O   THR A 125      70.583   6.647 -15.134  1.00 62.11      A    O
ATOM    277  CB  THR A 125      70.509   7.624 -12.176  1.00 68.46      A    C
ATOM    278  OG1 THR A 125      69.949   8.632 -13.025  1.00 63.21      A    O
ATOM    279  CG2 THR A 125      71.998   7.882 -12.007  1.00 71.81      A    C
ATOM    280  N   GLY A 126      72.150   5.390 -14.103  1.00 75.54      A    N
ATOM    281  CA  GLY A 126      72.833   5.101 -15.353  1.00 68.77      A    C
ATOM    282  C   GLY A 126      72.019   4.185 -16.248  1.00 67.37      A    C
ATOM    283  O   GLY A 126      71.803   4.481 -17.426  1.00 67.30      A    O
ATOM    284  N   VAL A 127      71.539   3.067 -15.691  1.00 68.15      A    N
ATOM    285  CA  VAL A 127      70.733   2.129 -16.471  1.00 65.49      A    C
ATOM    286  C   VAL A 127      69.417   2.774 -16.887  1.00 64.08      A    C
ATOM    287  O   VAL A 127      69.005   2.682 -18.049  1.00 57.35      A    O
ATOM    288  CB  VAL A 127      70.496   0.830 -15.674  1.00 66.67      A    C
ATOM    289  CG1 VAL A 127      69.735  -0.171 -16.510  1.00 69.56      A    C
ATOM    290  CG2 VAL A 127      71.818   0.222 -15.217  1.00 62.66      A    C
ATOM    291  N   GLN A 128      68.753   3.458 -15.955  1.00 55.81      A    N
ATOM    292  CA  GLN A 128      67.469   4.077 -16.262  1.00 57.84      A    C
ATOM    293  C   GLN A 128      67.593   5.072 -17.413  1.00 63.86      A    C
ATOM    294  O   GLN A 128      66.781   5.059 -18.346  1.00 59.91      A    O
ATOM    295  CB  GLN A 128      66.907   4.756 -15.010  1.00 56.69      A    C
ATOM    296  CG  GLN A 128      66.506   3.765 -13.932  1.00 61.25      A    C
ATOM    297  CD  GLN A 128      65.594   4.349 -12.875  1.00 60.52      A    C
ATOM    298  OE1 GLN A 128      65.540   5.567 -12.669  1.00 51.10      A    O
ATOM    299  NE2 GLN A 128      64.846   3.475 -12.210  1.00 52.59      A    N
ATOM    300  N   GLU A 129      68.615   5.939 -17.370  1.00 62.74      A    N
ATOM    301  CA  GLU A 129      68.760   6.956 -18.409  1.00 67.59      A    C
ATOM    302  C   GLU A 129      69.041   6.332 -19.767  1.00 62.43      A    C
ATOM    303  O   GLU A 129      68.556   6.823 -20.793  1.00 62.96      A    O
ATOM    304  CB  GLU A 129      69.868   7.947 -18.052  1.00 66.13      A    C
ATOM    305  CG  GLU A 129      69.462   8.963 -17.006  1.00 73.84      A    C
ATOM    306  CD  GLU A 129      70.592   9.907 -16.654  1.00 83.92      A    C
ATOM    307  OE1 GLU A 129      70.816  10.873 -17.422  1.00 85.03      A    O
ATOM    308  OE2 GLU A 129      71.260   9.675 -15.621  1.00 83.41      A    O
ATOM    309  N   ALA A 130      69.833   5.263 -19.797  1.00 56.61      A    N
ATOM    310  CA  ALA A 130      70.111   4.597 -21.061  1.00 61.77      A    C
ATOM    311  C   ALA A 130      68.871   3.882 -21.589  1.00 58.58      A    C
ATOM    312  O   ALA A 130      68.504   4.038 -22.760  1.00 54.20      A    O
ATOM    313  CB  ALA A 130      71.270   3.611 -20.879  1.00 51.98      A    C
ATOM    314  N   ALA A 131      68.176   3.140 -20.721  1.00 57.51      A    N
ATOM    315  CA  ALA A 131      67.082   2.289 -21.182  1.00 57.54      A    C
ATOM    316  C   ALA A 131      65.854   3.100 -21.577  1.00 54.49      A    C
ATOM    317  O   ALA A 131      65.103   2.689 -22.469  1.00 52.63      A    O
ATOM    318  CB  ALA A 131      66.717   1.265 -20.105  1.00 45.05      A    C
ATOM    319  N   PHE A 132      65.630   4.240 -20.933  1.00 47.10      A    N
ATOM    320  CA  PHE A 132      64.397   5.002 -21.087  1.00 47.97      A    C
ATOM    321  C   PHE A 132      64.643   6.316 -21.822  1.00 53.60      A    C
ATOM    322  O   PHE A 132      64.021   7.339 -21.530  1.00 47.23      A    O
ATOM    323  CB  PHE A 132      63.747   5.274 -19.729  1.00 51.38      A    C
ATOM    324  CG  PHE A 132      63.400   4.021 -18.945  1.00 52.27      A    C
ATOM    325  CD1 PHE A 132      62.685   2.982 -19.533  1.00 51.69      A    C
ATOM    326  CD2 PHE A 132      63.789   3.889 -17.621  1.00 48.11      A    C
ATOM    327  CE1 PHE A 132      62.371   1.839 -18.815  1.00 50.53      A    C
ATOM    328  CE2 PHE A 132      63.475   2.748 -16.899  1.00 53.23      A    C
ATOM    329  CZ  PHE A 132      62.763   1.726 -17.494  1.00 51.91      A    C
ATOM    330  N   SER A 133      65.550   6.312 -22.789  1.00 52.72      A    N
ATOM    331  CA  SER A 133      65.623   7.460 -23.674  1.00 47.63      A    C
ATOM    332  C   SER A 133      64.298   7.598 -24.409  1.00 48.67      A    C
ATOM    333  O   SER A 133      63.563   6.621 -24.581  1.00 44.07      A    O
ATOM    334  CB  SER A 133      66.769   7.295 -24.666  1.00 48.35      A    C
ATOM    335  OG  SER A 133      66.461   6.285 -25.611  1.00 47.46      A    O
ATOM    336  N   SER A 134      63.993   8.828 -24.841  1.00 40.54      A    N
ATOM    337  CA  SER A 134      62.775   9.059 -25.610  1.00 44.49      A    C
ATOM    338  C   SER A 134      62.792   8.270 -26.915  1.00 46.43      A    C
ATOM    339  O   SER A 134      61.730   7.865 -27.404  1.00 42.29      A    O
ATOM    340  CB  SER A 134      62.586  10.553 -25.908  1.00 43.19      A    C
ATOM    341  OG  SER A 134      62.144  11.299 -24.770  1.00 47.87      A    O
ATOM    342  N   ASN A 135      63.977   8.048 -27.494  1.00 43.19      A    N
ATOM    343  CA  ASN A 135      64.073   7.232 -28.706  1.00 47.93      A    C
ATOM    344  C   ASN A 135      63.655   5.787 -28.432  1.00 45.28      A    C
ATOM    345  O   ASN A 135      62.830   5.220 -29.157  1.00 46.83      A    O
ATOM    346  CB  ASN A 135      65.493   7.308 -29.277  1.00 37.96      A    C
ATOM    347  CG  ASN A 135      65.758   8.624 -30.036  1.00 63.45      A    C
ATOM    348  OD1 ASN A 135      64.848   9.205 -30.644  1.00 55.51      A    O
ATOM    349  ND2 ASN A 135      67.002   9.105 -29.981  1.00 57.45      A    N
ATOM    350  N   HIS A 136      64.183   5.194 -27.359  1.00 47.05      A    N
ATOM    351  CA  HIS A 136      63.842   3.819 -27.006  1.00 45.49      A    C
ATOM    352  C   HIS A 136      62.349   3.671 -26.739  1.00 44.31      A    C
ATOM    353  O   HIS A 136      61.698   2.755 -27.255  1.00 42.14      A    O
ATOM    354  CB  HIS A 136      64.648   3.396 -25.783  1.00 39.26      A    C
ATOM    355  CG  HIS A 136      66.044   2.981 -26.101  1.00 42.84      A    C
ATOM    356  ND1 HIS A 136      66.417   2.528 -27.350  1.00 48.52      A    N
ATOM    357  CD2 HIS A 136      67.157   2.936 -25.333  1.00 42.53      A    C
ATOM    358  CE1 HIS A 136      67.702   2.217 -27.334  1.00 51.72      A    C
ATOM    359  NE2 HIS A 136      68.174   2.452 -26.121  1.00 47.22      A    N
ATOM    360  N   MET A 137      61.788   4.569 -25.937  1.00 39.31      A    N
ATOM    361  CA  MET A 137      60.365   4.497 -25.641  1.00 42.35      A    C
ATOM    362  C   MET A 137      59.533   4.538 -26.918  1.00 45.51      A    C
ATOM    363  O   MET A 137      58.526   3.830 -27.030  1.00 49.13      A    O
ATOM    364  CB  MET A 137      59.961   5.638 -24.705  1.00 48.71      A    C
ATOM    365  CG  MET A 137      60.553   5.550 -23.293  1.00 50.07      A    C
ATOM    366  SD  MET A 137      59.762   4.286 -22.274  1.00 45.27      A    S
ATOM    367  CE  MET A 137      58.073   4.902 -22.251  1.00 28.54      A    C
ATOM    368  N   TYR A 138      59.916   5.388 -27.880  1.00 41.66      A    N
ATOM    369  CA  TYR A 138      59.132   5.523 -29.107  1.00 36.46      A    C
ATOM    370  C   TYR A 138      59.277   4.281 -29.978  1.00 38.01      A    C
ATOM    371  O   TYR A 138      58.300   3.813 -30.583  1.00 38.05      A    O
ATOM    372  CB  TYR A 138      59.548   6.791 -29.881  1.00 33.28      A    C
ATOM    373  CG  TYR A 138      58.746   7.017 -31.158  1.00 33.37      A    C
ATOM    374  CD1 TYR A 138      59.147   6.489 -32.379  1.00 36.03      A    C
ATOM    375  CD2 TYR A 138      57.567   7.757 -31.128  1.00 38.93      A    C
ATOM    376  CE1 TYR A 138      58.382   6.695 -33.544  1.00 36.24      A    C
ATOM    377  CE2 TYR A 138      56.804   7.968 -32.272  1.00 35.81      A    C
ATOM    378  CZ  TYR A 138      57.212   7.432 -33.475  1.00 38.77      A    C
ATOM    379  OH  TYR A 138      56.437   7.644 -34.599  1.00 39.79      A    O
ATOM    380  N   ASN A 139      60.496   3.745 -30.078  1.00 38.75      A    N
ATOM    381  CA  ASN A 139      60.699   2.565 -30.914  1.00 38.49      A    C
ATOM    382  C   ASN A 139      60.086   1.325 -30.275  1.00 48.79      A    C
ATOM    383  O   ASN A 139      59.459   0.518 -30.970  1.00 41.17      A    O
ATOM    384  CB  ASN A 139      62.188   2.334 -31.190  1.00 39.48      A    C
ATOM    385  CG  ASN A 139      62.799   3.420 -32.048  1.00 47.41      A    C
ATOM    386  OD1 ASN A 139      62.083   4.188 -32.702  1.00 49.43      A    O
ATOM    387  ND2 ASN A 139      64.133   3.455 -32.099  1.00 37.45      A    N
ATOM    388  N   VAL A 140      60.274   1.147 -28.960  1.00 45.70      A    N
ATOM    389  CA  VAL A 140      59.619   0.041 -28.264  1.00 37.70      A    C
ATOM    390  C   VAL A 140      58.107   0.181 -28.384  1.00 41.42      A    C
ATOM    391  O   VAL A 140      57.394  -0.801 -28.602  1.00 42.20      A    O
ATOM    392  CB  VAL A 140      60.084  -0.040 -26.793  1.00 43.67      A    C
ATOM    393  CG1 VAL A 140      59.258  -1.074 -26.003  1.00 34.49      A    C
ATOM    394  CG2 VAL A 140      61.578  -0.379 -26.709  1.00 33.70      A    C
ATOM    395  N   ALA A 141      57.593   1.403 -28.275  1.00 34.04      A    N
ATOM    396  CA  ALA A 141      56.148   1.580 -28.400  1.00 36.99      A    C
ATOM    397  C   ALA A 141      55.644   1.219 -29.793  1.00 43.46      A    C
ATOM    398  O   ALA A 141      54.514   0.737 -29.933  1.00 39.24      A    O
ATOM    399  CB  ALA A 141      55.749   3.023 -28.066  1.00 40.76      A    C
ATOM    400  N   GLN A 142      56.443   1.477 -30.837  1.00 44.07      A    N
ATOM    401  CA  GLN A 142      55.980   1.180 -32.189  1.00 38.82      A    C
ATOM    402  C   GLN A 142      55.940  -0.315 -32.428  1.00 41.11      A    C
ATOM    403  O   GLN A 142      54.957  -0.836 -32.970  1.00 37.74      A    O
ATOM    404  CB  GLN A 142      56.874   1.845 -33.236  1.00 38.37      A    C
ATOM    405  CG  GLN A 142      56.687   3.342 -33.365  1.00 37.12      A    C
ATOM    406  CD  GLN A 142      57.158   3.823 -34.709  1.00 50.34      A    C
ATOM    407  OE1 GLN A 142      58.315   3.616 -35.090  1.00 48.79      A    O
ATOM    408  NE2 GLN A 142      56.259   4.448 -35.455  1.00 50.25      A    N
ATOM    409  N   TYR A 143      56.998  -1.012 -32.007  1.00 36.13      A    N
ATOM    410  CA  TYR A 143      57.060  -2.458 -32.119  1.00 45.88      A    C
ATOM    411  C   TYR A 143      55.988  -3.120 -31.269  1.00 45.86      A    C
ATOM    412  O   TYR A 143      55.414  -4.139 -31.669  1.00 43.43      A    O
ATOM    413  CB  TYR A 143      58.443  -2.943 -31.692  1.00 43.22      A    C
ATOM    414  CG  TYR A 143      58.559  -4.449 -31.641  1.00 34.63      A    C
ATOM    415  CD1 TYR A 143      58.835  -5.181 -32.790  1.00 42.27      A    C
ATOM    416  CD2 TYR A 143      58.397  -5.138 -30.440  1.00 43.62      A    C
ATOM    417  CE1 TYR A 143      58.952  -6.579 -32.752  1.00 46.40      A    C
ATOM    418  CE2 TYR A 143      58.507  -6.537 -30.385  1.00 45.14      A    C
ATOM    419  CZ  TYR A 143      58.784  -7.247 -31.546  1.00 44.87      A    C
ATOM    420  OH  TYR A 143      58.888  -8.622 -31.501  1.00 50.42      A    O
ATOM    421  N   THR A 144      55.718  -2.561 -30.081  1.00 41.51      A    N
ATOM    422  CA  THR A 144      54.653  -3.082 -29.231  1.00 38.13      A    C
ATOM    423  C   THR A 144      53.300  -2.922 -29.903  1.00 39.48      A    C
ATOM    424  O   THR A 144      52.452  -3.817 -29.829  1.00 41.03      A    O
ATOM    425  CB  THR A 144      54.685  -2.383 -27.866  1.00 33.96      A    C
ATOM    426  OG1 THR A 144      55.900  -2.735 -27.201  1.00 34.92      A    O
ATOM    427  CG2 THR A 144      53.494  -2.795 -26.977  1.00 31.37      A    C
ATOM    428  N   ARG A 145      53.093  -1.795 -30.585  1.00 37.84      A    N
ATOM    429  CA  ARG A 145      51.840  -1.561 -31.298  1.00 41.29      A    C
ATOM    430  C   ARG A 145      51.596  -2.619 -32.377  1.00 41.19      A    C
ATOM    431  O   ARG A 145      50.473  -3.105 -32.537  1.00 39.86      A    O
ATOM    432  CB  ARG A 145      51.848  -0.159 -31.921  1.00 42.77      A    C
ATOM    433  CG  ARG A 145      50.687   0.094 -32.875  1.00 34.29      A    C
ATOM    434  CD  ARG A 145      50.613   1.539 -33.368  1.00 44.20      A    C
ATOM    435  NE  ARG A 145      49.559   1.690 -34.368  1.00 54.87      A    N
ATOM    436  CZ  ARG A 145      49.683   1.361 -35.649  1.00 55.99      A    C
ATOM    437  NH1 ARG A 145      50.830   0.917 -36.143  1.00 47.40      A    N
ATOM    438  NH2 ARG A 145      48.628   1.470 -36.454  1.00 52.28      A    N
ATOM    439  N   THR A 146      52.618  -2.950 -33.169  1.00 36.20      A    N
ATOM    440  CA  THR A 146      52.353  -3.883 -34.260  1.00 42.15      A    C
ATOM    441  C   THR A 146      52.288  -5.334 -33.771  1.00 38.29      A    C
ATOM    442  O   THR A 146      51.485  -6.112 -34.292  1.00 40.45      A    O
ATOM    443  CB  THR A 146      53.391  -3.727 -35.382  1.00 42.07      A    C
ATOM    444  OG1 THR A 146      54.717  -3.831 -34.851  1.00 46.94      A    O
ATOM    445  CG2 THR A 146      53.241  -2.357 -36.063  1.00 45.74      A    C
ATOM    446  N   LEU A 147      53.057  -5.704 -32.747  1.00 38.79      A    N
ATOM    447  CA  LEU A 147      52.887  -7.039 -32.180  1.00 43.05      A    C
ATOM    448  C   LEU A 147      51.511  -7.187 -31.536  1.00 42.98      A    C
ATOM    449  O   LEU A 147      50.868  -8.229 -31.688  1.00 40.59      A    O
ATOM    450  CB  LEU A 147      53.991  -7.340 -31.168  1.00 34.49      A    C
ATOM    451  CG  LEU A 147      54.056  -8.719 -30.487  1.00 41.63      A    C
ATOM    452  CD1 LEU A 147      54.247  -9.904 -31.450  1.00 31.80      A    C
ATOM    453  CD2 LEU A 147      55.126  -8.724 -29.401  1.00 42.85      A    C
ATOM    454  N   ALA A 148      51.010  -6.131 -30.875  1.00 39.97      A    N
ATOM    455  CA  ALA A 148      49.675  -6.187 -30.276  1.00 36.24      A    C
ATOM    456  C   ALA A 148      48.575  -6.285 -31.326  1.00 36.59      A    C
ATOM    457  O   ALA A 148      47.538  -6.907 -31.073  1.00 39.10      A    O
ATOM    458  CB  ALA A 148      49.430  -4.972 -29.386  1.00 38.66      A    C
ATOM    459  N   GLN A 149      48.768  -5.675 -32.499  1.00 33.76      A    N
ATOM    460  CA  GLN A 149      47.799  -5.833 -33.582  1.00 36.58      A    C
ATOM    461  C   GLN A 149      47.667  -7.288 -34.024  1.00 38.26      A    C
ATOM    462  O   GLN A 149      46.585  -7.701 -34.465  1.00 32.00      A    O
ATOM    463  CB  GLN A 149      48.190  -4.958 -34.782  1.00 33.42      A    C
ATOM    464  CG  GLN A 149      47.814  -3.518 -34.644  1.00 42.36      A    C
ATOM    465  CD  GLN A 149      48.506  -2.617 -35.669  1.00 53.82      A    C
ATOM    466  OE1 GLN A 149      49.363  -3.058 -36.434  1.00 53.91      A    O
ATOM    467  NE2 GLN A 149      48.126  -1.344 -35.680  1.00 53.84      A    N
ATOM    468  N   GLN A 150      48.756  -8.068 -33.922  1.00 37.54      A    N
ATOM    469  CA  GLN A 150      48.801  -9.478 -34.316  1.00 42.06      A    C
ATOM    470  C   GLN A 150      48.390 -10.431 -33.204  1.00 45.00      A    C
ATOM    471  O   GLN A 150      48.241 -11.628 -33.462  1.00 40.03      A    O
ATOM    472  CB  GLN A 150      50.216  -9.865 -34.761  1.00 40.97      A    C
ATOM    473  CG  GLN A 150      50.745  -9.040 -35.926  1.00 44.77      A    C
ATOM    474  CD  GLN A 150      49.902  -9.224 -37.167  1.00 49.52      A    C
ATOM    475  OE1 GLN A 150      49.362  -8.254 -37.715  1.00 43.33      A    O
ATOM    476  NE2 GLN A 150      49.764 -10.476 -37.611  1.00 40.45      A    N
ATOM    477  N   TYR A 151      48.206  -9.934 -31.983  1.00 47.25      A    N
ATOM    478  CA  TYR A 151      47.819 -10.782 -30.867  1.00 44.52      A    C
ATOM    479  C   TYR A 151      46.578 -11.601 -31.215  1.00 44.97      A    C
ATOM    480  O   TYR A 151      45.591 -11.057 -31.722  1.00 37.73      A    O
ATOM    481  CB  TYR A 151      47.560  -9.897 -29.645  1.00 38.45      A    C
ATOM    482  CG  TYR A 151      47.170 -10.621 -28.374  1.00 38.92      A    C
ATOM    483  CD1 TYR A 151      48.046 -11.514 -27.755  1.00 36.53      A    C
ATOM    484  CD2 TYR A 151      45.934 -10.391 -27.780  1.00 33.09      A    C
ATOM    485  CE1 TYR A 151      47.703 -12.148 -26.591  1.00 34.88      A    C
ATOM    486  CE2 TYR A 151      45.584 -11.021 -26.612  1.00 39.00      A    C
ATOM    487  CZ  TYR A 151      46.470 -11.906 -26.025  1.00 33.35      A    C
ATOM    488  OH  TYR A 151      46.129 -12.537 -24.857  1.00 38.72      A    O
ATOM    489  N   ALA A 152      46.631 -12.917 -30.943  1.00 39.51      A    N
ATOM    490  CA  ALA A 152      45.502 -13.810 -31.200  1.00 40.79      A    C
ATOM    491  C   ALA A 152      45.074 -14.554 -29.941  1.00 40.50      A    C
ATOM    492  O   ALA A 152      44.645 -15.705 -29.992  1.00 44.74      A    O
ATOM    493  CB  ALA A 152      45.816 -14.798 -32.317  1.00 31.79      A    C
ATOM    494  N   GLY A 153      45.156 -13.899 -28.795  1.00 42.03      A    N
ATOM    495  CA  GLY A 153      44.654 -14.479 -27.569  1.00 36.97      A    C
ATOM    496  C   GLY A 153      45.665 -15.387 -26.894  1.00 37.70      A    C
ATOM    497  O   GLY A 153      46.787 -15.598 -27.361  1.00 38.61      A    O
ATOM    498  N   GLY A 154      45.263 -15.892 -25.728  1.00 31.17      A    N
ATOM    499  CA  GLY A 154      46.028 -16.914 -25.050  1.00 38.29      A    C
ATOM    500  C   GLY A 154      47.194 -16.417 -24.233  1.00 39.38      A    C
ATOM    501  O   GLY A 154      47.983 -17.243 -23.760  1.00 34.19      A    O
ATOM    502  N   GLY A 155      47.343 -15.100 -24.069  1.00 38.41      A    N
ATOM    503  CA  GLY A 155      48.453 -14.533 -23.329  1.00 34.83      A    C
ATOM    504  C   GLY A 155      49.687 -14.315 -24.191  1.00 42.64      A    C
ATOM    505  O   GLY A 155      49.816 -14.842 -25.303  1.00 30.12      A    O
ATOM    506  N   SER A 156      50.609 -13.498 -23.659  1.00 39.18      A    N
ATOM    507  CA  SER A 156      51.843 -13.185 -24.382  1.00 40.80      A    C
ATOM    508  C   SER A 156      52.929 -12.731 -23.416  1.00 37.14      A    C
ATOM    509  O   SER A 156      52.869 -11.607 -22.903  1.00 41.15      A    O
ATOM    510  CB  SER A 156      51.606 -12.118 -25.434  1.00 38.27      A    C
ATOM    511  OG  SER A 156      52.856 -11.780 -26.005  1.00 37.20      A    O
ATOM    512  N   ASP A 157      53.953 -13.561 -23.230  1.00 32.58      A    N
ATOM    513  CA  ASP A 157      55.071 -13.148 -22.389  1.00 36.33      A    C
ATOM    514  C   ASP A 157      55.749 -11.897 -22.948  1.00 39.50      A    C
ATOM    515  O   ASP A 157      56.215 -11.039 -22.189  1.00 42.04      A    O
ATOM    516  CB  ASP A 157      56.080 -14.292 -22.262  1.00 44.13      A    C
ATOM    517  CG  ASP A 157      55.480 -15.550 -21.600  1.00 53.13      A    C
ATOM    518  OD1 ASP A 157      54.480 -15.433 -20.862  1.00 46.02      A    O
ATOM    519  OD2 ASP A 157      56.016 -16.658 -21.821  1.00 54.14      A    O
ATOM    520  N   GLU A 158      55.808 -11.771 -24.269  1.00 36.48      A    N
ATOM    521  CA  GLU A 158      56.528 -10.652 -24.853  1.00 38.35      A    C
ATOM    522  C   GLU A 158      55.765  -9.349 -24.645  1.00 35.84      A    C
ATOM    523  O   GLU A 158      56.340  -8.355 -24.191  1.00 38.67      A    O
ATOM    524  CB  GLU A 158      56.801 -10.914 -26.331  1.00 35.26      A    C
ATOM    525  CG  GLU A 158      57.812  -9.937 -26.925  1.00 47.65      A    C
ATOM    526  CD  GLU A 158      58.085 -10.170 -28.389  1.00 42.43      A    C
ATOM    527  OE1 GLU A 158      57.601 -11.176 -28.948  1.00 50.63      A    O
ATOM    528  OE2 GLU A 158      58.801  -9.343 -28.981  1.00 52.34      A    O
ATOM    529  N   LEU A 159      54.469  -9.329 -24.981  1.00 36.81      A    N
ATOM    530  CA  LEU A 159      53.673  -8.133 -24.728  1.00 34.02      A    C
ATOM    531  C   LEU A 159      53.702  -7.764 -23.248  1.00 35.29      A    C
ATOM    532  O   LEU A 159      53.906  -6.597 -22.895  1.00 38.05      A    O
ATOM    533  CB  LEU A 159      52.236  -8.331 -25.213  1.00 26.15      A    C
ATOM    534  CG  LEU A 159      52.037  -8.281 -26.726  1.00 33.25      A    C
ATOM    535  CD1 LEU A 159      50.573  -8.443 -27.092  1.00 27.12      A    C
ATOM    536  CD2 LEU A 159      52.600  -6.960 -27.312  1.00 37.97      A    C
ATOM    537  N   GLU A 160      53.540  -8.753 -22.368  1.00 41.81      A    N
ATOM    538  CA  GLU A 160      53.646  -8.495 -20.938  1.00 41.04      A    C
ATOM    539  C   GLU A 160      54.933  -7.747 -20.611  1.00 38.80      A    C
ATOM    540  O   GLU A 160      54.921  -6.748 -19.884  1.00 40.56      A    O
ATOM    541  CB  GLU A 160      53.580  -9.811 -20.154  1.00 35.37      A    C
ATOM    542  CG  GLU A 160      53.724  -9.585 -18.648  1.00 46.95      A    C
ATOM    543  CD  GLU A 160      53.849 -10.862 -17.827  1.00 50.96      A    C
ATOM    544  OE1 GLU A 160      53.977 -11.970 -18.406  1.00 53.48      A    O
ATOM    545  OE2 GLU A 160      53.794 -10.741 -16.582  1.00 52.67      A    O
ATOM    546  N   ALA A 161      56.058  -8.235 -21.131  1.00 37.34      A    N
ATOM    547  CA  ALA A 161      57.339  -7.602 -20.862  1.00 35.53      A    C
ATOM    548  C   ALA A 161      57.428  -6.222 -21.511  1.00 48.13      A    C
ATOM    549  O   ALA A 161      58.009  -5.297 -20.929  1.00 42.75      A    O
ATOM    550  CB  ALA A 161      58.472  -8.502 -21.351  1.00 39.37      A    C
ATOM    551  N   LEU A 162      56.849  -6.062 -22.711  1.00 38.04      A    N
ATOM    552  CA  LEU A 162      56.930  -4.785 -23.415  1.00 39.24      A    C
ATOM    553  C   LEU A 162      56.122  -3.707 -22.702  1.00 39.83      A    C
ATOM    554  O   LEU A 162      56.632  -2.610 -22.453  1.00 41.37      A    O
ATOM    555  CB  LEU A 162      56.460  -4.933 -24.865  1.00 36.43      A    C
ATOM    556  CG  LEU A 162      57.432  -5.674 -25.784  1.00 37.46      A    C
ATOM    557  CD1 LEU A 162      56.760  -6.084 -27.086  1.00 35.69      A    C
ATOM    558  CD2 LEU A 162      58.661  -4.807 -26.058  1.00 38.64      A    C
ATOM    559  N   TYR A 163      54.850  -3.983 -22.386  1.00 35.29      A    N
ATOM    560  CA  TYR A 163      54.073  -2.963 -21.686  1.00 40.07      A    C
ATOM    561  C   TYR A 163      54.617  -2.721 -20.283  1.00 46.17      A    C
ATOM    562  O   TYR A 163      54.564  -1.585 -19.789  1.00 42.03      A    O
ATOM    563  CB  TYR A 163      52.594  -3.336 -21.605  1.00 36.01      A    C
ATOM    564  CG  TYR A 163      51.851  -3.291 -22.920  1.00 35.31      A    C
ATOM    565  CD1 TYR A 163      51.521  -2.075 -23.516  1.00 30.62      A    C
ATOM    566  CD2 TYR A 163      51.440  -4.461 -23.545  1.00 35.22      A    C
ATOM    567  CE1 TYR A 163      50.819  -2.026 -24.716  1.00 35.33      A    C
ATOM    568  CE2 TYR A 163      50.747  -4.430 -24.743  1.00 38.83      A    C
ATOM    569  CZ  TYR A 163      50.436  -3.209 -25.330  1.00 43.97      A    C
ATOM    570  OH  TYR A 163      49.737  -3.185 -26.522  1.00 37.96      A    O
ATOM    571  N   LEU A 164      55.137  -3.766 -19.628  1.00 43.64      A    N
ATOM    572  CA  LEU A 164      55.812  -3.552 -18.354  1.00 49.58      A    C
ATOM    573  C   LEU A 164      56.970  -2.582 -18.522  1.00 47.89      A    C
ATOM    574  O   LEU A 164      57.131  -1.652 -17.725  1.00 40.00      A    O
ATOM    575  CB  LEU A 164      56.297  -4.873 -17.760  1.00 40.92      A    C
ATOM    576  CG  LEU A 164      56.993  -4.736 -16.396  1.00 50.60      A    C
ATOM    577  CD1 LEU A 164      56.082  -4.080 -15.351  1.00 44.77      A    C
ATOM    578  CD2 LEU A 164      57.436  -6.098 -15.894  1.00 46.33      A    C
ATOM    579  N   TYR A 165      57.784  -2.782 -19.568  1.00 42.88      A    N
ATOM    580  CA  TYR A 165      58.867  -1.849 -19.856  1.00 43.69      A    C
ATOM    581  C   TYR A 165      58.328  -0.429 -19.987  1.00 42.00      A    C
ATOM    582  O   TYR A 165      58.790   0.488 -19.300  1.00 44.06      A    O
ATOM    583  CB  TYR A 165      59.616  -2.263 -21.131  1.00 46.71      A    C
ATOM    584  CG  TYR A 165      60.472  -1.148 -21.714  1.00 42.54      A    C
ATOM    585  CD1 TYR A 165      59.931  -0.225 -22.601  1.00 43.04      A    C
ATOM    586  CD2 TYR A 165      61.816  -1.014 -21.377  1.00 47.62      A    C
ATOM    587  CE1 TYR A 165      60.683   0.818 -23.117  1.00 45.20      A    C
ATOM    588  CE2 TYR A 165      62.594   0.027 -21.910  1.00 41.47      A    C
ATOM    589  CZ  TYR A 165      62.014   0.936 -22.779  1.00 48.06      A    C
ATOM    590  OH  TYR A 165      62.749   1.972 -23.323  1.00 47.99      A    O
ATOM    591  N   LEU A 166      57.318  -0.243 -20.840  1.00 44.28      A    N
ATOM    592  CA  LEU A 166      56.803   1.097 -21.099  1.00 43.55      A    C
ATOM    593  C   LEU A 166      56.324   1.763 -19.817  1.00 48.09      A    C
ATOM    594  O   LEU A 166      56.608   2.943 -19.577  1.00 41.50      A    O
ATOM    595  CB  LEU A 166      55.672   1.033 -22.122  1.00 33.18      A    C
ATOM    596  CG  LEU A 166      56.010   0.647 -23.560  1.00 30.90      A    C
ATOM    597  CD1 LEU A 166      54.710   0.447 -24.294  1.00 32.34      A    C
ATOM    598  CD2 LEU A 166      56.866   1.699 -24.275  1.00 36.57      A    C
ATOM    599  N   ARG A 167      55.600   1.029 -18.970  1.00 42.57      A    N
ATOM    600  CA  ARG A 167      55.123   1.676 -17.757  1.00 42.37      A    C
ATOM    601  C   ARG A 167      56.259   1.880 -16.766  1.00 41.18      A    C
ATOM    602  O   ARG A 167      56.210   2.810 -15.961  1.00 48.51      A    O
ATOM    603  CB  ARG A 167      53.974   0.877 -17.138  1.00 44.83      A    C
ATOM    604  CG  ARG A 167      54.386  -0.317 -16.283  1.00 38.27      A    C
ATOM    605  CD  ARG A 167      53.135  -0.965 -15.738  1.00 40.48      A    C
ATOM    606  NE  ARG A 167      53.401  -2.065 -14.824  1.00 54.25      A    N
ATOM    607  CZ  ARG A 167      53.652  -1.904 -13.534  1.00 53.24      A    C
ATOM    608  NH1 ARG A 167      53.754  -0.698 -13.001  1.00 45.21      A    N
ATOM    609  NH2 ARG A 167      53.797  -2.978 -12.762  1.00 43.81      A    N
ATOM    610  N   ALA A 168      57.294   1.034 -16.813  1.00 44.39      A    N
ATOM    611  CA  ALA A 168      58.479   1.287 -16.001  1.00 41.34      A    C
ATOM    612  C   ALA A 168      59.167   2.582 -16.416  1.00 46.96      A    C
ATOM    613  O   ALA A 168      59.725   3.288 -15.568  1.00 50.37      A    O
ATOM    614  CB  ALA A 168      59.458   0.112 -16.100  1.00 39.97      A    C
ATOM    615  N   GLY A 169      59.141   2.913 -17.708  1.00 43.61      A    N
ATOM    616  CA  GLY A 169      59.740   4.165 -18.144  1.00 47.66      A    C
ATOM    617  C   GLY A 169      59.082   5.371 -17.503  1.00 41.82      A    C
ATOM    618  O   GLY A 169      59.758   6.254 -16.981  1.00 50.66      A    O
ATOM    619  N   TYR A 170      57.747   5.407 -17.516  1.00 36.83      A    N
ATOM    620  CA  TYR A 170      57.022   6.513 -16.902  1.00 46.50      A    C
ATOM    621  C   TYR A 170      57.261   6.558 -15.399  1.00 57.88      A    C
ATOM    622  O   TYR A 170      57.296   7.642 -14.796  1.00 57.31      A    O
ATOM    623  CB  TYR A 170      55.530   6.397 -17.210  1.00 40.20      A    C
ATOM    624  CG  TYR A 170      55.193   6.776 -18.622  1.00 43.60      A    C
ATOM    625  CD1 TYR A 170      55.026   8.107 -18.988  1.00 43.64      A    C
ATOM    626  CD2 TYR A 170      55.073   5.815 -19.595  1.00 42.41      A    C
ATOM    627  CE1 TYR A 170      54.729   8.452 -20.280  1.00 44.19      A    C
ATOM    628  CE2 TYR A 170      54.765   6.145 -20.890  1.00 39.39      A    C
ATOM    629  CZ  TYR A 170      54.596   7.464 -21.230  1.00 43.10      A    C
ATOM    630  OH  TYR A 170      54.291   7.781 -22.533  1.00 43.94      A    O
ATOM    631  N   TYR A 171      57.389   5.388 -14.772  1.00 48.74      A    N
ATOM    632  CA  TYR A 171      57.813   5.339 -13.380  1.00 51.00      A    C
ATOM    633  C   TYR A 171      59.167   6.012 -13.209  1.00 53.89      A    C
ATOM    634  O   TYR A 171      59.340   6.879 -12.343  1.00 57.35      A    O
ATOM    635  CB  TYR A 171      57.864   3.884 -12.916  1.00 44.61      A    C
ATOM    636  CG  TYR A 171      58.350   3.667 -11.500  1.00 49.18      A    C
ATOM    637  CD1 TYR A 171      59.712   3.655 -11.199  1.00 49.52      A    C
ATOM    638  CD2 TYR A 171      57.447   3.434 -10.471  1.00 47.87      A    C
ATOM    639  CE1 TYR A 171      60.161   3.436  -9.909  1.00 55.79      A    C
ATOM    640  CE2 TYR A 171      57.886   3.209  -9.172  1.00 63.66      A    C
ATOM    641  CZ  TYR A 171      59.242   3.211  -8.897  1.00 63.49      A    C
ATOM    642  OH  TYR A 171      59.680   2.991  -7.611  1.00 66.95      A    O
ATOM    643  N   ALA A 172      60.145   5.616 -14.026  1.00 42.60      A    N
ATOM    644  CA  ALA A 172      61.461   6.239 -13.948  1.00 47.87      A    C
ATOM    645  C   ALA A 172      61.388   7.725 -14.298  1.00 58.78      A    C
ATOM    646  O   ALA A 172      62.091   8.543 -13.695  1.00 58.47      A    O
ATOM    647  CB  ALA A 172      62.447   5.511 -14.858  1.00 50.21      A    C
ATOM    648  N   GLU A 173      60.539   8.100 -15.262  1.00 54.00      A    N
ATOM    649  CA  GLU A 173      60.428   9.517 -15.599  1.00 59.43      A    C
ATOM    650  C   GLU A 173      59.920  10.325 -14.413  1.00 60.53      A    C
ATOM    651  O   GLU A 173      60.311  11.483 -14.232  1.00 64.30      A    O
ATOM    652  CB  GLU A 173      59.518   9.735 -16.814  1.00 54.47      A    C
ATOM    653  CG  GLU A 173      59.613  11.163 -17.360  1.00 49.11      A    C
ATOM    654  CD  GLU A 173      58.364  11.651 -18.096  1.00 60.13      A    C
ATOM    655  OE1 GLU A 173      57.256  11.130 -17.847  1.00 56.08      A    O
ATOM    656  OE2 GLU A 173      58.502  12.556 -18.956  1.00 57.69      A    O
ATOM    657  N   PHE A 174      59.065   9.732 -13.587  1.00 57.15      A    N
ATOM    658  CA  PHE A 174      58.546  10.452 -12.431  1.00 59.95      A    C
ATOM    659  C   PHE A 174      59.623  10.644 -11.366  1.00 57.31      A    C
ATOM    660  O   PHE A 174      59.833  11.760 -10.881  1.00 59.99      A    O
ATOM    661  CB  PHE A 174      57.346   9.698 -11.870  1.00 60.83      A    C
ATOM    662  CG  PHE A 174      56.664  10.388 -10.735  1.00 59.24      A    C
ATOM    663  CD1 PHE A 174      55.682  11.334 -10.977  1.00 55.75      A    C
ATOM    664  CD2 PHE A 174      56.972  10.062  -9.427  1.00 57.42      A    C
ATOM    665  CE1 PHE A 174      55.032  11.953  -9.936  1.00 63.49      A    C
ATOM    666  CE2 PHE A 174      56.326  10.681  -8.379  1.00 63.77      A    C
ATOM    667  CZ  PHE A 174      55.355  11.631  -8.633  1.00 59.40      A    C
ATOM    668  N   TYR A 175      60.344   9.574 -11.020  1.00 60.30      A    N
ATOM    669  CA  TYR A 175      61.296   9.593  -9.914  1.00 64.89      A    C
ATOM    670  C   TYR A 175      62.700  10.044 -10.306  1.00 73.89      A    C
ATOM    671  O   TYR A 175      63.483  10.416  -9.420  1.00 71.44      A    O
ATOM    672  CB  TYR A 175      61.393   8.203  -9.272  1.00 64.05      A    C
ATOM    673  CG  TYR A 175      60.173   7.832  -8.466  1.00 65.00      A    C
ATOM    674  CD1 TYR A 175      59.652   8.704  -7.521  1.00 68.53      A    C
ATOM    675  CD2 TYR A 175      59.542   6.618  -8.652  1.00 58.02      A    C
ATOM    676  CE1 TYR A 175      58.536   8.374  -6.787  1.00 66.32      A    C
ATOM    677  CE2 TYR A 175      58.427   6.276  -7.920  1.00 65.04      A    C
ATOM    678  CZ  TYR A 175      57.927   7.158  -6.993  1.00 67.98      A    C
ATOM    679  OH  TYR A 175      56.814   6.818  -6.262  1.00 79.01      A    O
ATOM    680  N   ASN A 176      63.054  10.004 -11.587  1.00 65.19      A    N
ATOM    681  CA  ASN A 176      64.406  10.327 -12.023  1.00 64.78      A    C
ATOM    682  C   ASN A 176      64.391  11.705 -12.671  1.00 67.10      A    C
ATOM    683  O   ASN A 176      63.746  11.907 -13.706  1.00 62.05      A    O
ATOM    684  CB  ASN A 176      64.944   9.266 -12.985  1.00 58.81      A    C
ATOM    685  CG  ASN A 176      66.451   9.293 -13.097  1.00 63.14      A    C
ATOM    686  OD1 ASN A 176      67.054  10.358 -13.247  1.00 69.32      A    O
ATOM    687  ND2 ASN A 176      67.074   8.117 -13.021  1.00 53.47      A    N
ATOM    688  N   SER A 177      65.104  12.650 -12.057  1.00 69.47      A    N
ATOM    689  CA  SER A 177      65.143  14.010 -12.583  1.00 71.13      A    C
ATOM    690  C   SER A 177      65.862  14.074 -13.926  1.00 67.62      A    C
ATOM    691  O   SER A 177      65.478  14.866 -14.792  1.00 69.06      A    O
ATOM    692  CB  SER A 177      65.800  14.939 -11.560  1.00 72.19      A    C
ATOM    693  OG  SER A 177      66.837  14.268 -10.855  1.00 67.51      A    O
ATOM    694  N   ASN A 178      66.888  13.239 -14.124  1.00 69.50      A    N
ATOM    695  CA  ASN A 178      67.633  13.189 -15.381  1.00 69.81      A    C
ATOM    696  C   ASN A 178      66.819  12.636 -16.538  1.00 69.11      A    C
ATOM    697  O   ASN A 178      67.379  12.467 -17.629  1.00 70.03      A    O
ATOM    698  CB  ASN A 178      68.884  12.321 -15.238  1.00 72.61      A    C
ATOM    699  CG  ASN A 178      69.718  12.679 -14.034  1.00 74.90      A    C
ATOM    700  OD1 ASN A 178      70.065  11.809 -13.227  1.00 71.28      A    O
ATOM    701  ND2 ASN A 178      70.053  13.956 -13.903  1.00 73.62      A    N
ATOM    702  N   ILE A 179      65.544  12.317 -16.331  1.00 60.89      A    N
ATOM    703  CA  ILE A 179      64.721  11.663 -17.338  1.00 56.69      A    C
ATOM    704  C   ILE A 179      63.471  12.499 -17.563  1.00 58.15      A    C
ATOM    705  O   ILE A 179      62.655  12.664 -16.647  1.00 55.86      A    O
ATOM    706  CB  ILE A 179      64.350  10.222 -16.934  1.00 61.26      A    C
ATOM    707  CG1 ILE A 179      65.586   9.316 -16.981  1.00 56.69      A    C
ATOM    708  CG2 ILE A 179      63.218   9.680 -17.806  1.00 54.60      A    C
ATOM    709  CD1 ILE A 179      65.324   7.915 -16.498  1.00 53.19      A    C
ATOM    710  N   THR A 180      63.315  13.014 -18.781  1.00 51.61      A    N
ATOM    711  CA  THR A 180      62.101  13.717 -19.179  1.00 57.01      A    C
ATOM    712  C   THR A 180      61.780  13.300 -20.604  1.00 64.44      A    C
ATOM    713  O   THR A 180      62.631  13.420 -21.490  1.00 61.91      A    O
ATOM    714  CB  THR A 180      62.261  15.246 -19.082  1.00 48.46      A    C
ATOM    715  OG1 THR A 180      62.542  15.623 -17.727  1.00 50.60      A    O
ATOM    716  CG2 THR A 180      60.982  15.929 -19.514  1.00 45.65      A    C
ATOM    717  N   PHE A 181      60.564  12.802 -20.823  1.00 62.71      A    N
ATOM    718  CA  PHE A 181      60.185  12.292 -22.134  1.00 58.08      A    C
ATOM    719  C   PHE A 181      59.810  13.444 -23.052  1.00 53.37      A    C
ATOM    720  O   PHE A 181      59.097  14.371 -22.653  1.00 53.66      A    O
ATOM    721  CB  PHE A 181      59.014  11.306 -22.029  1.00 52.04      A    C
ATOM    722  CG  PHE A 181      59.362   9.999 -21.354  1.00 45.39      A    C
ATOM    723  CD1 PHE A 181      60.629   9.449 -21.474  1.00 43.40      A    C
ATOM    724  CD2 PHE A 181      58.417   9.329 -20.590  1.00 44.48      A    C
ATOM    725  CE1 PHE A 181      60.950   8.241 -20.844  1.00 50.14      A    C
ATOM    726  CE2 PHE A 181      58.727   8.122 -19.957  1.00 45.05      A    C
ATOM    727  CZ  PHE A 181      59.997   7.578 -20.085  1.00 41.51      A    C
ATOM    728  N   LEU A 182      60.310  13.391 -24.282  1.00 52.42      A    N
ATOM    729  CA  LEU A 182      59.929  14.397 -25.256  1.00 46.52      A    C
ATOM    730  C   LEU A 182      58.466  14.218 -25.641  1.00 47.82      A    C
ATOM    731  O   LEU A 182      57.853  13.169 -25.410  1.00 49.32      A    O
ATOM    732  CB  LEU A 182      60.833  14.328 -26.482  1.00 47.23      A    C
ATOM    733  CG  LEU A 182      62.278  14.693 -26.145  1.00 47.48      A    C
ATOM    734  CD1 LEU A 182      63.191  14.358 -27.300  1.00 56.66      A    C
ATOM    735  CD2 LEU A 182      62.367  16.185 -25.795  1.00 50.80      A    C
ATOM    736  N   SER A 183      57.908  15.265 -26.243  1.00 41.62      A    N
ATOM    737  CA  SER A 183      56.468  15.327 -26.455  1.00 44.30      A    C
ATOM    738  C   SER A 183      55.935  14.211 -27.338  1.00 42.30      A    C
ATOM    739  O   SER A 183      54.734  13.926 -27.280  1.00 40.59      A    O
ATOM    740  CB  SER A 183      56.095  16.659 -27.095  1.00 35.28      A    C
ATOM    741  OG  SER A 183      56.396  16.623 -28.483  1.00 44.50      A    O
ATOM    742  N   TRP A 184      56.766  13.626 -28.198  1.00 39.97      A    N
ATOM    743  CA  TRP A 184      56.267  12.646 -29.154  1.00 48.09      A    C
ATOM    744  C   TRP A 184      56.290  11.224 -28.619  1.00 44.32      A    C
ATOM    745  O   TRP A 184      55.960  10.304 -29.367  1.00 45.87      A    O
ATOM    746  CB  TRP A 184      57.037  12.709 -30.484  1.00 43.19      A    C
ATOM    747  CG  TRP A 184      58.481  13.043 -30.369  1.00 41.59      A    C
ATOM    748  CD1 TRP A 184      59.036  14.285 -30.458  1.00 42.70      A    C
ATOM    749  CD2 TRP A 184      59.563  12.131 -30.150  1.00 38.50      A    C
ATOM    750  NE1 TRP A 184      60.398  14.206 -30.296  1.00 43.22      A    N
ATOM    751  CE2 TRP A 184      60.750  12.896 -30.116  1.00 37.02      A    C
ATOM    752  CE3 TRP A 184      59.644  10.743 -29.967  1.00 37.51      A    C
ATOM    753  CZ2 TRP A 184      62.003  12.326 -29.916  1.00 38.02      A    C
ATOM    754  CZ3 TRP A 184      60.890  10.175 -29.765  1.00 35.19      A    C
ATOM    755  CH2 TRP A 184      62.056  10.966 -29.735  1.00 42.10      A    C
ATOM    756  N   VAL A 185      56.664  11.022 -27.355  1.00 41.19      A    N
ATOM    757  CA  VAL A 185      56.676   9.674 -26.784  1.00 48.55      A    C
ATOM    758  C   VAL A 185      55.259   9.205 -26.485  1.00 46.22      A    C
ATOM    759  O   VAL A 185      54.793   8.190 -27.017  1.00 50.56      A    O
ATOM    760  CB  VAL A 185      57.558   9.624 -25.526  1.00 43.86      A    C
ATOM    761  CG1 VAL A 185      57.359   8.300 -24.804  1.00 51.99      A    C
ATOM    762  CG2 VAL A 185      59.020   9.774 -25.913  1.00 43.09      A    C
ATOM    763  N   THR A 186      54.542   9.956 -25.656  1.00 39.11      A    N
ATOM    764  CA  THR A 186      53.247   9.490 -25.175  1.00 38.93      A    C
ATOM    765  C   THR A 186      52.232   9.228 -26.282  1.00 37.36      A    C
ATOM    766  O   THR A 186      51.486   8.242 -26.160  1.00 44.60      A    O
ATOM    767  CB  THR A 186      52.736  10.470 -24.112  1.00 42.71      A    C
ATOM    768  OG1 THR A 186      53.595  10.373 -22.969  1.00 41.13      A    O
ATOM    769  CG2 THR A 186      51.303  10.163 -23.683  1.00 38.39      A    C
ATOM    770  N   PRO A 187      52.154   9.999 -27.373  1.00 47.70      A    N
ATOM    771  CA  PRO A 187      51.289   9.560 -28.483  1.00 38.09      A    C
ATOM    772  C   PRO A 187      51.651   8.176 -29.026  1.00 41.56      A    C
ATOM    773  O   PRO A 187      50.750   7.443 -29.457  1.00 30.70      A    O
ATOM    774  CB  PRO A 187      51.484  10.654 -29.537  1.00 41.92      A    C
ATOM    775  CG  PRO A 187      51.817  11.871 -28.726  1.00 42.25      A    C
ATOM    776  CD  PRO A 187      52.676  11.361 -27.602  1.00 38.65      A    C
ATOM    777  N   ALA A 188      52.938   7.805 -29.048  1.00 32.77      A    N
ATOM    778  CA  ALA A 188      53.303   6.467 -29.506  1.00 34.49      A    C
ATOM    779  C   ALA A 188      52.898   5.407 -28.484  1.00 40.45      A    C
ATOM    780  O   ALA A 188      52.386   4.348 -28.854  1.00 38.33      A    O
ATOM    781  CB  ALA A 188      54.803   6.382 -29.785  1.00 32.59      A    C
ATOM    782  N   VAL A 189      53.127   5.677 -27.195  1.00 38.73      A    N
ATOM    783  CA  VAL A 189      52.667   4.774 -26.148  1.00 36.16      A    C
ATOM    784  C   VAL A 189      51.160   4.608 -26.225  1.00 41.72      A    C
ATOM    785  O   VAL A 189      50.638   3.491 -26.108  1.00 38.34      A    O
ATOM    786  CB  VAL A 189      53.119   5.279 -24.769  1.00 35.23      A    C
ATOM    787  CG1 VAL A 189      52.452   4.483 -23.646  1.00 35.95      A    C
ATOM    788  CG2 VAL A 189      54.612   5.135 -24.668  1.00 37.00      A    C
ATOM    789  N   LYS A 190      50.436   5.702 -26.461  1.00 38.29      A    N
ATOM    790  CA  LYS A 190      48.995   5.564 -26.623  1.00 37.76      A    C
ATOM    791  C   LYS A 190      48.666   4.747 -27.863  1.00 40.23      A    C
ATOM    792  O   LYS A 190      47.618   4.094 -27.908  1.00 38.70      A    O
ATOM    793  CB  LYS A 190      48.312   6.927 -26.693  1.00 35.06      A    C
ATOM    794  CG  LYS A 190      46.797   6.795 -26.696  1.00 35.51      A    C
ATOM    795  CD  LYS A 190      46.104   8.074 -27.066  1.00 47.94      A    C
ATOM    796  CE  LYS A 190      44.584   7.899 -27.029  1.00 55.30      A    C
ATOM    797  NZ  LYS A 190      44.002   7.516 -28.352  1.00 53.09      A    N
ATOM    798  N   GLY A 191      49.535   4.785 -28.881  1.00 34.82      A    N
ATOM    799  CA  GLY A 191      49.351   3.917 -30.035  1.00 39.48      A    C
ATOM    800  C   GLY A 191      49.499   2.443 -29.691  1.00 40.52      A    C
ATOM    801  O   GLY A 191      48.786   1.596 -30.239  1.00 35.86      A    O
ATOM    802  N   ALA A 192      50.428   2.122 -28.777  1.00 36.61      A    N
ATOM    803  CA  ALA A 192      50.663   0.741 -28.372  1.00 38.38      A    C
ATOM    804  C   ALA A 192      49.533   0.222 -27.496  1.00 38.72      A    C
ATOM    805  O   ALA A 192      49.128  -0.939 -27.621  1.00 37.03      A    O
ATOM    806  CB  ALA A 192      52.002   0.627 -27.639  1.00 30.08      A    C
ATOM    807  N   VAL A 193      49.004   1.069 -26.613  1.00 35.55      A    N
ATOM    808  CA  VAL A 193      47.902   0.663 -25.752  1.00 33.88      A    C
ATOM    809  C   VAL A 193      46.618   0.486 -26.558  1.00 32.89      A    C
ATOM    810  O   VAL A 193      45.881  -0.492 -26.366  1.00 35.58      A    O
ATOM    811  CB  VAL A 193      47.737   1.681 -24.608  1.00 35.72      A    C
ATOM    812  CG1 VAL A 193      46.435   1.478 -23.884  1.00 30.87      A    C
ATOM    813  CG2 VAL A 193      48.883   1.552 -23.651  1.00 28.51      A    C
ATOM    814  N   ASP A 194      46.320   1.432 -27.456  1.00 31.05      A    N
ATOM    815  CA  ASP A 194      45.134   1.340 -28.310  1.00 31.58      A    C
ATOM    816  C   ASP A 194      45.137   0.055 -29.126  1.00 33.54      A    C
ATOM    817  O   ASP A 194      44.077  -0.515 -29.409  1.00 38.12      A    O
ATOM    818  CB  ASP A 194      45.065   2.510 -29.300  1.00 34.69      A    C
ATOM    819  CG  ASP A 194      44.777   3.866 -28.650  1.00 43.90      A    C
ATOM    820  OD1 ASP A 194      44.613   3.968 -27.410  1.00 43.53      A    O
ATOM    821  OD2 ASP A 194      44.688   4.847 -29.424  1.00 41.66      A    O
ATOM    822  N   ALA A 195      46.312  -0.355 -29.598  1.00 31.31      A    N
ATOM    823  CA  ALA A 195      46.393  -1.539 -30.440  1.00 37.26      A    C
ATOM    824  C   ALA A 195      45.919  -2.767 -29.674  1.00 34.39      A    C
ATOM    825  O   ALA A 195      45.254  -3.647 -30.234  1.00 39.30      A    O
ATOM    826  CB  ALA A 195      47.820  -1.712 -30.966  1.00 29.49      A    C
ATOM    827  N   PHE A 196      46.250  -2.839 -28.387  1.00 36.54      A    N
ATOM    828  CA  PHE A 196      45.747  -3.928 -27.560  1.00 29.38      A    C
ATOM    829  C   PHE A 196      44.261  -3.746 -27.280  1.00 32.89      A    C
ATOM    830  O   PHE A 196      43.486  -4.700 -27.362  1.00 29.73      A    O
ATOM    831  CB  PHE A 196      46.545  -4.003 -26.267  1.00 36.35      A    C
ATOM    832  CG  PHE A 196      46.470  -5.347 -25.603  1.00 37.89      A    C
ATOM    833  CD1 PHE A 196      47.212  -6.403 -26.094  1.00 36.34      A    C
ATOM    834  CD2 PHE A 196      45.634  -5.561 -24.525  1.00 37.66      A    C
ATOM    835  CE1 PHE A 196      47.136  -7.654 -25.522  1.00 38.53      A    C
ATOM    836  CE2 PHE A 196      45.561  -6.810 -23.935  1.00 37.37      A    C
ATOM    837  CZ  PHE A 196      46.317  -7.856 -24.436  1.00 41.59      A    C
ATOM    838  N   VAL A 197      43.838  -2.512 -27.014  1.00 29.32      A    N
ATOM    839  CA  VAL A 197      42.443  -2.240 -26.682  1.00 30.98      A    C
ATOM    840  C   VAL A 197      41.531  -2.592 -27.846  1.00 34.37      A    C
ATOM    841  O   VAL A 197      40.439  -3.143 -27.654  1.00 37.19      A    O
ATOM    842  CB  VAL A 197      42.286  -0.756 -26.290  1.00 32.09      A    C
ATOM    843  CG1 VAL A 197      40.825  -0.340 -26.314  1.00 30.62      A    C
ATOM    844  CG2 VAL A 197      42.887  -0.516 -24.944  1.00 33.76      A    C
ATOM    845  N   GLN A 198      41.958  -2.271 -29.070  1.00 35.32      A    N
ATOM    846  CA  GLN A 198      41.168  -2.494 -30.277  1.00 39.35      A    C
ATOM    847  C   GLN A 198      41.294  -3.915 -30.826  1.00 36.37      A    C
ATOM    848  O   GLN A 198      40.511  -4.296 -31.703  1.00 35.95      A    O
ATOM    849  CB  GLN A 198      41.567  -1.466 -31.358  1.00 31.21      A    C
ATOM    850  CG  GLN A 198      41.099  -0.026 -31.061  1.00 36.70      A    C
ATOM    851  CD  GLN A 198      41.937   1.044 -31.768  1.00 41.14      A    C
ATOM    852  OE1 GLN A 198      42.745   0.746 -32.650  1.00 50.60      A    O
ATOM    853  NE2 GLN A 198      41.727   2.299 -31.392  1.00 45.83      A    N
ATOM    854  N   ASN A 199      42.236  -4.699 -30.326  1.00 35.65      A    N
ATOM    855  CA  ASN A 199      42.352  -6.092 -30.743  1.00 37.72      A    C
ATOM    856  C   ASN A 199      41.116  -6.880 -30.317  1.00 39.67      A    C
ATOM    857  O   ASN A 199      40.620  -6.738 -29.195  1.00 37.81      A    O
ATOM    858  CB  ASN A 199      43.619  -6.697 -30.142  1.00 26.23      A    C
ATOM    859  CG  ASN A 199      43.905  -8.111 -30.633  1.00 42.13      A    C
ATOM    860  OD1 ASN A 199      43.197  -9.066 -30.280  1.00 36.03      A    O
ATOM    861  ND2 ASN A 199      44.982  -8.259 -31.410  1.00 39.37      A    N
ATOM    862  N   ALA A 200      40.619  -7.722 -31.231  1.00 38.52      A    N
ATOM    863  CA  ALA A 200      39.420  -8.516 -30.978  1.00 38.48      A    C
ATOM    864  C   ALA A 200      39.494  -9.331 -29.688  1.00 36.94      A    C
ATOM    865  O   ALA A 200      38.451  -9.756 -29.182  1.00 33.66      A    O
ATOM    866  CB  ALA A 200      39.160  -9.471 -32.155  1.00 34.48      A    C
ATOM    867  N   HIS A 201      40.687  -9.563 -29.144  1.00 29.18      A    N
ATOM    868  CA  HIS A 201      40.841 -10.391 -27.956  1.00 33.42      A    C
ATOM    869  C   HIS A 201      40.941  -9.597 -26.664  1.00 40.90      A    C
ATOM    870  O   HIS A 201      41.200 -10.193 -25.608  1.00 37.98      A    O
ATOM    871  CB  HIS A 201      42.072 -11.279 -28.099  1.00 40.14      A    C
ATOM    872  CG  HIS A 201      41.969 -12.259 -29.221  1.00 37.77      A    C
ATOM    873  ND1 HIS A 201      41.484 -13.538 -29.046  1.00 47.83      A    N
ATOM    874  CD2 HIS A 201      42.274 -12.144 -30.534  1.00 34.49      A    C
ATOM    875  CE1 HIS A 201      41.510 -14.176 -30.203  1.00 43.03      A    C
ATOM    876  NE2 HIS A 201      41.985 -13.353 -31.122  1.00 47.36      A    N
ATOM    877  N   PHE A 202      40.739  -8.276 -26.719  1.00 32.77      A    N
ATOM    878  CA  PHE A 202      40.993  -7.441 -25.554  1.00 31.51      A    C
ATOM    879  C   PHE A 202      40.176  -7.893 -24.354  1.00 30.24      A    C
ATOM    880  O   PHE A 202      40.685  -7.946 -23.231  1.00 36.17      A    O
ATOM    881  CB  PHE A 202      40.683  -5.978 -25.891  1.00 30.64      A    C
ATOM    882  CG  PHE A 202      40.921  -5.048 -24.759  1.00 30.19      A    C
ATOM    883  CD1 PHE A 202      42.200  -4.874 -24.252  1.00 31.58      A    C
ATOM    884  CD2 PHE A 202      39.877  -4.368 -24.182  1.00 34.34      A    C
ATOM    885  CE1 PHE A 202      42.430  -4.025 -23.208  1.00 29.54      A    C
ATOM    886  CE2 PHE A 202      40.095  -3.512 -23.135  1.00 34.09      A    C
ATOM    887  CZ  PHE A 202      41.377  -3.339 -22.642  1.00 34.54      A    C
ATOM    888  N   TYR A 203      38.911  -8.241 -24.572  1.00 35.65      A    N
ATOM    889  CA  TYR A 203      38.014  -8.660 -23.508  1.00 34.76      A    C
ATOM    890  C   TYR A 203      37.985 -10.182 -23.321  1.00 42.54      A    C
ATOM    891  O   TYR A 203      37.028 -10.711 -22.740  1.00 41.66      A    O
ATOM    892  CB  TYR A 203      36.607  -8.113 -23.787  1.00 37.98      A    C
ATOM    893  CG  TYR A 203      36.567  -6.588 -23.810  1.00 36.52      A    C
ATOM    894  CD1 TYR A 203      36.639  -5.859 -22.629  1.00 37.78      A    C
ATOM    895  CD2 TYR A 203      36.482  -5.879 -25.006  1.00 40.27      A    C
ATOM    896  CE1 TYR A 203      36.609  -4.473 -22.630  1.00 36.57      A    C
ATOM    897  CE2 TYR A 203      36.466  -4.493 -25.018  1.00 33.78      A    C
ATOM    898  CZ  TYR A 203      36.523  -3.791 -23.824  1.00 39.10      A    C
ATOM    899  OH  TYR A 203      36.505  -2.401 -23.808  1.00 35.32      A    O
ATOM    900  N   ASP A 204      39.023 -10.887 -23.764  1.00 34.51      A    N
ATOM    901  CA  ASP A 204      39.094 -12.320 -23.508  1.00 40.33      A    C
ATOM    902  C   ASP A 204      39.190 -12.587 -22.010  1.00 45.31      A    C
ATOM    903  O   ASP A 204      39.747 -11.798 -21.240  1.00 38.15      A    O
ATOM    904  CB  ASP A 204      40.306 -12.950 -24.200  1.00 31.32      A    C
ATOM    905  CG  ASP A 204      40.085 -13.181 -25.696  1.00 38.49      A    C
ATOM    906  OD1 ASP A 204      38.981 -12.899 -26.205  1.00 32.44      A    O
ATOM    907  OD2 ASP A 204      41.030 -13.655 -26.362  1.00 43.15      A    O
ATOM    908  N   ASN A 205      38.648 -13.725 -21.607  1.00 39.49      A    N
ATOM    909  CA  ASN A 205      38.850 -14.242 -20.268  1.00 35.85      A    C
ATOM    910  C   ASN A 205      40.096 -15.115 -20.262  1.00 35.10      A    C
ATOM    911  O   ASN A 205      40.535 -15.605 -21.302  1.00 38.99      A    O
ATOM    912  CB  ASN A 205      37.622 -15.028 -19.823  1.00 34.08      A    C
ATOM    913  CG  ASN A 205      37.663 -15.390 -18.365  1.00 39.31      A    C
ATOM    914  OD1 ASN A 205      38.450 -14.823 -17.601  1.00 36.09      A    O
ATOM    915  ND2 ASN A 205      36.817 -16.354 -17.960  1.00 34.52      A    N
ATOM    916  N   GLY A 206      40.711 -15.250 -19.097  1.00 38.09      A    N
ATOM    917  CA  GLY A 206      41.827 -16.170 -18.929  1.00 44.85      A    C
ATOM    918  C   GLY A 206      43.010 -15.610 -18.158  1.00 48.75      A    C
ATOM    919  O   GLY A 206      43.265 -14.403 -18.152  1.00 36.07      A    O
ATOM    920  N   ASP A 207      43.769 -16.512 -17.518  1.00 38.74      A    N
ATOM    921  CA  ASP A 207      44.871 -16.094 -16.648  1.00 46.42      A    C
ATOM    922  C   ASP A 207      46.056 -15.544 -17.436  1.00 43.25      A    C
ATOM    923  O   ASP A 207      46.642 -14.533 -17.040  1.00 43.15      A    O
ATOM    924  CB  ASP A 207      45.325 -17.255 -15.756  1.00 46.52      A    C
ATOM    925  CG  ASP A 207      44.722 -17.189 -14.355  1.00 66.71      A    C
ATOM    926  OD1 ASP A 207      44.532 -16.056 -13.827  1.00 58.33      A    O
ATOM    927  OD2 ASP A 207      44.437 -18.271 -13.785  1.00 68.12      A    O
ATOM    928  N   ALA A 208      46.435 -16.196 -18.542  1.00 43.95      A    N
ATOM    929  CA  ALA A 208      47.558 -15.701 -19.333  1.00 41.94      A    C
ATOM    930  C   ALA A 208      47.230 -14.348 -19.957  1.00 38.96      A    C
ATOM    931  O   ALA A 208      48.044 -13.419 -19.928  1.00 39.51      A    O
ATOM    932  CB  ALA A 208      47.923 -16.710 -20.420  1.00 45.75      A    C
ATOM    933  N   HIS A 209      46.044 -14.240 -20.548  1.00 40.80      A    N
ATOM    934  CA  HIS A 209      45.566 -12.965 -21.039  1.00 35.87      A    C
ATOM    935  C   HIS A 209      45.526 -11.929 -19.924  1.00 42.41      A    C
ATOM    936  O   HIS A 209      45.956 -10.783 -20.109  1.00 35.87      A    O
ATOM    937  CB  HIS A 209      44.184 -13.145 -21.672  1.00 36.45      A    C
ATOM    938  CG  HIS A 209      43.623 -11.883 -22.258  1.00 42.13      A    C
ATOM    939  ND1 HIS A 209      44.169 -11.267 -23.365  1.00 41.27      A    N
ATOM    940  CD2 HIS A 209      42.573 -11.116 -21.882  1.00 39.06      A    C
ATOM    941  CE1 HIS A 209      43.467 -10.187 -23.661  1.00 33.85      A    C
ATOM    942  NE2 HIS A 209      42.492 -10.072 -22.775  1.00 39.64      A    N
ATOM    943  N   GLY A 210      45.036 -12.316 -18.750  1.00 39.88      A    N
ATOM    944  CA  GLY A 210      45.008 -11.380 -17.644  1.00 31.49      A    C
ATOM    945  C   GLY A 210      46.367 -10.782 -17.344  1.00 36.18      A    C
ATOM    946  O   GLY A 210      46.456  -9.604 -17.001  1.00 39.45      A    O
ATOM    947  N   LYS A 211      47.446 -11.562 -17.519  1.00 34.83      A    N
ATOM    948  CA  LYS A 211      48.789 -11.049 -17.220  1.00 37.17      A    C
ATOM    949  C   LYS A 211      49.159  -9.855 -18.106  1.00 36.49      A    C
ATOM    950  O   LYS A 211      49.657  -8.839 -17.614  1.00 44.28      A    O
ATOM    951  CB  LYS A 211      49.842 -12.143 -17.380  1.00 40.12      A    C
ATOM    952  CG  LYS A 211      50.085 -13.053 -16.193  1.00 48.33      A    C
ATOM    953  CD  LYS A 211      51.504 -13.636 -16.318  1.00 53.39      A    C
ATOM    954  CE  LYS A 211      51.621 -15.035 -15.784  1.00 55.47      A    C
ATOM    955  NZ  LYS A 211      50.473 -15.377 -14.905  1.00 61.46      A    N
ATOM    956  N  AVAL A 212      48.932  -9.962 -19.415  0.40 34.44      A    N
ATOM    957  CA AVAL A 212      49.255  -8.843 -20.294  0.40 35.27      A    C
ATOM    958  C  AVAL A 212      48.226  -7.726 -20.144  0.40 35.93      A    C
ATOM    959  O  AVAL A 212      48.573  -6.541 -20.198  0.40 33.68      A    O
ATOM    960  CB AVAL A 212      49.393  -9.315 -21.758  0.40 35.86      A    C
ATOM    961  CG1AVAL A 212      48.180 -10.116 -22.198  0.40 32.97      A    C
ATOM    962  CG2AVAL A 212      49.622  -8.115 -22.692  0.40 36.20      A    C
ATOM    963  N  BVAL A 212      48.961  -9.983 -19.419  0.60 34.41      A    N
ATOM    964  CA BVAL A 212      49.221  -8.868 -20.326  0.60 35.26      A    C
ATOM    965  C  BVAL A 212      48.238  -7.739 -20.062  0.60 36.05      A    C
ATOM    966  O  BVAL A 212      48.620  -6.566 -19.986  0.60 33.44      A    O
ATOM    967  CB BVAL A 212      49.148  -9.323 -21.797  0.60 35.91      A    C
ATOM    968  CG1BVAL A 212      49.432  -8.126 -22.733  0.60 36.28      A    C
ATOM    969  CG2BVAL A 212      50.105 -10.454 -22.063  0.60 31.88      A    C
ATOM    970  N   LEU A 213      46.956  -8.080 -19.932  1.00 32.59      A    N
ATOM    971  CA  LEU A 213      45.933  -7.064 -19.722  1.00 33.72      A    C
ATOM    972  C   LEU A 213      46.265  -6.212 -18.512  1.00 37.05      A    C
ATOM    973  O   LEU A 213      46.108  -4.982 -18.543  1.00 38.30      A    O
ATOM    974  CB  LEU A 213      44.565  -7.730 -19.570  1.00 35.15      A    C
ATOM    975  CG  LEU A 213      43.329  -6.877 -19.282  1.00 37.01      A    C
ATOM    976  CD1 LEU A 213      43.028  -5.925 -20.432  1.00 29.23      A    C
ATOM    977  CD2 LEU A 213      42.147  -7.805 -19.019  1.00 34.02      A    C
ATOM    978  N   ASN A 214      46.785  -6.845 -17.461  1.00 41.63      A    N
ATOM    979  CA  ASN A 214      47.173  -6.117 -16.260  1.00 36.42      A    C
ATOM    980  C   ASN A 214      48.173  -5.018 -16.591  1.00 39.11      A    C
ATOM    981  O   ASN A 214      47.995  -3.854 -16.197  1.00 33.05      A    O
ATOM    982  CB  ASN A 214      47.749  -7.095 -15.239  1.00 36.41      A    C
ATOM    983  CG  ASN A 214      48.224  -6.410 -13.983  1.00 37.26      A    C
ATOM    984  OD1 ASN A 214      47.448  -5.753 -13.301  1.00 37.62      A    O
ATOM    985  ND2 ASN A 214      49.507  -6.562 -13.667  1.00 40.47      A    N
ATOM    986  N   GLU A 215      49.222  -5.363 -17.339  1.00 38.91      A    N
ATOM    987  CA  GLU A 215      50.219  -4.361 -17.690  1.00 40.96      A    C
ATOM    988  C   GLU A 215      49.646  -3.280 -18.595  1.00 42.36      A    C
ATOM    989  O   GLU A 215      50.056  -2.122 -18.491  1.00 42.87      A    O
ATOM    990  CB  GLU A 215      51.435  -5.019 -18.336  1.00 38.85      A    C
ATOM    991  CG  GLU A 215      52.077  -6.082 -17.471  1.00 41.52      A    C
ATOM    992  CD  GLU A 215      52.560  -5.559 -16.123  1.00 52.27      A    C
ATOM    993  OE1 GLU A 215      52.846  -4.346 -15.999  1.00 54.52      A    O
ATOM    994  OE2 GLU A 215      52.636  -6.370 -15.176  1.00 52.16      A    O
ATOM    995  N   VAL A 216      48.699  -3.619 -19.477  1.00 36.49      A    N
ATOM    996  CA  VAL A 216      48.123  -2.594 -20.345  1.00 35.07      A    C
ATOM    997  C   VAL A 216      47.328  -1.586 -19.519  1.00 43.54      A    C
ATOM    998  O   VAL A 216      47.492  -0.366 -19.665  1.00 40.98      A    O
ATOM    999  CB  VAL A 216      47.260  -3.236 -21.445  1.00 36.20      A    C
ATOM   1000  CG1 VAL A 216      46.500  -2.181 -22.235  1.00 31.07      A    C
ATOM   1001  CG2 VAL A 216      48.134  -4.064 -22.374  1.00 40.73      A    C
ATOM   1002  N   ILE A 217      46.471  -2.084 -18.625  1.00 39.41      A    N
ATOM   1003  CA  ILE A 217      45.615  -1.204 -17.837  1.00 40.28      A    C
ATOM   1004  C   ILE A 217      46.447  -0.308 -16.926  1.00 39.68      A    C
ATOM   1005  O   ILE A 217      46.189   0.900 -16.825  1.00 38.56      A    O
ATOM   1006  CB  ILE A 217      44.567  -2.030 -17.067  1.00 41.39      A    C
ATOM   1007  CG1 ILE A 217      43.607  -2.670 -18.085  1.00 40.89      A    C
ATOM   1008  CG2 ILE A 217      43.846  -1.179 -16.015  1.00 29.06      A    C
ATOM   1009  CD1 ILE A 217      42.296  -3.174 -17.509  1.00 40.82      A    C
ATOM   1010  N   ILE A 218      47.482  -0.863 -16.287  1.00 34.26      A    N
ATOM   1011  CA  ILE A 218      48.365  -0.032 -15.475  1.00 41.89      A    C
ATOM   1012  C   ILE A 218      49.010   1.051 -16.333  1.00 45.39      A    C
ATOM   1013  O   ILE A 218      49.088   2.217 -15.928  1.00 44.19      A    O
ATOM   1014  CB  ILE A 218      49.429  -0.884 -14.762  1.00 40.82      A    C
ATOM   1015  CG1 ILE A 218      48.778  -1.884 -13.810  1.00 35.80      A    C
ATOM   1016  CG2 ILE A 218      50.372   0.013 -13.966  1.00 37.08      A    C
ATOM   1017  CD1 ILE A 218      49.788  -2.819 -13.180  1.00 38.65      A    C
ATOM   1018  N   THR A 219      49.460   0.693 -17.536  1.00 39.68      A    N
ATOM   1019  CA  THR A 219      50.090   1.679 -18.408  1.00 40.18      A    C
ATOM   1020  C   THR A 219      49.136   2.820 -18.751  1.00 36.35      A    C
ATOM   1021  O   THR A 219      49.559   3.973 -18.854  1.00 37.50      A    O
ATOM   1022  CB  THR A 219      50.601   0.994 -19.673  1.00 37.81      A    C
ATOM   1023  OG1 THR A 219      51.639   0.096 -19.309  1.00 39.47      A    O
ATOM   1024  CG2 THR A 219      51.166   2.000 -20.652  1.00 37.94      A    C
ATOM   1025  N   MET A 220      47.840   2.526 -18.913  1.00 40.95      A    N
ATOM   1026  CA  MET A 220      46.874   3.600 -19.117  1.00 39.57      A    C
ATOM   1027  C   MET A 220      46.981   4.645 -18.016  1.00 45.61      A    C
ATOM   1028  O   MET A 220      46.827   5.847 -18.267  1.00 43.31      A    O
ATOM   1029  CB  MET A 220      45.450   3.053 -19.153  1.00 36.39      A    C
ATOM   1030  CG  MET A 220      45.178   2.034 -20.214  1.00 40.91      A    C
ATOM   1031  SD  MET A 220      43.461   1.497 -20.063  1.00 43.73      A    S
ATOM   1032  CE  MET A 220      43.238   0.520 -21.567  1.00 35.76      A    C
ATOM   1033  N   ASP A 221      47.241   4.197 -16.784  1.00 42.85      A    N
ATOM   1034  CA  ASP A 221      47.401   5.110 -15.662  1.00 47.06      A    C
ATOM   1035  C   ASP A 221      48.796   5.717 -15.645  1.00 48.29      A    C
ATOM   1036  O   ASP A 221      48.946   6.943 -15.605  1.00 43.26      A    O
ATOM   1037  CB  ASP A 221      47.136   4.380 -14.342  1.00 42.85      A    C
ATOM   1038  CG  ASP A 221      47.120   5.333 -13.146  1.00 52.36      A    C
ATOM   1039  OD1 ASP A 221      46.246   6.231 -13.116  1.00 49.37      A    O
ATOM   1040  OD2 ASP A 221      47.990   5.200 -12.254  1.00 50.28      A    O
ATOM   1041  N   SER A 222      49.826   4.868 -15.709  1.00 43.39      A    N
ATOM   1042  CA  SER A 222      51.199   5.356 -15.634  1.00 46.64      A    C
ATOM   1043  C   SER A 222      51.502   6.372 -16.729  1.00 47.52      A    C
ATOM   1044  O   SER A 222      52.364   7.238 -16.547  1.00 47.03      A    O
ATOM   1045  CB  SER A 222      52.182   4.183 -15.728  1.00 39.93      A    C
ATOM   1046  OG  SER A 222      52.046   3.299 -14.631  1.00 47.05      A    O
ATOM   1047  N   ALA A 223      50.831   6.274 -17.877  1.00 45.38      A    N
ATOM   1048  CA  ALA A 223      51.100   7.175 -18.990  1.00 50.30      A    C
ATOM   1049  C   ALA A 223      50.203   8.411 -18.996  1.00 43.47      A    C
ATOM   1050  O   ALA A 223      50.249   9.181 -19.955  1.00 42.57      A    O
ATOM   1051  CB  ALA A 223      50.961   6.429 -20.323  1.00 36.63      A    C
ATOM   1052  N   GLY A 224      49.414   8.632 -17.949  1.00 42.23      A    N
ATOM   1053  CA  GLY A 224      48.512   9.771 -17.936  1.00 42.22      A    C
ATOM   1054  C   GLY A 224      47.475   9.768 -19.039  1.00 48.02      A    C
ATOM   1055  O   GLY A 224      47.151  10.831 -19.587  1.00 45.87      A    O
ATOM   1056  N   LEU A 225      46.936   8.598 -19.375  1.00 34.87      A    N
ATOM   1057  CA  LEU A 225      45.959   8.483 -20.451  1.00 41.46      A    C
ATOM   1058  C   LEU A 225      44.561   8.196 -19.926  1.00 43.04      A    C
ATOM   1059  O   LEU A 225      43.715   7.687 -20.674  1.00 40.81      A    O
ATOM   1060  CB  LEU A 225      46.380   7.403 -21.449  1.00 42.85      A    C
ATOM   1061  CG  LEU A 225      47.763   7.583 -22.079  1.00 44.68      A    C
ATOM   1062  CD1 LEU A 225      48.086   6.449 -23.008  1.00 38.87      A    C
ATOM   1063  CD2 LEU A 225      47.854   8.931 -22.811  1.00 36.74      A    C
ATOM   1064  N   GLN A 226      44.309   8.501 -18.649  1.00 36.71      A    N
ATOM   1065  CA  GLN A 226      43.042   8.134 -18.024  1.00 31.90      A    C
ATOM   1066  C   GLN A 226      41.860   8.759 -18.753  1.00 38.14      A    C
ATOM   1067  O   GLN A 226      40.745   8.237 -18.683  1.00 40.05      A    O
ATOM   1068  CB  GLN A 226      43.040   8.552 -16.552  1.00 35.77      A    C
ATOM   1069  CG  GLN A 226      44.243   8.059 -15.716  1.00 44.72      A    C
ATOM   1070  CD  GLN A 226      45.460   9.000 -15.741  1.00 44.20      A    C
ATOM   1071  OE1 GLN A 226      45.648   9.765 -16.674  1.00 39.31      A    O
ATOM   1072  NE2 GLN A 226      46.296   8.920 -14.716  1.00 41.11      A    N
ATOM   1073  N   HIS A 227      42.082   9.884 -19.446  1.00 39.40      A    N
ATOM   1074  CA  HIS A 227      41.020  10.553 -20.194  1.00 42.23      A    C
ATOM   1075  C   HIS A 227      40.654   9.798 -21.466  1.00 31.79      A    C
ATOM   1076  O   HIS A 227      39.550   9.977 -21.994  1.00 39.53      A    O
ATOM   1077  CB  HIS A 227      41.468  11.968 -20.578  1.00 35.87      A    C
ATOM   1078  CG  HIS A 227      42.709  11.977 -21.413  1.00 38.50      A    C
ATOM   1079  ND1 HIS A 227      43.968  11.794 -20.878  1.00 41.06      A    N
ATOM   1080  CD2 HIS A 227      42.880  12.071 -22.755  1.00 41.71      A    C
ATOM   1081  CE1 HIS A 227      44.862  11.801 -21.852  1.00 38.30      A    C
ATOM   1082  NE2 HIS A 227      44.229  11.971 -23.000  1.00 38.51      A    N
ATOM   1083  N   ALA A 228      41.554   8.964 -21.971  1.00 36.02      A    N
ATOM   1084  CA  ALA A 228      41.344   8.294 -23.248  1.00 42.52      A    C
ATOM   1085  C   ALA A 228      40.561   6.982 -23.155  1.00 42.93      A    C
ATOM   1086  O   ALA A 228      40.154   6.466 -24.199  1.00 43.03      A    O
ATOM   1087  CB  ALA A 228      42.692   8.009 -23.913  1.00 43.68      A    C
ATOM   1088  N   TYR A 229      40.320   6.416 -21.965  1.00 36.40      A    N
ATOM   1089  CA  TYR A 229      39.765   5.057 -21.944  1.00 39.68      A    C
ATOM   1090  C   TYR A 229      38.542   4.908 -21.054  1.00 40.74      A    C
ATOM   1091  O   TYR A 229      38.306   3.830 -20.505  1.00 38.90      A    O
ATOM   1092  CB  TYR A 229      40.827   4.033 -21.537  1.00 31.85      A    C
ATOM   1093  CG  TYR A 229      41.986   4.045 -22.500  1.00 40.76      A    C
ATOM   1094  CD1 TYR A 229      41.823   3.595 -23.814  1.00 37.85      A    C
ATOM   1095  CD2 TYR A 229      43.228   4.528 -22.119  1.00 34.86      A    C
ATOM   1096  CE1 TYR A 229      42.872   3.620 -24.713  1.00 36.58      A    C
ATOM   1097  CE2 TYR A 229      44.289   4.543 -23.009  1.00 39.06      A    C
ATOM   1098  CZ  TYR A 229      44.108   4.097 -24.303  1.00 39.42      A    C
ATOM   1099  OH  TYR A 229      45.172   4.119 -25.184  1.00 33.54      A    O
ATOM   1100  N   LEU A 230      37.746   5.962 -20.899  1.00 40.37      A    N
ATOM   1101  CA  LEU A 230      36.553   5.829 -20.074  1.00 45.95      A    C
ATOM   1102  C   LEU A 230      35.618   4.780 -20.641  1.00 31.57      A    C
ATOM   1103  O   LEU A 230      34.930   4.082 -19.887  1.00 30.00      A    O
ATOM   1104  CB  LEU A 230      35.840   7.175 -19.939  1.00 30.10      A    C
ATOM   1105  CG  LEU A 230      36.749   8.208 -19.266  1.00 44.18      A    C
ATOM   1106  CD1 LEU A 230      36.008   9.512 -19.001  1.00 51.00      A    C
ATOM   1107  CD2 LEU A 230      37.363   7.680 -17.984  1.00 41.88      A    C
ATOM   1108  N  AASP A 231      35.569   4.634 -21.964  0.50 37.57      A    N
ATOM   1109  CA AASP A 231      34.701   3.607 -22.527  0.50 37.29      A    C
ATOM   1110  C  AASP A 231      35.249   2.208 -22.273  0.50 37.13      A    C
ATOM   1111  O  AASP A 231      34.467   1.256 -22.165  0.50 38.70      A    O
ATOM   1112  CB AASP A 231      34.486   3.847 -24.020  0.50 40.67      A    C
ATOM   1113  CG AASP A 231      33.627   5.074 -24.288  0.50 41.48      A    C
ATOM   1114  OD1AASP A 231      32.555   5.201 -23.650  0.50 43.16      A    O
ATOM   1115  OD2AASP A 231      34.031   5.917 -25.119  0.50 37.20      A    O
ATOM   1116  N  BASP A 231      35.540   4.720 -21.972  0.50 37.57      A    N
ATOM   1117  CA BASP A 231      34.839   3.664 -22.691  0.50 37.36      A    C
ATOM   1118  C  BASP A 231      35.261   2.288 -22.204  0.50 37.12      A    C
ATOM   1119  O  BASP A 231      34.422   1.438 -21.882  0.50 38.44      A    O
ATOM   1120  CB BASP A 231      35.135   3.807 -24.186  0.50 38.95      A    C
ATOM   1121  CG BASP A 231      36.436   4.583 -24.455  0.50 43.77      A    C
ATOM   1122  OD1BASP A 231      36.414   5.851 -24.473  0.50 34.99      A    O
ATOM   1123  OD2BASP A 231      37.483   3.918 -24.624  0.50 38.77      A    O
ATOM   1124  N   VAL A 232      36.573   2.057 -22.153  1.00 40.09      A    N
ATOM   1125  CA  VAL A 232      37.120   0.761 -21.758  1.00 36.20      A    C
ATOM   1126  C   VAL A 232      36.691   0.418 -20.340  1.00 40.78      A    C
ATOM   1127  O   VAL A 232      36.302  -0.727 -20.052  1.00 38.30      A    O
ATOM   1128  CB  VAL A 232      38.656   0.765 -21.896  1.00 36.61      A    C
ATOM   1129  CG1 VAL A 232      39.264  -0.299 -21.027  1.00 38.38      A    C
ATOM   1130  CG2 VAL A 232      39.060   0.546 -23.332  1.00 37.90      A    C
ATOM   1131  N   VAL A 233      36.770   1.400 -19.427  1.00 29.41      A    N
ATOM   1132  CA  VAL A 233      36.336   1.180 -18.047  1.00 35.05      A    C
ATOM   1133  C   VAL A 233      34.873   0.762 -18.014  1.00 33.00      A    C
ATOM   1134  O   VAL A 233      34.505  -0.209 -17.341  1.00 40.17      A    O
ATOM   1135  CB  VAL A 233      36.587   2.445 -17.196  1.00 37.39      A    C
ATOM   1136  CG1 VAL A 233      36.072   2.241 -15.789  1.00 26.29      A    C
ATOM   1137  CG2 VAL A 233      38.082   2.810 -17.179  1.00 28.27      A    C
ATOM   1138  N   THR A 234      34.027   1.439 -18.795  1.00 31.50      A    N
ATOM   1139  CA  THR A 234      32.607   1.106 -18.802  1.00 32.37      A    C
ATOM   1140  C   THR A 234      32.378  -0.304 -19.336  1.00 39.06      A    C
ATOM   1141  O   THR A 234      31.506  -1.029 -18.839  1.00 34.47      A    O
ATOM   1142  CB  THR A 234      31.839   2.125 -19.636  1.00 29.50      A    C
ATOM   1143  OG1 THR A 234      32.096   3.437 -19.121  1.00 42.32      A    O
ATOM   1144  CG2 THR A 234      30.329   1.852 -19.626  1.00 26.64      A    C
ATOM   1145  N   GLN A 235      33.160  -0.707 -20.345  1.00 36.68      A    N
ATOM   1146  CA  GLN A 235      33.017  -2.042 -20.912  1.00 35.05      A    C
ATOM   1147  C   GLN A 235      33.362  -3.104 -19.883  1.00 39.63      A    C
ATOM   1148  O   GLN A 235      32.578  -4.032 -19.646  1.00 37.30      A    O
ATOM   1149  CB  GLN A 235      33.912  -2.206 -22.140  1.00 33.67      A    C
ATOM   1150  CG  GLN A 235      33.316  -1.788 -23.475  1.00 34.98      A    C
ATOM   1151  CD  GLN A 235      31.976  -2.464 -23.793  1.00 41.47      A    C
ATOM   1152  OE1 GLN A 235      31.800  -3.665 -23.588  1.00 46.79      A    O
ATOM   1153  NE2 GLN A 235      31.046  -1.697 -24.349  1.00 42.98      A    N
ATOM   1154  N   TRP A 236      34.526  -2.961 -19.241  1.00 29.13      A    N
ATOM   1155  CA  TRP A 236      34.960  -3.955 -18.274  1.00 35.25      A    C
ATOM   1156  C   TRP A 236      33.992  -4.055 -17.102  1.00 37.33      A    C
ATOM   1157  O   TRP A 236      33.707  -5.159 -16.622  1.00 38.57      A    O
ATOM   1158  CB  TRP A 236      36.376  -3.636 -17.796  1.00 30.70      A    C
ATOM   1159  CG  TRP A 236      37.414  -4.271 -18.647  1.00 36.92      A    C
ATOM   1160  CD1 TRP A 236      38.404  -3.640 -19.346  1.00 38.00      A    C
ATOM   1161  CD2 TRP A 236      37.551  -5.675 -18.933  1.00 28.64      A    C
ATOM   1162  NE1 TRP A 236      39.161  -4.569 -20.032  1.00 38.41      A    N
ATOM   1163  CE2 TRP A 236      38.662  -5.823 -19.785  1.00 30.40      A    C
ATOM   1164  CE3 TRP A 236      36.850  -6.818 -18.536  1.00 33.84      A    C
ATOM   1165  CZ2 TRP A 236      39.082  -7.073 -20.267  1.00 36.88      A    C
ATOM   1166  CZ3 TRP A 236      37.268  -8.068 -19.016  1.00 32.38      A    C
ATOM   1167  CH2 TRP A 236      38.374  -8.180 -19.869  1.00 32.14      A    C
ATOM   1168  N   LEU A 237      33.479  -2.914 -16.625  1.00 34.27      A    N
ATOM   1169  CA  LEU A 237      32.524  -2.931 -15.524  1.00 33.96      A    C
ATOM   1170  C   LEU A 237      31.224  -3.605 -15.936  1.00 37.15      A    C
ATOM   1171  O   LEU A 237      30.558  -4.248 -15.116  1.00 35.21      A    O
ATOM   1172  CB  LEU A 237      32.241  -1.501 -15.065  1.00 37.10      A    C
ATOM   1173  CG  LEU A 237      33.428  -0.755 -14.459  1.00 36.52      A    C
ATOM   1174  CD1 LEU A 237      33.085   0.718 -14.259  1.00 39.71      A    C
ATOM   1175  CD2 LEU A 237      33.805  -1.398 -13.148  1.00 37.04      A    C
ATOM   1176  N   THR A 238      30.847  -3.456 -17.196  1.00 34.80      A    N
ATOM   1177  CA  THR A 238      29.627  -4.064 -17.705  1.00 39.27      A    C
ATOM   1178  C   THR A 238      29.811  -5.567 -17.965  1.00 41.29      A    C
ATOM   1179  O   THR A 238      28.907  -6.370 -17.694  1.00 31.23      A    O
ATOM   1180  CB  THR A 238      29.221  -3.319 -18.980  1.00 38.11      A    C
ATOM   1181  OG1 THR A 238      29.146  -1.918 -18.683  1.00 49.53      A    O
ATOM   1182  CG2 THR A 238      27.880  -3.789 -19.503  1.00 36.66      A    C
ATOM   1183  N   ARG A 239      30.980  -5.966 -18.474  1.00 36.14      A    N
ATOM   1184  CA  ARG A 239      31.180  -7.348 -18.900  1.00 38.46      A    C
ATOM   1185  C   ARG A 239      31.560  -8.278 -17.761  1.00 40.12      A    C
ATOM   1186  O   ARG A 239      31.360  -9.495 -17.882  1.00 38.96      A    O
ATOM   1187  CB  ARG A 239      32.266  -7.423 -19.965  1.00 34.29      A    C
ATOM   1188  CG  ARG A 239      31.892  -6.821 -21.281  1.00 38.12      A    C
ATOM   1189  CD  ARG A 239      33.169  -6.641 -22.063  1.00 43.27      A    C
ATOM   1190  NE  ARG A 239      32.977  -6.055 -23.379  1.00 38.86      A    N
ATOM   1191  CZ  ARG A 239      32.964  -6.746 -24.509  1.00 49.37      A    C
ATOM   1192  NH1 ARG A 239      33.024  -8.079 -24.514  1.00 36.94      A    N
ATOM   1193  NH2 ARG A 239      32.893  -6.087 -25.662  1.00 37.61      A    N
ATOM   1194  N   TRP A 240      32.121  -7.734 -16.679  1.00 38.01      A    N
ATOM   1195  CA  TRP A 240      32.592  -8.554 -15.579  1.00 37.53      A    C
ATOM   1196  C   TRP A 240      31.505  -9.523 -15.142  1.00 36.02      A    C
ATOM   1197  O   TRP A 240      30.316  -9.183 -15.117  1.00 33.61      A    O
ATOM   1198  CB  TRP A 240      33.014  -7.673 -14.405  1.00 36.34      A    C
ATOM   1199  CG  TRP A 240      33.661  -8.437 -13.336  1.00 32.11      A    C
ATOM   1200  CD1 TRP A 240      33.075  -8.884 -12.187  1.00 33.09      A    C
ATOM   1201  CD2 TRP A 240      35.021  -8.884 -13.297  1.00 31.44      A    C
ATOM   1202  NE1 TRP A 240      33.983  -9.577 -11.438  1.00 33.56      A    N
ATOM   1203  CE2 TRP A 240      35.188  -9.593 -12.089  1.00 28.22      A    C
ATOM   1204  CE3 TRP A 240      36.107  -8.769 -14.170  1.00 28.61      A    C
ATOM   1205  CZ2 TRP A 240      36.408 -10.163 -11.712  1.00 32.43      A    C
ATOM   1206  CZ3 TRP A 240      37.324  -9.328 -13.797  1.00 28.57      A    C
ATOM   1207  CH2 TRP A 240      37.462 -10.025 -12.582  1.00 34.47      A    C
ATOM   1208  N   ASN A 241      31.919 -10.753 -14.853  1.00 32.75      A    N
ATOM   1209  CA  ASN A 241      30.986 -11.764 -14.384  1.00 31.85      A    C
ATOM   1210  C   ASN A 241      31.754 -12.810 -13.593  1.00 34.45      A    C
ATOM   1211  O   ASN A 241      32.983 -12.762 -13.479  1.00 32.77      A    O
ATOM   1212  CB  ASN A 241      30.208 -12.385 -15.547  1.00 41.03      A    C
ATOM   1213  CG  ASN A 241      31.099 -13.155 -16.529  1.00 36.54      A    C
ATOM   1214  OD1 ASN A 241      32.223 -13.576 -16.220  1.00 32.27      A    O
ATOM   1215  ND2 ASN A 241      30.579 -13.346 -17.723  1.00 29.90      A    N
ATOM   1216  N   ALA A 242      31.010 -13.797 -13.093  1.00 42.17      A    N
ATOM   1217  CA  ALA A 242      31.611 -14.835 -12.265  1.00 35.69      A    C
ATOM   1218  C   ALA A 242      32.689 -15.612 -13.013  1.00 39.47      A    C
ATOM   1219  O   ALA A 242      33.618 -16.137 -12.384  1.00 36.38      A    O
ATOM   1220  CB  ALA A 242      30.524 -15.778 -11.763  1.00 37.91      A    C
ATOM   1221  N   GLN A 243      32.607 -15.675 -14.349  1.00 36.08      A    N
ATOM   1222  CA  GLN A 243      33.601 -16.443 -15.101  1.00 34.46      A    C
ATOM   1223  C   GLN A 243      34.933 -15.713 -15.190  1.00 36.03      A    C
ATOM   1224  O   GLN A 243      35.988 -16.342 -15.080  1.00 30.91      A    O
ATOM   1225  CB  GLN A 243      33.093 -16.762 -16.510  1.00 34.86      A    C
ATOM   1226  CG  GLN A 243      32.086 -17.875 -16.556  1.00 35.17      A    C
ATOM   1227  CD  GLN A 243      30.798 -17.478 -15.874  1.00 44.47      A    C
ATOM   1228  OE1 GLN A 243      30.439 -18.027 -14.828  1.00 40.38      A    O
ATOM   1229  NE2 GLN A 243      30.107 -16.487 -16.445  1.00 29.92      A    N
ATOM   1230  N   TYR A 244      34.912 -14.392 -15.433  1.00 32.40      A    N
ATOM   1231  CA  TYR A 244      36.136 -13.609 -15.288  1.00 35.52      A    C
ATOM   1232  C   TYR A 244      36.666 -13.684 -13.858  1.00 33.29      A    C
ATOM   1233  O   TYR A 244      37.881 -13.762 -13.637  1.00 32.89      A    O
ATOM   1234  CB  TYR A 244      35.891 -12.136 -15.647  1.00 31.80      A    C
ATOM   1235  CG  TYR A 244      35.670 -11.792 -17.111  1.00 31.87      A    C
ATOM   1236  CD1 TYR A 244      36.699 -11.864 -18.039  1.00 27.37      A    C
ATOM   1237  CD2 TYR A 244      34.433 -11.319 -17.543  1.00 31.33      A    C
ATOM   1238  CE1 TYR A 244      36.486 -11.481 -19.377  1.00 27.99      A    C
ATOM   1239  CE2 TYR A 244      34.217 -10.957 -18.843  1.00 28.55      A    C
ATOM   1240  CZ  TYR A 244      35.241 -11.028 -19.757  1.00 29.78      A    C
ATOM   1241  OH  TYR A 244      34.984 -10.653 -21.060  1.00 34.00      A    O
ATOM   1242  N   ALA A 245      35.766 -13.625 -12.872  1.00 30.20      A    N
ATOM   1243  CA  ALA A 245      36.170 -13.626 -11.470  1.00 39.78      A    C
ATOM   1244  C   ALA A 245      36.960 -14.865 -11.063  1.00 40.41      A    C
ATOM   1245  O   ALA A 245      37.684 -14.815 -10.063  1.00 37.76      A    O
ATOM   1246  CB  ALA A 245      34.941 -13.517 -10.577  1.00 39.82      A    C
ATOM   1247  N   GLU A 246      36.872 -15.968 -11.816  1.00 42.36      A    N
ATOM   1248  CA  GLU A 246      37.610 -17.156 -11.399  1.00 44.55      A    C
ATOM   1249  C   GLU A 246      39.119 -16.992 -11.514  1.00 45.87      A    C
ATOM   1250  O   GLU A 246      39.858 -17.702 -10.822  1.00 46.69      A    O
ATOM   1251  CB  GLU A 246      37.149 -18.378 -12.192  1.00 44.27      A    C
ATOM   1252  CG  GLU A 246      35.833 -18.962 -11.689  1.00 63.01      A    C
ATOM   1253  CD  GLU A 246      35.962 -19.798 -10.395  1.00 75.05      A    C
ATOM   1254  OE1 GLU A 246      36.687 -20.829 -10.406  1.00 75.56      A    O
ATOM   1255  OE2 GLU A 246      35.329 -19.434  -9.374  1.00 69.64      A    O
ATOM   1256  N   HIS A 247      39.599 -16.062 -12.326  1.00 34.82      A    N
ATOM   1257  CA  HIS A 247      41.029 -15.927 -12.573  1.00 39.88      A    C
ATOM   1258  C   HIS A 247      41.615 -14.784 -11.747  1.00 44.21      A    C
ATOM   1259  O   HIS A 247      41.151 -13.643 -11.839  1.00 44.07      A    O
ATOM   1260  CB  HIS A 247      41.274 -15.722 -14.062  1.00 41.63      A    C
ATOM   1261  CG  HIS A 247      40.824 -16.878 -14.896  1.00 44.42      A    C
ATOM   1262  ND1 HIS A 247      39.631 -16.880 -15.588  1.00 43.43      A    N
ATOM   1263  CD2 HIS A 247      41.402 -18.079 -15.137  1.00 42.58      A    C
ATOM   1264  CE1 HIS A 247      39.500 -18.028 -16.232  1.00 42.65      A    C
ATOM   1265  NE2 HIS A 247      40.562 -18.770 -15.976  1.00 36.61      A    N
ATOM   1266  N   TRP A 248      42.630 -15.104 -10.940  1.00 43.93      A    N
ATOM   1267  CA  TRP A 248      43.307 -14.097 -10.128  1.00 43.56      A    C
ATOM   1268  C   TRP A 248      43.813 -12.946 -10.993  1.00 52.46      A    C
ATOM   1269  O   TRP A 248      43.646 -11.764 -10.654  1.00 45.96      A    O
ATOM   1270  CB  TRP A 248      44.469 -14.747  -9.363  1.00 43.02      A    C
ATOM   1271  CG  TRP A 248      45.119 -13.837  -8.355  1.00 49.12      A    C
ATOM   1272  CD1 TRP A 248      44.864 -13.789  -7.015  1.00 51.91      A    C
ATOM   1273  CD2 TRP A 248      46.122 -12.842  -8.606  1.00 55.51      A    C
ATOM   1274  NE1 TRP A 248      45.639 -12.828  -6.419  1.00 47.19      A    N
ATOM   1275  CE2 TRP A 248      46.416 -12.227  -7.373  1.00 57.17      A    C
ATOM   1276  CE3 TRP A 248      46.785 -12.396  -9.758  1.00 59.02      A    C
ATOM   1277  CZ2 TRP A 248      47.353 -11.195  -7.255  1.00 57.02      A    C
ATOM   1278  CZ3 TRP A 248      47.716 -11.366  -9.640  1.00 52.55      A    C
ATOM   1279  CH2 TRP A 248      47.993 -10.784  -8.397  1.00 57.37      A    C
ATOM   1280  N   TYR A 249      44.442 -13.273 -12.121  1.00 51.72      A    N
ATOM   1281  CA  TYR A 249      45.062 -12.227 -12.922  1.00 46.71      A    C
ATOM   1282  C   TYR A 249      44.013 -11.362 -13.604  1.00 43.76      A    C
ATOM   1283  O   TYR A 249      44.268 -10.180 -13.858  1.00 46.91      A    O
ATOM   1284  CB  TYR A 249      46.026 -12.852 -13.936  1.00 44.94      A    C
ATOM   1285  CG  TYR A 249      47.241 -13.495 -13.278  1.00 53.37      A    C
ATOM   1286  CD1 TYR A 249      48.372 -12.741 -12.946  1.00 51.36      A    C
ATOM   1287  CD2 TYR A 249      47.254 -14.861 -12.988  1.00 60.52      A    C
ATOM   1288  CE1 TYR A 249      49.482 -13.335 -12.333  1.00 48.63      A    C
ATOM   1289  CE2 TYR A 249      48.350 -15.465 -12.380  1.00 59.73      A    C
ATOM   1290  CZ  TYR A 249      49.460 -14.702 -12.056  1.00 68.94      A    C
ATOM   1291  OH  TYR A 249      50.538 -15.322 -11.449  1.00 73.20      A    O
ATOM   1292  N   MET A 250      42.813 -11.906 -13.859  1.00 37.40      A    N
ATOM   1293  CA  MET A 250      41.734 -11.076 -14.389  1.00 35.48      A    C
ATOM   1294  C   MET A 250      41.223 -10.106 -13.336  1.00 37.72      A    C
ATOM   1295  O   MET A 250      41.023  -8.919 -13.630  1.00 37.51      A    O
ATOM   1296  CB  MET A 250      40.582 -11.931 -14.925  1.00 28.33      A    C
ATOM   1297  CG  MET A 250      40.923 -12.651 -16.212  1.00 38.37      A    C
ATOM   1298  SD  MET A 250      41.408 -11.532 -17.550  1.00 38.77      A    S
ATOM   1299  CE  MET A 250      39.976 -10.458 -17.622  1.00 31.17      A    C
ATOM   1300  N   ARG A 251      40.991 -10.592 -12.108  1.00 37.34      A    N
ATOM   1301  CA  ARG A 251      40.616  -9.688 -11.020  1.00 39.17      A    C
ATOM   1302  C   ARG A 251      41.660  -8.597 -10.850  1.00 36.79      A    C
ATOM   1303  O   ARG A 251      41.330  -7.412 -10.730  1.00 34.89      A    O
ATOM   1304  CB  ARG A 251      40.483 -10.435  -9.690  1.00 33.27      A    C
ATOM   1305  CG  ARG A 251      39.445 -11.511  -9.587  1.00 46.28      A    C
ATOM   1306  CD  ARG A 251      39.369 -11.971  -8.115  1.00 45.00      A    C
ATOM   1307  NE  ARG A 251      39.197 -13.407  -8.048  1.00 56.32      A    N
ATOM   1308  CZ  ARG A 251      40.173 -14.281  -7.854  1.00 54.67      A    C
ATOM   1309  NH1 ARG A 251      41.401 -13.896  -7.554  1.00 54.98      A    N
ATOM   1310  NH2 ARG A 251      39.913 -15.573  -7.997  1.00 51.21      A    N
ATOM   1311  N   ASN A 252      42.932  -8.996 -10.798  1.00 37.92      A    N
ATOM   1312  CA  ASN A 252      44.002  -8.038 -10.568  1.00 39.89      A    C
ATOM   1313  C   ASN A 252      44.055  -7.004 -11.682  1.00 39.86      A    C
ATOM   1314  O   ASN A 252      44.209  -5.802 -11.418  1.00 40.16      A    O
ATOM   1315  CB  ASN A 252      45.331  -8.776 -10.445  1.00 39.13      A    C
ATOM   1316  CG  ASN A 252      46.440  -7.892  -9.922  1.00 51.04      A    C
ATOM   1317  OD1 ASN A 252      46.309  -7.283  -8.861  1.00 58.40      A    O
ATOM   1318  ND2 ASN A 252      47.545  -7.827 -10.653  1.00 57.72      A    N
ATOM   1319  N   ALA A 253      43.912  -7.455 -12.931  1.00 36.99      A    N
ATOM   1320  CA  ALA A 253      43.961  -6.546 -14.073  1.00 41.46      A    C
ATOM   1321  C   ALA A 253      42.778  -5.586 -14.068  1.00 37.95      A    C
ATOM   1322  O   ALA A 253      42.955  -4.362 -14.122  1.00 41.77      A    O
ATOM   1323  CB  ALA A 253      43.996  -7.344 -15.375  1.00 43.06      A    C
ATOM   1324  N   VAL A 254      41.560  -6.124 -13.997  1.00 30.92      A    N
ATOM   1325  CA  VAL A 254      40.378  -5.281 -14.098  1.00 35.17      A    C
ATOM   1326  C   VAL A 254      40.249  -4.346 -12.892  1.00 37.26      A    C
ATOM   1327  O   VAL A 254      39.746  -3.225 -13.027  1.00 44.53      A    O
ATOM   1328  CB  VAL A 254      39.137  -6.167 -14.316  1.00 31.19      A    C
ATOM   1329  CG1 VAL A 254      37.856  -5.362 -14.174  1.00 36.42      A    C
ATOM   1330  CG2 VAL A 254      39.204  -6.772 -15.705  1.00 27.78      A    C
ATOM   1331  N   ASN A 255      40.761  -4.741 -11.722  1.00 32.12      A    N
ATOM   1332  CA  ASN A 255      40.808  -3.820 -10.586  1.00 36.12      A    C
ATOM   1333  C   ASN A 255      41.560  -2.533 -10.929  1.00 36.19      A    C
ATOM   1334  O   ASN A 255      41.349  -1.508 -10.273  1.00 35.10      A    O
ATOM   1335  CB  ASN A 255      41.473  -4.511  -9.392  1.00 32.20      A    C
ATOM   1336  CG  ASN A 255      41.320  -3.755  -8.100  1.00 30.94      A    C
ATOM   1337  OD1 ASN A 255      40.219  -3.410  -7.685  1.00 33.95      A    O
ATOM   1338  ND2 ASN A 255      42.441  -3.489  -7.449  1.00 27.89      A    N
ATOM   1339  N   GLY A 256      42.421  -2.571 -11.952  1.00 35.31      A    N
ATOM   1340  CA  GLY A 256      43.194  -1.423 -12.372  1.00 40.15      A    C
ATOM   1341  C   GLY A 256      42.377  -0.303 -12.988  1.00 40.48      A    C
ATOM   1342  O   GLY A 256      42.884   0.815 -13.115  1.00 36.14      A    O
ATOM   1343  N   VAL A 257      41.123  -0.565 -13.373  1.00 36.70      A    N
ATOM   1344  CA  VAL A 257      40.305   0.537 -13.870  1.00 33.39      A    C
ATOM   1345  C   VAL A 257      40.058   1.546 -12.758  1.00 37.45      A    C
ATOM   1346  O   VAL A 257      40.042   2.759 -12.995  1.00 39.26      A    O
ATOM   1347  CB  VAL A 257      38.984   0.024 -14.477  1.00 29.18      A    C
ATOM   1348  CG1 VAL A 257      39.264  -0.961 -15.621  1.00 33.94      A    C
ATOM   1349  CG2 VAL A 257      38.097  -0.598 -13.430  1.00 32.01      A    C
ATOM   1350  N   PHE A 258      39.903   1.063 -11.521  1.00 37.39      A    N
ATOM   1351  CA  PHE A 258      39.608   1.956 -10.408  1.00 32.36      A    C
ATOM   1352  C   PHE A 258      40.815   2.803 -10.066  1.00 39.70      A    C
ATOM   1353  O   PHE A 258      40.670   3.970  -9.696  1.00 36.15      A    O
ATOM   1354  CB  PHE A 258      39.171   1.160  -9.186  1.00 32.90      A    C
ATOM   1355  CG  PHE A 258      38.062   0.214  -9.461  1.00 38.45      A    C
ATOM   1356  CD1 PHE A 258      36.810   0.688  -9.802  1.00 30.17      A    C
ATOM   1357  CD2 PHE A 258      38.274  -1.160  -9.387  1.00 34.14      A    C
ATOM   1358  CE1 PHE A 258      35.781  -0.194 -10.062  1.00 44.72      A    C
ATOM   1359  CE2 PHE A 258      37.253  -2.037  -9.639  1.00 35.12      A    C
ATOM   1360  CZ  PHE A 258      35.998  -1.561  -9.976  1.00 33.11      A    C
ATOM   1361  N   THR A 259      42.017   2.231 -10.183  1.00 38.00      A    N
ATOM   1362  CA  THR A 259      43.215   3.044 -10.045  1.00 39.36      A    C
ATOM   1363  C   THR A 259      43.273   4.094 -11.144  1.00 47.25      A    C
ATOM   1364  O   THR A 259      43.761   5.215 -10.927  1.00 40.58      A    O
ATOM   1365  CB  THR A 259      44.445   2.144 -10.103  1.00 41.89      A    C
ATOM   1366  OG1 THR A 259      44.415   1.234  -9.002  1.00 55.69      A    O
ATOM   1367  CG2 THR A 259      45.737   2.951 -10.055  1.00 38.87      A    C
ATOM   1368  N   LEU A 260      42.721   3.766 -12.311  1.00 44.72      A    N
ATOM   1369  CA  LEU A 260      42.676   4.719 -13.411  1.00 43.68      A    C
ATOM   1370  C   LEU A 260      41.730   5.878 -13.105  1.00 42.64      A    C
ATOM   1371  O   LEU A 260      42.045   7.039 -13.394  1.00 41.03      A    O
ATOM   1372  CB  LEU A 260      42.271   3.971 -14.675  1.00 43.07      A    C
ATOM   1373  CG  LEU A 260      42.266   4.590 -16.058  1.00 49.12      A    C
ATOM   1374  CD1 LEU A 260      42.196   3.411 -17.033  1.00 39.77      A    C
ATOM   1375  CD2 LEU A 260      41.087   5.543 -16.242  1.00 31.66      A    C
ATOM   1376  N   LEU A 261      40.552   5.584 -12.548  1.00 37.35      A    N
ATOM   1377  CA  LEU A 261      39.635   6.655 -12.175  1.00 40.48      A    C
ATOM   1378  C   LEU A 261      40.234   7.527 -11.083  1.00 44.81      A    C
ATOM   1379  O   LEU A 261      40.071   8.753 -11.090  1.00 41.16      A    O
ATOM   1380  CB  LEU A 261      38.304   6.074 -11.717  1.00 47.04      A    C
ATOM   1381  CG  LEU A 261      37.513   5.310 -12.764  1.00 40.20      A    C
ATOM   1382  CD1 LEU A 261      36.150   4.930 -12.185  1.00 30.50      A    C
ATOM   1383  CD2 LEU A 261      37.398   6.162 -14.034  1.00 35.41      A    C
ATOM   1384  N   PHE A 262      40.911   6.896 -10.122  1.00 37.01      A    N
ATOM   1385  CA  PHE A 262      41.628   7.629  -9.088  1.00 45.98      A    C
ATOM   1386  C   PHE A 262      42.698   8.534  -9.692  1.00 48.73      A    C
ATOM   1387  O   PHE A 262      42.800   9.716  -9.333  1.00 42.19      A    O
ATOM   1388  CB  PHE A 262      42.238   6.635  -8.101  1.00 38.96      A    C
ATOM   1389  CG  PHE A 262      43.113   7.260  -7.051  1.00 45.89      A    C
ATOM   1390  CD1 PHE A 262      42.549   7.836  -5.919  1.00 50.02      A    C
ATOM   1391  CD2 PHE A 262      44.497   7.222  -7.167  1.00 43.92      A    C
ATOM   1392  CE1 PHE A 262      43.350   8.404  -4.931  1.00 55.35      A    C
ATOM   1393  CE2 PHE A 262      45.309   7.786  -6.185  1.00 49.83      A    C
ATOM   1394  CZ  PHE A 262      44.732   8.376  -5.064  1.00 48.06      A    C
ATOM   1395  N   GLY A 263      43.509   7.992 -10.610  1.00 42.30      A    N
ATOM   1396  CA  GLY A 263      44.598   8.763 -11.191  1.00 40.28      A    C
ATOM   1397  C   GLY A 263      44.142   9.921 -12.058  1.00 45.59      A    C
ATOM   1398  O   GLY A 263      44.877  10.904 -12.227  1.00 42.25      A    O
ATOM   1399  N   GLY A 264      42.934   9.825 -12.616  1.00 42.44      A    N
ATOM   1400  CA  GLY A 264      42.404  10.877 -13.461  1.00 40.43      A    C
ATOM   1401  C   GLY A 264      42.229  12.205 -12.751  1.00 51.49      A    C
ATOM   1402  O   GLY A 264      42.131  13.245 -13.417  1.00 46.47      A    O
ATOM   1403  N   GLN A 265      42.198  12.197 -11.411  1.00 45.19      A    N
ATOM   1404  CA  GLN A 265      42.002  13.435 -10.657  1.00 47.09      A    C
ATOM   1405  C   GLN A 265      43.073  14.467 -10.971  1.00 45.02      A    C
ATOM   1406  O   GLN A 265      42.818  15.675 -10.876  1.00 50.84      A    O
ATOM   1407  CB  GLN A 265      42.006  13.155  -9.157  1.00 42.48      A    C
ATOM   1408  CG  GLN A 265      40.715  12.591  -8.610  1.00 54.16      A    C
ATOM   1409  CD  GLN A 265      40.827  12.271  -7.123  1.00 58.66      A    C
ATOM   1410  OE1 GLN A 265      40.335  13.018  -6.274  1.00 58.24      A    O
ATOM   1411  NE2 GLN A 265      41.487  11.158  -6.805  1.00 50.96      A    N
ATOM   1412  N   TRP A 266      44.275  14.013 -11.325  1.00 41.93      A    N
ATOM   1413  CA  TRP A 266      45.384  14.878 -11.688  1.00 47.39      A    C
ATOM   1414  C   TRP A 266      45.587  14.950 -13.198  1.00 46.19      A    C
ATOM   1415  O   TRP A 266      46.686  15.275 -13.660  1.00 43.33      A    O
ATOM   1416  CB  TRP A 266      46.651  14.410 -10.979  1.00 42.66      A    C
ATOM   1417  CG  TRP A 266      46.468  14.483  -9.499  1.00 57.73      A    C
ATOM   1418  CD1 TRP A 266      46.561  15.600  -8.716  1.00 55.46      A    C
ATOM   1419  CD2 TRP A 266      46.123  13.405  -8.623  1.00 55.86      A    C
ATOM   1420  NE1 TRP A 266      46.298  15.283  -7.405  1.00 64.56      A    N
ATOM   1421  CE2 TRP A 266      46.032  13.939  -7.318  1.00 65.42      A    C
ATOM   1422  CE3 TRP A 266      45.885  12.042  -8.813  1.00 48.38      A    C
ATOM   1423  CZ2 TRP A 266      45.715  13.155  -6.207  1.00 54.36      A    C
ATOM   1424  CZ3 TRP A 266      45.569  11.261  -7.704  1.00 62.66      A    C
ATOM   1425  CH2 TRP A 266      45.485  11.822  -6.419  1.00 58.46      A    C
ATOM   1426  N   ASN A 267      44.537  14.673 -13.966  1.00 42.03      A    N
ATOM   1427  CA  ASN A 267      44.566  14.684 -15.425  1.00 42.70      A    C
ATOM   1428  C   ASN A 267      43.511  15.680 -15.886  1.00 43.50      A    C
ATOM   1429  O   ASN A 267      42.303  15.415 -15.769  1.00 34.59      A    O
ATOM   1430  CB  ASN A 267      44.318  13.271 -15.961  1.00 48.86      A    C
ATOM   1431  CG  ASN A 267      44.276  13.201 -17.471  1.00 42.85      A    C
ATOM   1432  OD1 ASN A 267      43.762  14.107 -18.148  1.00 36.88      A    O
ATOM   1433  ND2 ASN A 267      44.812  12.103 -18.018  1.00 42.56      A    N
ATOM   1434  N   ASN A 268      43.974  16.816 -16.430  1.00 38.71      A    N
ATOM   1435  CA  ASN A 268      43.063  17.913 -16.743  1.00 38.32      A    C
ATOM   1436  C   ASN A 268      42.113  17.557 -17.867  1.00 39.62      A    C
ATOM   1437  O   ASN A 268      40.958  17.999 -17.856  1.00 40.44      A    O
ATOM   1438  CB  ASN A 268      43.850  19.175 -17.086  1.00 45.63      A    C
ATOM   1439  CG  ASN A 268      44.620  19.706 -15.899  1.00 42.09      A    C
ATOM   1440  OD1 ASN A 268      44.193  19.542 -14.763  1.00 48.05      A    O
ATOM   1441  ND2 ASN A 268      45.777  20.310 -16.152  1.00 47.56      A    N
ATOM   1442  N   GLN A 269      42.561  16.748 -18.828  1.00 38.58      A    N
ATOM   1443  CA  GLN A 269      41.624  16.210 -19.804  1.00 39.77      A    C
ATOM   1444  C   GLN A 269      40.554  15.369 -19.117  1.00 36.16      A    C
ATOM   1445  O   GLN A 269      39.358  15.496 -19.418  1.00 38.14      A    O
ATOM   1446  CB  GLN A 269      42.382  15.394 -20.852  1.00 41.36      A    C
ATOM   1447  CG  GLN A 269      43.297  16.225 -21.750  1.00 40.31      A    C
ATOM   1448  CD  GLN A 269      42.539  17.063 -22.764  1.00 44.97      A    C
ATOM   1449  OE1 GLN A 269      41.302  17.048 -22.819  1.00 46.34      A    O
ATOM   1450  NE2 GLN A 269      43.279  17.827 -23.561  1.00 48.47      A    N
ATOM   1451  N   TYR A 270      40.955  14.537 -18.154  1.00 41.65      A    N
ATOM   1452  CA  TYR A 270      39.984  13.659 -17.502  1.00 37.36      A    C
ATOM   1453  C   TYR A 270      38.947  14.463 -16.720  1.00 33.28      A    C
ATOM   1454  O   TYR A 270      37.737  14.291 -16.920  1.00 33.46      A    O
ATOM   1455  CB  TYR A 270      40.703  12.643 -16.610  1.00 36.92      A    C
ATOM   1456  CG  TYR A 270      39.789  11.822 -15.719  1.00 38.11      A    C
ATOM   1457  CD1 TYR A 270      39.393  12.298 -14.476  1.00 42.87      A    C
ATOM   1458  CD2 TYR A 270      39.341  10.565 -16.109  1.00 46.07      A    C
ATOM   1459  CE1 TYR A 270      38.581  11.569 -13.647  1.00 36.63      A    C
ATOM   1460  CE2 TYR A 270      38.517   9.801 -15.273  1.00 44.40      A    C
ATOM   1461  CZ  TYR A 270      38.144  10.317 -14.041  1.00 50.88      A    C
ATOM   1462  OH  TYR A 270      37.326   9.591 -13.197  1.00 41.56      A    O
ATOM   1463  N   THR A 271      39.394  15.364 -15.837  1.00 38.42      A    N
ATOM   1464  CA  THR A 271      38.417  16.147 -15.079  1.00 45.25      A    C
ATOM   1465  C   THR A 271      37.558  17.029 -15.981  1.00 45.04      A    C
ATOM   1466  O   THR A 271      36.402  17.306 -15.640  1.00 43.08      A    O
ATOM   1467  CB  THR A 271      39.106  16.989 -13.993  1.00 46.70      A    C
ATOM   1468  OG1 THR A 271      40.087  17.835 -14.582  1.00 46.36      A    O
ATOM   1469  CG2 THR A 271      39.779  16.097 -12.934  1.00 43.13      A    C
ATOM   1470  N   SER A 272      38.053  17.399 -17.164  1.00 39.27      A    N
ATOM   1471  CA  SER A 272      37.206  18.123 -18.106  1.00 45.06      A    C
ATOM   1472  C   SER A 272      36.140  17.237 -18.742  1.00 47.48      A    C
ATOM   1473  O   SER A 272      35.125  17.763 -19.218  1.00 47.10      A    O
ATOM   1474  CB  SER A 272      38.059  18.753 -19.204  1.00 45.33      A    C
ATOM   1475  OG  SER A 272      39.053  19.584 -18.635  1.00 54.76      A    O
ATOM   1476  N   LEU A 273      36.351  15.915 -18.756  1.00 38.87      A    N
ATOM   1477  CA  LEU A 273      35.501  14.932 -19.422  1.00 45.12      A    C
ATOM   1478  C   LEU A 273      34.575  14.159 -18.490  1.00 47.75      A    C
ATOM   1479  O   LEU A 273      33.488  13.743 -18.919  1.00 36.98      A    O
ATOM   1480  CB  LEU A 273      36.375  13.904 -20.146  1.00 45.53      A    C
ATOM   1481  CG  LEU A 273      36.406  13.944 -21.663  1.00 52.22      A    C
ATOM   1482  CD1 LEU A 273      37.241  12.782 -22.154  1.00 51.84      A    C
ATOM   1483  CD2 LEU A 273      34.983  13.883 -22.218  1.00 52.33      A    C
ATOM   1484  N   ILE A 274      34.996  13.934 -17.238  1.00 43.18      A    N
ATOM   1485  CA  ILE A 274      34.367  12.942 -16.368  1.00 32.97      A    C
ATOM   1486  C   ILE A 274      32.920  13.292 -16.053  1.00 38.08      A    C
ATOM   1487  O   ILE A 274      32.119  12.399 -15.762  1.00 36.82      A    O
ATOM   1488  CB  ILE A 274      35.219  12.781 -15.088  1.00 39.67      A    C
ATOM   1489  CG1 ILE A 274      34.775  11.565 -14.263  1.00 38.73      A    C
ATOM   1490  CG2 ILE A 274      35.170  14.070 -14.246  1.00 33.41      A    C
ATOM   1491  CD1 ILE A 274      34.819  10.246 -15.034  1.00 39.37      A    C
ATOM   1492  N   GLY A 275      32.557  14.577 -16.114  1.00 38.27      A    N
ATOM   1493  CA  GLY A 275      31.218  15.016 -15.750  1.00 36.50      A    C
ATOM   1494  C   GLY A 275      30.118  14.625 -16.725  1.00 47.97      A    C
ATOM   1495  O   GLY A 275      28.935  14.785 -16.390  1.00 46.45      A    O
ATOM   1496  N   GLU A 276      30.474  14.132 -17.916  1.00 44.18      A    N
ATOM   1497  CA  GLU A 276      29.502  13.745 -18.931  1.00 41.47      A    C
ATOM   1498  C   GLU A 276      29.326  12.233 -19.035  1.00 48.02      A    C
ATOM   1499  O   GLU A 276      28.502  11.761 -19.828  1.00 49.54      A    O
ATOM   1500  CB  GLU A 276      29.919  14.315 -20.296  1.00 51.07      A    C
ATOM   1501  CG  GLU A 276      30.436  15.757 -20.246  1.00 46.54      A    C
ATOM   1502  CD  GLU A 276      29.422  16.740 -19.671  1.00 60.13      A    C
ATOM   1503  OE1 GLU A 276      28.197  16.528 -19.850  1.00 60.41      A    O
ATOM   1504  OE2 GLU A 276      29.858  17.711 -19.013  1.00 58.15      A    O
ATOM   1505  N   GLN A 277      30.080  11.466 -18.254  1.00 43.81      A    N
ATOM   1506  CA  GLN A 277      30.143  10.013 -18.397  1.00 38.83      A    C
ATOM   1507  C   GLN A 277      29.017   9.341 -17.613  1.00 35.97      A    C
ATOM   1508  O   GLN A 277      29.228   8.683 -16.598  1.00 42.64      A    O
ATOM   1509  CB  GLN A 277      31.508   9.516 -17.953  1.00 35.97      A    C
ATOM   1510  CG  GLN A 277      32.617  10.253 -18.639  1.00 41.09      A    C
ATOM   1511  CD  GLN A 277      32.404  10.271 -20.148  1.00 44.08      A    C
ATOM   1512  OE1 GLN A 277      32.161   9.234 -20.765  1.00 47.61      A    O
ATOM   1513  NE2 GLN A 277      32.494  11.448 -20.745  1.00 41.07      A    N
ATOM   1514  N   THR A 278      27.793   9.500 -18.124  1.00 35.13      A    N
ATOM   1515  CA  THR A 278      26.644   8.897 -17.456  1.00 32.70      A    C
ATOM   1516  C   THR A 278      26.671   7.373 -17.557  1.00 45.94      A    C
ATOM   1517  O   THR A 278      26.290   6.681 -16.604  1.00 43.01      A    O
ATOM   1518  CB  THR A 278      25.343   9.448 -18.035  1.00 39.74      A    C
ATOM   1519  OG1 THR A 278      25.411   9.426 -19.463  1.00 49.21      A    O
ATOM   1520  CG2 THR A 278      25.115  10.877 -17.585  1.00 41.61      A    C
ATOM   1521  N   ALA A 279      27.110   6.828 -18.701  1.00 40.06      A    N
ATOM   1522  CA  ALA A 279      27.164   5.376 -18.847  1.00 41.37      A    C
ATOM   1523  C   ALA A 279      28.154   4.766 -17.866  1.00 43.02      A    C
ATOM   1524  O   ALA A 279      27.859   3.749 -17.226  1.00 41.85      A    O
ATOM   1525  CB  ALA A 279      27.538   5.001 -20.283  1.00 38.94      A    C
ATOM   1526  N   LEU A 280      29.316   5.407 -17.697  1.00 37.44      A    N
ATOM   1527  CA  LEU A 280      30.298   4.924 -16.733  1.00 41.89      A    C
ATOM   1528  C   LEU A 280      29.741   4.963 -15.316  1.00 45.30      A    C
ATOM   1529  O   LEU A 280      29.979   4.045 -14.521  1.00 41.04      A    O
ATOM   1530  CB  LEU A 280      31.583   5.747 -16.829  1.00 39.92      A    C
ATOM   1531  CG  LEU A 280      32.727   5.416 -15.871  1.00 42.02      A    C
ATOM   1532  CD1 LEU A 280      34.037   5.789 -16.526  1.00 46.79      A    C
ATOM   1533  CD2 LEU A 280      32.606   6.192 -14.603  1.00 48.29      A    C
ATOM   1534  N   VAL A 281      29.036   6.041 -14.964  1.00 42.18      A    N
ATOM   1535  CA  VAL A 281      28.468   6.133 -13.620  1.00 44.28      A    C
ATOM   1536  C   VAL A 281      27.445   5.032 -13.412  1.00 41.01      A    C
ATOM   1537  O   VAL A 281      27.430   4.365 -12.370  1.00 39.94      A    O
ATOM   1538  CB  VAL A 281      27.851   7.528 -13.387  1.00 39.23      A    C
ATOM   1539  CG1 VAL A 281      27.124   7.573 -12.046  1.00 37.62      A    C
ATOM   1540  CG2 VAL A 281      28.930   8.563 -13.415  1.00 35.76      A    C
ATOM   1541  N   THR A 282      26.590   4.809 -14.412  1.00 40.00      A    N
ATOM   1542  CA  THR A 282      25.613   3.726 -14.340  1.00 47.58      A    C
ATOM   1543  C   THR A 282      26.293   2.375 -14.157  1.00 41.13      A    C
ATOM   1544  O   THR A 282      25.817   1.538 -13.380  1.00 40.50      A    O
ATOM   1545  CB  THR A 282      24.741   3.735 -15.599  1.00 43.41      A    C
ATOM   1546  OG1 THR A 282      24.102   5.008 -15.702  1.00 47.55      A    O
ATOM   1547  CG2 THR A 282      23.670   2.700 -15.524  1.00 42.03      A    C
ATOM   1548  N   ALA A 283      27.398   2.138 -14.872  1.00 39.40      A    N
ATOM   1549  CA  ALA A 283      28.078   0.846 -14.763  1.00 40.31      A    C
ATOM   1550  C   ALA A 283      28.772   0.698 -13.417  1.00 43.66      A    C
ATOM   1551  O   ALA A 283      28.834  -0.414 -12.870  1.00 37.74      A    O
ATOM   1552  CB  ALA A 283      29.079   0.652 -15.902  1.00 38.12      A    C
ATOM   1553  N   LEU A 284      29.325   1.800 -12.879  1.00 41.83      A    N
ATOM   1554  CA  LEU A 284      29.906   1.765 -11.533  1.00 42.91      A    C
ATOM   1555  C   LEU A 284      28.854   1.426 -10.482  1.00 41.92      A    C
ATOM   1556  O   LEU A 284      29.092   0.590  -9.604  1.00 39.89      A    O
ATOM   1557  CB  LEU A 284      30.570   3.092 -11.189  1.00 39.71      A    C
ATOM   1558  CG  LEU A 284      32.061   3.330 -11.410  1.00 50.96      A    C
ATOM   1559  CD1 LEU A 284      32.421   4.784 -10.980  1.00 37.74      A    C
ATOM   1560  CD2 LEU A 284      32.923   2.301 -10.674  1.00 32.07      A    C
ATOM   1561  N   GLN A 285      27.695   2.095 -10.539  1.00 44.06      A    N
ATOM   1562  C   GLN A 285      26.261   0.309  -9.643  1.00 44.69      A    C
ATOM   1563  O   GLN A 285      26.185  -0.349  -8.599  1.00 43.36      A    O
ATOM   1564  CA AGLN A 285      26.614   1.792  -9.609  0.55 43.46      A    C
ATOM   1565  CB AGLN A 285      25.386   2.646  -9.934  0.55 44.08      A    C
ATOM   1566  CG AGLN A 285      24.064   1.945  -9.682  0.55 43.67      A    C
ATOM   1567  CD AGLN A 285      22.884   2.887  -9.647  0.55 48.94      A    C
ATOM   1568  OE1AGLN A 285      23.009   4.061  -9.989  0.55 57.03      A    O
ATOM   1569  NE2AGLN A 285      21.725   2.378  -9.229  0.55 50.34      A    N
ATOM   1570  CA BGLN A 285      26.603   1.792  -9.616  0.45 43.46      A    C
ATOM   1571  CB BGLN A 285      25.353   2.601  -9.972  0.45 44.08      A    C
ATOM   1572  CG BGLN A 285      25.509   4.108 -10.032  0.45 46.61      A    C
ATOM   1573  CD BGLN A 285      24.200   4.784 -10.388  0.45 49.15      A    C
ATOM   1574  OE1BGLN A 285      23.129   4.208 -10.204  0.45 56.67      A    O
ATOM   1575  NE2BGLN A 285      24.276   5.996 -10.905  0.45 45.04      A    N
ATOM   1576  N   ALA A 286      26.032  -0.227 -10.841  1.00 43.88      A    N
ATOM   1577  CA  ALA A 286      25.610  -1.614 -10.967  1.00 39.25      A    C
ATOM   1578  C   ALA A 286      26.697  -2.560 -10.478  1.00 38.95      A    C
ATOM   1579  O   ALA A 286      26.400  -3.563  -9.816  1.00 37.53      A    O
ATOM   1580  CB  ALA A 286      25.229  -1.911 -12.417  1.00 41.02      A    C
ATOM   1581  N   PHE A 287      27.961  -2.251 -10.783  1.00 32.16      A    N
ATOM   1582  CA  PHE A 287      29.054  -3.112 -10.348  1.00 35.74      A    C
ATOM   1583  C   PHE A 287      29.079  -3.226  -8.833  1.00 45.92      A    C
ATOM   1584  O   PHE A 287      29.081  -4.334  -8.281  1.00 43.56      A    O
ATOM   1585  CB  PHE A 287      30.383  -2.569 -10.864  1.00 35.50      A    C
ATOM   1586  CG  PHE A 287      31.555  -3.527 -10.709  1.00 40.72      A    C
ATOM   1587  CD1 PHE A 287      32.326  -3.533  -9.555  1.00 33.95      A    C
ATOM   1588  CD2 PHE A 287      31.896  -4.403 -11.736  1.00 33.04      A    C
ATOM   1589  CE1 PHE A 287      33.422  -4.376  -9.434  1.00 32.02      A    C
ATOM   1590  CE2 PHE A 287      32.982  -5.264 -11.618  1.00 33.48      A    C
ATOM   1591  CZ  PHE A 287      33.745  -5.255 -10.471  1.00 38.13      A    C
ATOM   1592  N   ALA A 288      29.049  -2.080  -8.142  1.00 39.46      A    N
ATOM   1593  CA  ALA A 288      29.100  -2.083  -6.687  1.00 32.86      A    C
ATOM   1594  C   ALA A 288      27.843  -2.684  -6.074  1.00 36.31      A    C
ATOM   1595  O   ALA A 288      27.900  -3.219  -4.963  1.00 36.59      A    O
ATOM   1596  CB  ALA A 288      29.320  -0.652  -6.169  1.00 36.11      A    C
ATOM   1597  N   LEU A 289      26.697  -2.574  -6.745  1.00 39.16      A    N
ATOM   1598  CA  LEU A 289      25.442  -3.044  -6.173  1.00 35.02      A    C
ATOM   1599  C   LEU A 289      25.188  -4.525  -6.426  1.00 44.96      A    C
ATOM   1600  O   LEU A 289      24.140  -5.032  -6.014  1.00 39.68      A    O
ATOM   1601  CB  LEU A 289      24.273  -2.209  -6.709  1.00 41.85      A    C
ATOM   1602  CG  LEU A 289      24.192  -0.817  -6.068  1.00 44.33      A    C
ATOM   1603  CD1 LEU A 289      23.360   0.122  -6.893  1.00 41.06      A    C
ATOM   1604  CD2 LEU A 289      23.605  -0.932  -4.670  1.00 47.05      A    C
ATOM   1605  N   ASP A 290      26.131  -5.229  -7.055  1.00 39.43      A    N
ATOM   1606  CA  ASP A 290      25.994  -6.651  -7.360  1.00 43.22      A    C
ATOM   1607  C   ASP A 290      26.198  -7.443  -6.070  1.00 45.48      A    C
ATOM   1608  O   ASP A 290      27.327  -7.663  -5.619  1.00 38.80      A    O
ATOM   1609  CB  ASP A 290      26.989  -7.051  -8.449  1.00 40.88      A    C
ATOM   1610  CG  ASP A 290      26.988  -8.546  -8.741  1.00 49.54      A    C
ATOM   1611  OD1 ASP A 290      26.035  -9.259  -8.320  1.00 47.20      A    O
ATOM   1612  OD2 ASP A 290      27.955  -9.004  -9.398  1.00 48.18      A    O
ATOM   1613  N   ARG A 291      25.093  -7.887  -5.470  1.00 44.36      A    N
ATOM   1614  CA  ARG A 291      25.188  -8.497  -4.150  1.00 48.90      A    C
ATOM   1615  C   ARG A 291      25.945  -9.822  -4.170  1.00 51.70      A    C
ATOM   1616  O   ARG A 291      26.487 -10.218  -3.133  1.00 46.09      A    O
ATOM   1617  CB  ARG A 291      23.791  -8.679  -3.558  1.00 49.64      A    C
ATOM   1618  CG  ARG A 291      23.798  -8.899  -2.060  1.00 66.69      A    C
ATOM   1619  CD  ARG A 291      22.396  -8.894  -1.477  1.00 69.22      A    C
ATOM   1620  NE  ARG A 291      21.949  -7.571  -1.054  1.00 73.06      A    N
ATOM   1621  CZ  ARG A 291      22.284  -6.992   0.094  1.00 76.19      A    C
ATOM   1622  NH1 ARG A 291      23.191  -7.521   0.903  1.00 77.88      A    N
ATOM   1623  NH2 ARG A 291      21.681  -5.861   0.451  1.00 72.17      A    N
ATOM   1624  N   THR A 292      26.034 -10.494  -5.329  1.00 50.03      A    N
ATOM   1625  CA  THR A 292      26.760 -11.759  -5.406  1.00 42.42      A    C
ATOM   1626  C   THR A 292      28.260 -11.595  -5.174  1.00 45.96      A    C
ATOM   1627  O   THR A 292      28.949 -12.601  -4.994  1.00 45.68      A    O
ATOM   1628  CB  THR A 292      26.526 -12.447  -6.767  1.00 51.41      A    C
ATOM   1629  OG1 THR A 292      27.219 -11.741  -7.807  1.00 55.67      A    O
ATOM   1630  CG2 THR A 292      25.033 -12.470  -7.109  1.00 41.80      A    C
ATOM   1631  N   LYS A 293      28.792 -10.368  -5.197  1.00 45.77      A    N
ATOM   1632  CA  LYS A 293      30.207 -10.189  -4.892  1.00 48.89      A    C
ATOM   1633  C   LYS A 293      30.486 -10.198  -3.394  1.00 42.17      A    C
ATOM   1634  O   LYS A 293      31.633 -10.433  -2.994  1.00 43.58      A    O
ATOM   1635  CB  LYS A 293      30.741  -8.885  -5.497  1.00 43.46      A    C
ATOM   1636  CG  LYS A 293      30.590  -8.763  -7.003  1.00 45.45      A    C
ATOM   1637  CD  LYS A 293      31.297  -7.499  -7.503  1.00 43.51      A    C
ATOM   1638  CE  LYS A 293      31.360  -7.441  -9.018  1.00 36.51      A    C
ATOM   1639  NZ  LYS A 293      30.019  -7.104  -9.578  1.00 34.68      A    N
ATOM   1640  N   VAL A 294      29.467  -9.972  -2.558  1.00 42.00      A    N
ATOM   1641  CA  VAL A 294      29.690  -9.942  -1.115  1.00 46.98      A    C
ATOM   1642  C   VAL A 294      30.196 -11.303  -0.635  1.00 51.02      A    C
ATOM   1643  O   VAL A 294      29.707 -12.361  -1.062  1.00 41.40      A    O
ATOM   1644  CB  VAL A 294      28.402  -9.526  -0.379  1.00 45.60      A    C
ATOM   1645  CG1 VAL A 294      28.588  -9.605   1.128  1.00 51.40      A    C
ATOM   1646  CG2 VAL A 294      27.996  -8.105  -0.769  1.00 41.96      A    C
ATOM   1647  N   ASN A 295      31.222 -11.268   0.225  1.00 45.91      A    N
ATOM   1648  CA  ASN A 295      31.843 -12.466   0.804  1.00 52.83      A    C
ATOM   1649  C   ASN A 295      32.462 -13.373  -0.255  1.00 52.87      A    C
ATOM   1650  O   ASN A 295      32.555 -14.590  -0.063  1.00 49.24      A    O
ATOM   1651  CB  ASN A 295      30.867 -13.252   1.688  1.00 54.16      A    C
ATOM   1652  CG  ASN A 295      30.553 -12.524   2.985  1.00 53.93      A    C
ATOM   1653  OD1 ASN A 295      29.390 -12.294   3.322  1.00 53.26      A    O
ATOM   1654  ND2 ASN A 295      31.599 -12.149   3.716  1.00 53.02      A    N
ATOM   1655  N   SER A 296      32.868 -12.785  -1.384  1.00 41.32      A    N
ATOM   1656  CA  SER A 296      33.495 -13.494  -2.494  1.00 38.15      A    C
ATOM   1657  C   SER A 296      34.924 -12.983  -2.680  1.00 41.02      A    C
ATOM   1658  O   SER A 296      35.321 -12.001  -2.035  1.00 42.44      A    O
ATOM   1659  CB  SER A 296      32.697 -13.282  -3.779  1.00 40.21      A    C
ATOM   1660  OG  SER A 296      33.154 -12.092  -4.426  1.00 39.11      A    O
ATOM   1661  N   PRO A 297      35.739 -13.623  -3.526  1.00 41.62      A    N
ATOM   1662  CA  PRO A 297      37.079 -13.075  -3.792  1.00 37.90      A    C
ATOM   1663  C   PRO A 297      37.069 -11.750  -4.537  1.00 44.43      A    C
ATOM   1664  O   PRO A 297      38.143 -11.145  -4.681  1.00 36.32      A    O
ATOM   1665  CB  PRO A 297      37.755 -14.179  -4.625  1.00 39.93      A    C
ATOM   1666  CG  PRO A 297      37.046 -15.460  -4.197  1.00 26.88      A    C
ATOM   1667  CD  PRO A 297      35.611 -15.022  -4.001  1.00 37.75      A    C
ATOM   1668  N   THR A 298      35.917 -11.297  -5.042  1.00 35.44      A    N
ATOM   1669  CA  THR A 298      35.834 -10.022  -5.744  1.00 42.86      A    C
ATOM   1670  C   THR A 298      35.138  -8.929  -4.939  1.00 41.35      A    C
ATOM   1671  O   THR A 298      34.941  -7.826  -5.466  1.00 35.99      A    O
ATOM   1672  CB  THR A 298      35.110 -10.174  -7.079  1.00 37.78      A    C
ATOM   1673  OG1 THR A 298      33.771 -10.640  -6.855  1.00 34.20      A    O
ATOM   1674  CG2 THR A 298      35.852 -11.122  -7.967  1.00 40.34      A    C
ATOM   1675  N   GLU A 299      34.795  -9.181  -3.669  1.00 35.14      A    N
ATOM   1676  CA  GLU A 299      34.149  -8.129  -2.896  1.00 38.72      A    C
ATOM   1677  C   GLU A 299      34.995  -6.859  -2.887  1.00 36.88      A    C
ATOM   1678  O   GLU A 299      34.458  -5.747  -2.927  1.00 37.59      A    O
ATOM   1679  CB  GLU A 299      33.870  -8.589  -1.467  1.00 36.36      A    C
ATOM   1680  CG  GLU A 299      33.011  -7.575  -0.727  1.00 42.98      A    C
ATOM   1681  CD  GLU A 299      32.906  -7.850   0.763  1.00 48.34      A    C
ATOM   1682  OE1 GLU A 299      32.091  -8.707   1.160  1.00 56.52      A    O
ATOM   1683  OE2 GLU A 299      33.663  -7.222   1.531  1.00 52.84      A    O
ATOM   1684  N   PHE A 300      36.323  -7.011  -2.874  1.00 34.94      A    N
ATOM   1685  CA  PHE A 300      37.202  -5.856  -2.800  1.00 33.59      A    C
ATOM   1686  C   PHE A 300      37.087  -4.983  -4.049  1.00 41.30      A    C
ATOM   1687  O   PHE A 300      37.278  -3.765  -3.964  1.00 40.56      A    O
ATOM   1688  CB  PHE A 300      38.646  -6.312  -2.562  1.00 32.51      A    C
ATOM   1689  CG  PHE A 300      39.342  -6.824  -3.796  1.00 38.32      A    C
ATOM   1690  CD1 PHE A 300      39.124  -8.112  -4.252  1.00 36.75      A    C
ATOM   1691  CD2 PHE A 300      40.210  -6.011  -4.509  1.00 41.18      A    C
ATOM   1692  CE1 PHE A 300      39.767  -8.577  -5.385  1.00 35.15      A    C
ATOM   1693  CE2 PHE A 300      40.853  -6.474  -5.645  1.00 33.26      A    C
ATOM   1694  CZ  PHE A 300      40.629  -7.760  -6.081  1.00 36.34      A    C
ATOM   1695  N   MET A 301      36.765  -5.579  -5.208  1.00 33.53      A    N
ATOM   1696  CA  MET A 301      36.522  -4.779  -6.407  1.00 35.05      A    C
ATOM   1697  C   MET A 301      35.246  -3.970  -6.273  1.00 36.92      A    C
ATOM   1698  O   MET A 301      35.209  -2.785  -6.637  1.00 33.66      A    O
ATOM   1699  CB  MET A 301      36.432  -5.672  -7.645  1.00 32.41      A    C
ATOM   1700  CG  MET A 301      37.716  -6.383  -7.965  1.00 38.57      A    C
ATOM   1701  SD  MET A 301      37.474  -7.735  -9.127  1.00 38.38      A    S
ATOM   1702  CE  MET A 301      37.447  -6.850 -10.695  1.00 33.92      A    C
ATOM   1703  N   ALA A 302      34.198  -4.587  -5.729  1.00 34.24      A    N
ATOM   1704  CA  ALA A 302      32.965  -3.857  -5.477  1.00 40.85      A    C
ATOM   1705  C   ALA A 302      33.215  -2.678  -4.533  1.00 39.33      A    C
ATOM   1706  O   ALA A 302      32.698  -1.572  -4.752  1.00 38.41      A    O
ATOM   1707  CB  ALA A 302      31.911  -4.817  -4.914  1.00 42.47      A    C
ATOM   1708  N   ALA A 303      34.037  -2.888  -3.498  1.00 36.28      A    N
ATOM   1709  CA  ALA A 303      34.366  -1.806  -2.578  1.00 37.85      A    C
ATOM   1710  C   ALA A 303      35.131  -0.688  -3.280  1.00 41.48      A    C
ATOM   1711  O   ALA A 303      34.908   0.494  -3.002  1.00 37.17      A    O
ATOM   1712  CB  ALA A 303      35.175  -2.346  -1.396  1.00 36.70      A    C
ATOM   1713  N   ASN A 304      36.052  -1.039  -4.178  1.00 41.97      A    N
ATOM   1714  CA  ASN A 304      36.764  -0.015  -4.939  1.00 42.24      A    C
ATOM   1715  C   ASN A 304      35.818   0.766  -5.841  1.00 34.23      A    C
ATOM   1716  O   ASN A 304      35.896   1.998  -5.926  1.00 41.72      A    O
ATOM   1717  CB  ASN A 304      37.883  -0.652  -5.752  1.00 39.57      A    C
ATOM   1718  CG  ASN A 304      39.016  -1.118  -4.886  1.00 37.36      A    C
ATOM   1719  OD1 ASN A 304      39.172  -0.656  -3.753  1.00 38.26      A    O
ATOM   1720  ND2 ASN A 304      39.813  -2.047  -5.399  1.00 46.01      A    N
ATOM   1721  N   ALA A 305      34.918   0.064  -6.521  1.00 36.87      A    N
ATOM   1722  CA  ALA A 305      33.906   0.736  -7.318  1.00 41.40      A    C
ATOM   1723  C   ALA A 305      33.104   1.706  -6.456  1.00 41.78      A    C
ATOM   1724  O   ALA A 305      32.837   2.843  -6.866  1.00 38.91      A    O
ATOM   1725  CB  ALA A 305      32.997  -0.302  -7.984  1.00 36.24      A    C
ATOM   1726  N   ALA A 306      32.733   1.280  -5.250  1.00 38.02      A    N
ATOM   1727  CA  ALA A 306      32.011   2.163  -4.346  1.00 36.86      A    C
ATOM   1728  C   ALA A 306      32.843   3.391  -4.008  1.00 36.95      A    C
ATOM   1729  O   ALA A 306      32.321   4.510  -3.989  1.00 37.27      A    O
ATOM   1730  CB  ALA A 306      31.635   1.420  -3.061  1.00 35.97      A    C
ATOM   1731  N   ARG A 307      34.140   3.198  -3.751  1.00 35.93      A    N
ATOM   1732  CA  ARG A 307      35.004   4.323  -3.421  1.00 35.60      A    C
ATOM   1733  C   ARG A 307      35.079   5.305  -4.583  1.00 39.04      A    C
ATOM   1734  O   ARG A 307      34.790   6.499  -4.426  1.00 35.60      A    O
ATOM   1735  CB  ARG A 307      36.404   3.821  -3.057  1.00 42.47      A    C
ATOM   1736  CG  ARG A 307      36.785   3.996  -1.594  1.00 48.14      A    C
ATOM   1737  CD  ARG A 307      38.227   3.556  -1.292  1.00 48.49      A    C
ATOM   1738  NE  ARG A 307      38.488   2.140  -1.556  1.00 58.53      A    N
ATOM   1739  CZ  ARG A 307      38.063   1.130  -0.801  1.00 62.10      A    C
ATOM   1740  NH1 ARG A 307      37.295   1.328   0.257  1.00 60.83      A    N
ATOM   1741  NH2 ARG A 307      38.441  -0.112  -1.099  1.00 54.45      A    N
ATOM   1742  N   GLU A 308      35.417   4.807  -5.774  1.00 36.00      A    N
ATOM   1743  CA  GLU A 308      35.561   5.691  -6.927  1.00 31.81      A    C
ATOM   1744  C   GLU A 308      34.258   6.413  -7.231  1.00 38.33      A    C
ATOM   1745  O   GLU A 308      34.266   7.611  -7.556  1.00 38.05      A    O
ATOM   1746  CB  GLU A 308      36.043   4.898  -8.135  1.00 33.63      A    C
ATOM   1747  CG  GLU A 308      37.461   4.380  -7.974  1.00 35.25      A    C
ATOM   1748  CD  GLU A 308      38.387   5.391  -7.316  1.00 40.55      A    C
ATOM   1749  OE1 GLU A 308      38.384   6.576  -7.736  1.00 48.40      A    O
ATOM   1750  OE2 GLU A 308      39.141   5.006  -6.395  1.00 41.77      A    O
ATOM   1751  N   LEU A 309      33.124   5.729  -7.062  1.00 33.63      A    N
ATOM   1752  CA  LEU A 309      31.841   6.409  -7.219  1.00 33.49      A    C
ATOM   1753  C   LEU A 309      31.711   7.585  -6.249  1.00 46.74      A    C
ATOM   1754  O   LEU A 309      31.254   8.672  -6.629  1.00 42.37      A    O
ATOM   1755  CB  LEU A 309      30.696   5.433  -7.008  1.00 30.41      A    C
ATOM   1756  CG  LEU A 309      29.299   6.002  -7.244  1.00 32.90      A    C
ATOM   1757  CD1 LEU A 309      29.190   6.573  -8.666  1.00 31.12      A    C
ATOM   1758  CD2 LEU A 309      28.252   4.903  -6.985  1.00 37.62      A    C
ATOM   1759  N   GLY A 310      32.104   7.387  -4.990  1.00 40.08      A    N
ATOM   1760  CA  GLY A 310      31.968   8.454  -4.017  1.00 41.22      A    C
ATOM   1761  C   GLY A 310      32.832   9.647  -4.348  1.00 41.22      A    C
ATOM   1762  O   GLY A 310      32.475  10.786  -4.033  1.00 46.01      A    O
ATOM   1763  N   ARG A 311      33.985   9.404  -4.970  1.00 42.45      A    N
ATOM   1764  CA  ARG A 311      34.821  10.498  -5.443  1.00 36.72      A    C
ATOM   1765  C   ARG A 311      34.097  11.354  -6.472  1.00 44.48      A    C
ATOM   1766  O   ARG A 311      34.283  12.577  -6.508  1.00 46.07      A    O
ATOM   1767  CB  ARG A 311      36.105   9.921  -6.025  1.00 35.29      A    C
ATOM   1768  CG  ARG A 311      37.364  10.564  -5.574  1.00 47.87      A    C
ATOM   1769  CD  ARG A 311      38.551   9.864  -6.193  1.00 42.62      A    C
ATOM   1770  NE  ARG A 311      38.744   8.521  -5.652  1.00 46.32      A    N
ATOM   1771  CZ  ARG A 311      39.382   8.262  -4.517  1.00 56.34      A    C
ATOM   1772  NH1 ARG A 311      39.889   9.230  -3.774  1.00 60.89      A    N
ATOM   1773  NH2 ARG A 311      39.517   7.001  -4.118  1.00 48.74      A    N
ATOM   1774  N   LEU A 312      33.234  10.749  -7.287  1.00 46.38      A    N
ATOM   1775  CA  LEU A 312      32.549  11.511  -8.322  1.00 44.11      A    C
ATOM   1776  C   LEU A 312      31.484  12.441  -7.751  1.00 47.33      A    C
ATOM   1777  O   LEU A 312      30.967  13.285  -8.491  1.00 43.85      A    O
ATOM   1778  CB  LEU A 312      31.931  10.569  -9.363  1.00 41.16      A    C
ATOM   1779  CG  LEU A 312      32.927   9.670 -10.111  1.00 40.88      A    C
ATOM   1780  CD1 LEU A 312      32.231   8.851 -11.183  1.00 34.12      A    C
ATOM   1781  CD2 LEU A 312      34.112  10.468 -10.672  1.00 32.93      A    C
ATOM   1782  N   ALA A 313      31.153  12.329  -6.457  1.00 45.76      A    N
ATOM   1783  CA  ALA A 313      30.253  13.312  -5.856  1.00 39.18      A    C
ATOM   1784  C   ALA A 313      30.865  14.714  -5.848  1.00 45.75      A    C
ATOM   1785  O   ALA A 313      30.142  15.696  -5.647  1.00 44.80      A    O
ATOM   1786  CB  ALA A 313      29.872  12.897  -4.433  1.00 42.69      A    C
ATOM   1787  N   ARG A 314      32.177  14.823  -6.073  1.00 45.28      A    N
ATOM   1788  C   ARG A 314      32.329  16.931  -7.365  1.00 52.48      A    C
ATOM   1789  O   ARG A 314      32.433  18.159  -7.364  1.00 41.73      A    O
ATOM   1790  CA AARG A 314      32.777  16.145  -6.134  0.52 46.76      A    C
ATOM   1791  CB AARG A 314      34.303  16.038  -6.078  0.52 49.25      A    C
ATOM   1792  CG AARG A 314      34.987  15.605  -7.350  0.52 45.50      A    C
ATOM   1793  CD AARG A 314      36.485  15.486  -7.105  0.52 48.85      A    C
ATOM   1794  NE AARG A 314      37.282  15.836  -8.276  0.52 56.62      A    N
ATOM   1795  CZ AARG A 314      37.662  17.068  -8.592  0.52 50.85      A    C
ATOM   1796  NH1AARG A 314      37.305  18.114  -7.857  0.52 48.46      A    N
ATOM   1797  NH2AARG A 314      38.423  17.255  -9.666  0.52 46.22      A    N
ATOM   1798  CA BARG A 314      32.847  16.115  -6.183  0.48 46.79      A    C
ATOM   1799  CB BARG A 314      34.361  15.895  -6.306  0.48 48.88      A    C
ATOM   1800  CG BARG A 314      35.170  17.095  -6.812  0.48 48.49      A    C
ATOM   1801  CD BARG A 314      36.525  16.645  -7.337  0.48 51.22      A    C
ATOM   1802  NE BARG A 314      37.591  16.744  -6.346  0.48 56.34      A    N
ATOM   1803  CZ BARG A 314      38.677  15.979  -6.328  0.48 56.55      A    C
ATOM   1804  NH1BARG A 314      38.836  14.978  -7.185  0.48 49.50      A    N
ATOM   1805  NH2BARG A 314      39.621  16.216  -5.421  0.48 55.57      A    N
ATOM   1806  N   TYR A 315      31.788  16.272  -8.393  1.00 47.42      A    N
ATOM   1807  CA  TYR A 315      31.274  16.993  -9.561  1.00 45.67      A    C
ATOM   1808  C   TYR A 315      29.795  17.320  -9.328  1.00 54.11      A    C
ATOM   1809  O   TYR A 315      28.881  16.732  -9.913  1.00 47.29      A    O
ATOM   1810  CB  TYR A 315      31.520  16.189 -10.832  1.00 37.37      A    C
ATOM   1811  CG  TYR A 315      32.971  15.776 -10.947  1.00 41.52      A    C
ATOM   1812  CD1 TYR A 315      33.951  16.711 -11.233  1.00 37.21      A    C
ATOM   1813  CD2 TYR A 315      33.366  14.450 -10.764  1.00 32.87      A    C
ATOM   1814  CE1 TYR A 315      35.287  16.357 -11.329  1.00 40.07      A    C
ATOM   1815  CE2 TYR A 315      34.700  14.091 -10.849  1.00 31.38      A    C
ATOM   1816  CZ  TYR A 315      35.659  15.048 -11.137  1.00 41.51      A    C
ATOM   1817  OH  TYR A 315      36.997  14.699 -11.241  1.00 43.94      A    O
ATOM   1818  N   THR A 316      29.567  18.333  -8.478  1.00 52.68      A    N
ATOM   1819  CA  THR A 316      28.229  18.599  -7.951  1.00 49.26      A    C
ATOM   1820  C   THR A 316      27.283  19.147  -9.010  1.00 52.09      A    C
ATOM   1821  O   THR A 316      26.062  18.975  -8.888  1.00 42.74      A    O
ATOM   1822  CB  THR A 316      28.313  19.568  -6.769  1.00 52.88      A    C
ATOM   1823  OG1 THR A 316      28.837  20.822  -7.212  1.00 47.75      A    O
ATOM   1824  CG2 THR A 316      29.231  19.010  -5.692  1.00 58.39      A    C
ATOM   1825  N   ASP A 317      27.832  19.745 -10.065  1.00 40.32      A    N
ATOM   1826  CA  ASP A 317      27.095  20.440 -11.104  1.00 58.34      A    C
ATOM   1827  C   ASP A 317      26.953  19.641 -12.388  1.00 60.24      A    C
ATOM   1828  O   ASP A 317      26.218  20.066 -13.292  1.00 57.89      A    O
ATOM   1829  CB  ASP A 317      27.890  21.687 -11.467  1.00 64.33      A    C
ATOM   1830  CG  ASP A 317      29.308  21.309 -11.931  1.00 73.87      A    C
ATOM   1831  OD1 ASP A 317      29.936  20.440 -11.267  1.00 60.47      A    O
ATOM   1832  OD2 ASP A 317      29.770  21.811 -12.979  1.00 76.45      A    O
ATOM   1833  N   ALA A 318      27.628  18.503 -12.487  1.00 52.29      A    N
ATOM   1834  CA  ALA A 318      27.823  17.858 -13.772  1.00 46.04      A    C
ATOM   1835  C   ALA A 318      26.584  17.079 -14.215  1.00 52.37      A    C
ATOM   1836  O   ALA A 318      25.685  16.779 -13.422  1.00 52.50      A    O
ATOM   1837  CB  ALA A 318      29.049  16.953 -13.703  1.00 49.27      A    C
ATOM   1838  N   THR A 319      26.558  16.745 -15.512  1.00 46.82      A    N
ATOM   1839  CA  THR A 319      25.515  15.872 -16.044  1.00 52.92      A    C
ATOM   1840  C   THR A 319      25.384  14.594 -15.216  1.00 49.78      A    C
ATOM   1841  O   THR A 319      24.273  14.099 -14.995  1.00 51.99      A    O
ATOM   1842  CB  THR A 319      25.816  15.518 -17.508  1.00 51.85      A    C
ATOM   1843  OG1 THR A 319      26.085  16.708 -18.258  1.00 55.80      A    O
ATOM   1844  CG2 THR A 319      24.650  14.756 -18.142  1.00 48.65      A    C
ATOM   1845  N   ILE A 320      26.510  14.046 -14.746  1.00 44.62      A    N
ATOM   1846  CA  ILE A 320      26.475  12.787 -13.999  1.00 45.11      A    C
ATOM   1847  C   ILE A 320      25.942  12.921 -12.587  1.00 41.41      A    C
ATOM   1848  O   ILE A 320      25.667  11.892 -11.952  1.00 46.38      A    O
ATOM   1849  CB  ILE A 320      27.865  12.132 -13.879  1.00 41.42      A    C
ATOM   1850  CG1 ILE A 320      28.837  13.053 -13.141  1.00 32.75      A    C
ATOM   1851  CG2 ILE A 320      28.393  11.720 -15.251  1.00 39.53      A    C
ATOM   1852  CD1 ILE A 320      30.233  12.471 -12.975  1.00 32.30      A    C
ATOM   1853  N   ALA A 321      25.777  14.147 -12.078  1.00 42.66      A    N
ATOM   1854  CA  ALA A 321      25.530  14.320 -10.645  1.00 45.48      A    C
ATOM   1855  C   ALA A 321      24.271  13.619 -10.137  1.00 44.00      A    C
ATOM   1856  O   ALA A 321      24.333  13.025  -9.047  1.00 43.63      A    O
ATOM   1857  CB  ALA A 321      25.492  15.818 -10.297  1.00 40.40      A    C
ATOM   1858  N   PRO A 322      23.125  13.642 -10.831  1.00 44.08      A    N
ATOM   1859  CA  PRO A 322      21.966  12.907 -10.299  1.00 43.01      A    C
ATOM   1860  C   PRO A 322      22.194  11.408 -10.242  1.00 55.36      A    C
ATOM   1861  O   PRO A 322      21.729  10.741  -9.308  1.00 53.39      A    O
ATOM   1862  CB  PRO A 322      20.840  13.263 -11.280  1.00 39.13      A    C
ATOM   1863  CG  PRO A 322      21.269  14.555 -11.893  1.00 51.12      A    C
ATOM   1864  CD  PRO A 322      22.759  14.464 -12.001  1.00 45.26      A    C
ATOM   1865  N   LYS A 323      22.887  10.849 -11.236  1.00 50.54      A    N
ATOM   1866  CA  LYS A 323      23.127   9.413 -11.223  1.00 48.87      A    C
ATOM   1867  C   LYS A 323      24.200   9.031 -10.213  1.00 48.15      A    C
ATOM   1868  O   LYS A 323      24.102   7.963  -9.594  1.00 47.08      A    O
ATOM   1869  CB  LYS A 323      23.477   8.936 -12.627  1.00 46.50      A    C
ATOM   1870  CG  LYS A 323      22.243   8.499 -13.379  1.00 49.00      A    C
ATOM   1871  CD  LYS A 323      22.537   8.129 -14.817  1.00 48.40      A    C
ATOM   1872  CE  LYS A 323      21.332   8.483 -15.677  1.00 58.90      A    C
ATOM   1873  NZ  LYS A 323      21.362   7.835 -17.012  1.00 69.85      A    N
ATOM   1874  N   VAL A 324      25.217   9.876 -10.016  1.00 40.04      A    N
ATOM   1875  CA  VAL A 324      26.166   9.606  -8.940  1.00 41.57      A    C
ATOM   1876  C   VAL A 324      25.422   9.548  -7.616  1.00 47.86      A    C
ATOM   1877  O   VAL A 324      25.505   8.565  -6.873  1.00 44.08      A    O
ATOM   1878  CB  VAL A 324      27.283  10.662  -8.907  1.00 41.58      A    C
ATOM   1879  CG1 VAL A 324      28.083  10.517  -7.629  1.00 44.26      A    C
ATOM   1880  CG2 VAL A 324      28.197  10.510 -10.094  1.00 41.49      A    C
ATOM   1881  N   THR A 325      24.641  10.590  -7.335  1.00 48.41      A    N
ATOM   1882  CA  THR A 325      23.848  10.651  -6.114  1.00 49.21      A    C
ATOM   1883  C   THR A 325      22.911   9.456  -6.009  1.00 53.33      A    C
ATOM   1884  O   THR A 325      22.783   8.842  -4.939  1.00 52.87      A    O
ATOM   1885  CB  THR A 325      23.079  11.969  -6.098  1.00 51.36      A    C
ATOM   1886  OG1 THR A 325      24.014  13.040  -5.914  1.00 49.91      A    O
ATOM   1887  CG2 THR A 325      22.032  11.982  -5.008  1.00 48.35      A    C
ATOM   1888  N   GLU A 326      22.263   9.104  -7.120  1.00 47.58      A    N
ATOM   1889  CA  GLU A 326      21.373   7.949  -7.137  1.00 50.31      A    C
ATOM   1890  C   GLU A 326      22.129   6.667  -6.821  1.00 49.68      A    C
ATOM   1891  O   GLU A 326      21.622   5.804  -6.096  1.00 48.85      A    O
ATOM   1892  CB  GLU A 326      20.700   7.853  -8.506  1.00 54.85      A    C
ATOM   1893  CG  GLU A 326      19.950   6.557  -8.803  1.00 61.92      A    C
ATOM   1894  CD  GLU A 326      19.900   6.257 -10.312  1.00 73.90      A    C
ATOM   1895  OE1 GLU A 326      20.974   6.022 -10.932  1.00 65.48      A    O
ATOM   1896  OE2 GLU A 326      18.785   6.284 -10.880  1.00 78.28      A    O
ATOM   1897  N   GLY A 327      23.347   6.528  -7.346  1.00 49.31      A    N
ATOM   1898  CA  GLY A 327      24.132   5.340  -7.050  1.00 42.82      A    C
ATOM   1899  C   GLY A 327      24.563   5.265  -5.597  1.00 49.99      A    C
ATOM   1900  O   GLY A 327      24.420   4.222  -4.944  1.00 38.98      A    O
ATOM   1901  N   LEU A 328      25.073   6.379  -5.060  1.00 50.60      A    N
ATOM   1902  CA  LEU A 328      25.506   6.387  -3.667  1.00 43.75      A    C
ATOM   1903  C   LEU A 328      24.342   6.074  -2.732  1.00 51.00      A    C
ATOM   1904  O   LEU A 328      24.452   5.215  -1.846  1.00 45.12      A    O
ATOM   1905  CB  LEU A 328      26.143   7.727  -3.337  1.00 46.38      A    C
ATOM   1906  CG  LEU A 328      27.474   7.922  -4.065  1.00 45.36      A    C
ATOM   1907  CD1 LEU A 328      27.923   9.380  -4.009  1.00 43.51      A    C
ATOM   1908  CD2 LEU A 328      28.535   7.000  -3.492  1.00 42.18      A    C
ATOM   1909  N   THR A 329      23.197   6.717  -2.960  1.00 51.17      A    N
ATOM   1910  CA  THR A 329      22.015   6.441  -2.150  1.00 54.04      A    C
ATOM   1911  C   THR A 329      21.661   4.958  -2.178  1.00 48.20      A    C
ATOM   1912  O   THR A 329      21.331   4.368  -1.141  1.00 55.85      A    O
ATOM   1913  CB  THR A 329      20.842   7.289  -2.652  1.00 47.94      A    C
ATOM   1914  OG1 THR A 329      21.171   8.671  -2.519  1.00 54.46      A    O
ATOM   1915  CG2 THR A 329      19.585   7.000  -1.862  1.00 51.63      A    C
ATOM   1916  N   ALA A 330      21.758   4.333  -3.352  1.00 48.17      A    N
ATOM   1917  CA  ALA A 330      21.415   2.918  -3.479  1.00 49.35      A    C
ATOM   1918  C   ALA A 330      22.361   2.035  -2.678  1.00 46.62      A    C
ATOM   1919  O   ALA A 330      21.924   1.073  -2.037  1.00 44.67      A    O
ATOM   1920  CB  ALA A 330      21.423   2.514  -4.951  1.00 49.21      A    C
ATOM   1921  N   ILE A 331      23.659   2.354  -2.698  1.00 48.20      A    N
ATOM   1922  CA  ILE A 331      24.642   1.593  -1.934  1.00 38.70      A    C
ATOM   1923  C   ILE A 331      24.398   1.736  -0.432  1.00 50.98      A    C
ATOM   1924  O   ILE A 331      24.363   0.739   0.305  1.00 50.06      A    O
ATOM   1925  CB  ILE A 331      26.064   2.026  -2.327  1.00 43.45      A    C
ATOM   1926  CG1 ILE A 331      26.407   1.485  -3.719  1.00 41.16      A    C
ATOM   1927  CG2 ILE A 331      27.086   1.581  -1.285  1.00 40.19      A    C
ATOM   1928  CD1 ILE A 331      27.620   2.141  -4.350  1.00 33.44      A    C
ATOM   1929  N   PHE A 332      24.217   2.973   0.047  1.00 43.44      A    N
ATOM   1930  CA  PHE A 332      24.027   3.183   1.480  1.00 45.94      A    C
ATOM   1931  C   PHE A 332      22.770   2.496   1.994  1.00 44.01      A    C
ATOM   1932  O   PHE A 332      22.747   2.026   3.137  1.00 46.98      A    O
ATOM   1933  CB  PHE A 332      23.967   4.682   1.793  1.00 32.77      A    C
ATOM   1934  CG  PHE A 332      25.272   5.389   1.588  1.00 38.42      A    C
ATOM   1935  CD1 PHE A 332      26.458   4.792   1.990  1.00 37.28      A    C
ATOM   1936  CD2 PHE A 332      25.321   6.628   0.966  1.00 39.82      A    C
ATOM   1937  CE1 PHE A 332      27.670   5.423   1.804  1.00 33.30      A    C
ATOM   1938  CE2 PHE A 332      26.528   7.262   0.760  1.00 36.84      A    C
ATOM   1939  CZ  PHE A 332      27.717   6.645   1.183  1.00 32.74      A    C
ATOM   1940  N   GLY A 333      21.731   2.402   1.165  1.00 48.07      A    N
ATOM   1941  CA  GLY A 333      20.487   1.784   1.583  1.00 47.64      A    C
ATOM   1942  C   GLY A 333      20.455   0.281   1.396  1.00 56.62      A    C
ATOM   1943  O   GLY A 333      19.632  -0.420   1.995  1.00 65.44      A    O
ATOM   1944  N   GLN A 334      21.337  -0.232   0.550  1.00 53.91      A    N
ATOM   1945  CA  GLN A 334      21.312  -1.657   0.269  1.00 51.30      A    C
ATOM   1946  C   GLN A 334      22.266  -2.442   1.159  1.00 50.27      A    C
ATOM   1947  O   GLN A 334      21.948  -3.570   1.550  1.00 46.38      A    O
ATOM   1948  CB  GLN A 334      21.659  -1.910  -1.199  1.00 47.90      A    C
ATOM   1949  CG  GLN A 334      21.818  -3.380  -1.537  1.00 55.41      A    C
ATOM   1950  CD  GLN A 334      22.089  -3.599  -2.998  1.00 60.87      A    C
ATOM   1951  OE1 GLN A 334      21.378  -3.070  -3.857  1.00 67.02      A    O
ATOM   1952  NE2 GLN A 334      23.138  -4.360  -3.298  1.00 50.60      A    N
ATOM   1953  N   TYR A 335      23.406  -1.858   1.513  1.00 46.67      A    N
ATOM   1954  CA  TYR A 335      24.399  -2.526   2.332  1.00 49.91      A    C
ATOM   1955  C   TYR A 335      24.385  -1.982   3.761  1.00 54.29      A    C
ATOM   1956  O   TYR A 335      23.995  -0.831   3.991  1.00 48.58      A    O
ATOM   1957  CB  TYR A 335      25.798  -2.347   1.732  1.00 48.23      A    C
ATOM   1958  CG  TYR A 335      25.994  -3.077   0.428  1.00 54.63      A    C
ATOM   1959  CD1 TYR A 335      25.912  -4.465   0.383  1.00 51.98      A    C
ATOM   1960  CD2 TYR A 335      26.287  -2.394  -0.754  1.00 46.22      A    C
ATOM   1961  CE1 TYR A 335      26.093  -5.153  -0.791  1.00 48.83      A    C
ATOM   1962  CE2 TYR A 335      26.473  -3.091  -1.950  1.00 46.91      A    C
ATOM   1963  CZ  TYR A 335      26.371  -4.473  -1.950  1.00 43.98      A    C
ATOM   1964  OH  TYR A 335      26.558  -5.204  -3.098  1.00 47.74      A    O
ATOM   1965  N   PRO A 336      24.803  -2.785   4.737  1.00 48.00      A    N
ATOM   1966  CA  PRO A 336      24.891  -2.302   6.119  1.00 46.80      A    C
ATOM   1967  C   PRO A 336      26.205  -1.580   6.376  1.00 51.99      A    C
ATOM   1968  O   PRO A 336      27.222  -1.835   5.729  1.00 51.13      A    O
ATOM   1969  CB  PRO A 336      24.826  -3.592   6.936  1.00 45.54      A    C
ATOM   1970  CG  PRO A 336      25.564  -4.572   6.060  1.00 44.77      A    C
ATOM   1971  CD  PRO A 336      25.185  -4.206   4.633  1.00 50.38      A    C
ATOM   1972  N   SER A 337      26.181  -0.688   7.371  1.00 49.97      A    N
ATOM   1973  CA  SER A 337      27.431  -0.081   7.817  1.00 44.04      A    C
ATOM   1974  C   SER A 337      28.265  -1.048   8.637  1.00 38.61      A    C
ATOM   1975  O   SER A 337      29.486  -0.875   8.732  1.00 40.31      A    O
ATOM   1976  CB  SER A 337      27.155   1.183   8.634  1.00 50.17      A    C
ATOM   1977  OG  SER A 337      26.255   0.892   9.685  1.00 63.15      A    O
ATOM   1978  N   TYR A 338      27.637  -2.056   9.236  1.00 42.14      A    N
ATOM   1979  CA  TYR A 338      28.370  -3.143   9.876  1.00 46.76      A    C
ATOM   1980  C   TYR A 338      27.707  -4.455   9.490  1.00 43.09      A    C
ATOM   1981  O   TYR A 338      26.516  -4.656   9.753  1.00 47.04      A    O
ATOM   1982  CB  TYR A 338      28.416  -2.992  11.403  1.00 44.48      A    C
ATOM   1983  CG  TYR A 338      29.238  -4.076  12.059  1.00 39.97      A    C
ATOM   1984  CD1 TYR A 338      30.623  -3.952  12.148  1.00 39.92      A    C
ATOM   1985  CD2 TYR A 338      28.643  -5.245  12.544  1.00 41.42      A    C
ATOM   1986  CE1 TYR A 338      31.397  -4.942  12.725  1.00 37.54      A    C
ATOM   1987  CE2 TYR A 338      29.406  -6.243  13.131  1.00 35.84      A    C
ATOM   1988  CZ  TYR A 338      30.788  -6.081  13.221  1.00 40.53      A    C
ATOM   1989  OH  TYR A 338      31.572  -7.057  13.798  1.00 43.21      A    O
ATOM   1990  N   GLY A 339      28.468  -5.336   8.874  1.00 45.04      A    N
ATOM   1991  CA  GLY A 339      27.975  -6.640   8.493  1.00 49.26      A    C
ATOM   1992  C   GLY A 339      28.479  -7.010   7.113  1.00 52.71      A    C
ATOM   1993  O   GLY A 339      29.456  -6.443   6.623  1.00 48.32      A    O
ATOM   1994  N   ASP A 340      27.782  -7.953   6.476  1.00 52.95      A    N
ATOM   1995  CA  ASP A 340      28.221  -8.464   5.180  1.00 53.73      A    C
ATOM   1996  C   ASP A 340      28.123  -7.376   4.128  1.00 43.07      A    C
ATOM   1997  O   ASP A 340      27.047  -6.817   3.892  1.00 46.66      A    O
ATOM   1998  CB  ASP A 340      27.399  -9.680   4.770  1.00 45.00      A    C
ATOM   1999  CG  ASP A 340      27.792 -10.928   5.531  1.00 59.50      A    C
ATOM   2000  OD1 ASP A 340      28.917 -10.967   6.087  1.00 63.10      A    O
ATOM   2001  OD2 ASP A 340      26.983 -11.878   5.562  1.00 67.09      A    O
ATOM   2002  N   GLY A 341      29.245  -7.104   3.478  1.00 45.44      A    N
ATOM   2003  CA  GLY A 341      29.310  -6.050   2.495  1.00 46.76      A    C
ATOM   2004  C   GLY A 341      29.580  -4.667   3.051  1.00 47.72      A    C
ATOM   2005  O   GLY A 341      29.576  -3.697   2.278  1.00 41.77      A    O
ATOM   2006  N   ASP A 342      29.836  -4.532   4.360  1.00 46.94      A    N
ATOM   2007  CA  ASP A 342      30.064  -3.190   4.890  1.00 50.43      A    C
ATOM   2008  C   ASP A 342      31.315  -2.539   4.292  1.00 39.69      A    C
ATOM   2009  O   ASP A 342      31.392  -1.306   4.268  1.00 37.54      A    O
ATOM   2010  CB  ASP A 342      30.084  -3.194   6.442  1.00 42.09      A    C
ATOM   2011  CG  ASP A 342      31.147  -4.116   7.064  1.00 45.46      A    C
ATOM   2012  OD1 ASP A 342      32.171  -4.456   6.427  1.00 48.64      A    O
ATOM   2013  OD2 ASP A 342      30.924  -4.529   8.230  1.00 46.54      A    O
ATOM   2014  N   ALA A 343      32.249  -3.323   3.731  1.00 33.33      A    N
ATOM   2015  CA  ALA A 343      33.373  -2.718   3.025  1.00 40.55      A    C
ATOM   2016  C   ALA A 343      32.905  -1.882   1.840  1.00 40.42      A    C
ATOM   2017  O   ALA A 343      33.551  -0.884   1.488  1.00 38.26      A    O
ATOM   2018  CB  ALA A 343      34.356  -3.775   2.548  1.00 31.51      A    C
ATOM   2019  N   ILE A 344      31.787  -2.261   1.223  1.00 39.68      A    N
ATOM   2020  CA  ILE A 344      31.254  -1.470   0.119  1.00 43.54      A    C
ATOM   2021  C   ILE A 344      30.607  -0.200   0.655  1.00 43.55      A    C
ATOM   2022  O   ILE A 344      30.877   0.910   0.172  1.00 37.59      A    O
ATOM   2023  CB  ILE A 344      30.268  -2.304  -0.718  1.00 36.08      A    C
ATOM   2024  CG1 ILE A 344      30.913  -3.625  -1.161  1.00 41.99      A    C
ATOM   2025  CG2 ILE A 344      29.812  -1.524  -1.926  1.00 39.28      A    C
ATOM   2026  CD1 ILE A 344      29.914  -4.603  -1.757  1.00 36.32      A    C
ATOM   2027  N   TRP A 345      29.745  -0.353   1.663  1.00 46.40      A    N
ATOM   2028  CA  TRP A 345      29.170   0.790   2.368  1.00 43.40      A    C
ATOM   2029  C   TRP A 345      30.256   1.749   2.834  1.00 37.34      A    C
ATOM   2030  O   TRP A 345      30.214   2.950   2.539  1.00 47.01      A    O
ATOM   2031  CB  TRP A 345      28.336   0.290   3.551  1.00 40.65      A    C
ATOM   2032  CG  TRP A 345      27.363   1.297   4.075  1.00 44.42      A    C
ATOM   2033  CD1 TRP A 345      26.033   1.355   3.810  1.00 40.78      A    C
ATOM   2034  CD2 TRP A 345      27.643   2.381   4.973  1.00 31.56      A    C
ATOM   2035  NE1 TRP A 345      25.461   2.405   4.478  1.00 39.03      A    N
ATOM   2036  CE2 TRP A 345      26.427   3.057   5.197  1.00 40.72      A    C
ATOM   2037  CE3 TRP A 345      28.803   2.842   5.607  1.00 37.36      A    C
ATOM   2038  CZ2 TRP A 345      26.330   4.187   6.029  1.00 40.70      A    C
ATOM   2039  CZ3 TRP A 345      28.711   3.970   6.438  1.00 42.54      A    C
ATOM   2040  CH2 TRP A 345      27.479   4.618   6.643  1.00 40.61      A    C
ATOM   2041  N   LEU A 346      31.253   1.234   3.552  1.00 37.62      A    N
ATOM   2042  CA  LEU A 346      32.263   2.126   4.106  1.00 41.57      A    C
ATOM   2043  C   LEU A 346      33.161   2.705   3.017  1.00 43.41      A    C
ATOM   2044  O   LEU A 346      33.597   3.857   3.132  1.00 38.64      A    O
ATOM   2045  CB  LEU A 346      33.088   1.402   5.171  1.00 34.50      A    C
ATOM   2046  CG  LEU A 346      32.293   1.006   6.424  1.00 38.86      A    C
ATOM   2047  CD1 LEU A 346      32.961  -0.142   7.152  1.00 34.22      A    C
ATOM   2048  CD2 LEU A 346      32.117   2.205   7.349  1.00 40.78      A    C
ATOM   2049  N   GLY A 347      33.441   1.944   1.955  1.00 40.41      A    N
ATOM   2050  CA  GLY A 347      34.200   2.512   0.846  1.00 30.93      A    C
ATOM   2051  C   GLY A 347      33.526   3.740   0.258  1.00 37.17      A    C
ATOM   2052  O   GLY A 347      34.162   4.772   0.030  1.00 38.00      A    O
ATOM   2053  N   ALA A 348      32.217   3.647   0.020  1.00 36.84      A    N
ATOM   2054  CA  ALA A 348      31.454   4.784  -0.469  1.00 31.95      A    C
ATOM   2055  C   ALA A 348      31.470   5.931   0.535  1.00 44.42      A    C
ATOM   2056  O   ALA A 348      31.697   7.090   0.166  1.00 40.34      A    O
ATOM   2057  CB  ALA A 348      30.016   4.353  -0.759  1.00 37.80      A    C
ATOM   2058  N   ALA A 349      31.209   5.625   1.811  1.00 42.27      A    N
ATOM   2059  CA  ALA A 349      31.151   6.668   2.832  1.00 37.79      A    C
ATOM   2060  C   ALA A 349      32.459   7.443   2.916  1.00 40.45      A    C
ATOM   2061  O   ALA A 349      32.445   8.671   3.035  1.00 40.31      A    O
ATOM   2062  CB  ALA A 349      30.802   6.058   4.190  1.00 38.75      A    C
ATOM   2063  N   ASP A 350      33.598   6.749   2.808  1.00 41.70      A    N
ATOM   2064  CA  ASP A 350      34.894   7.402   2.993  1.00 39.53      A    C
ATOM   2065  C   ASP A 350      35.090   8.547   1.991  1.00 46.87      A    C
ATOM   2066  O   ASP A 350      35.406   9.678   2.379  1.00 42.02      A    O
ATOM   2067  CB  ASP A 350      36.013   6.359   2.876  1.00 40.96      A    C
ATOM   2068  CG  ASP A 350      37.395   6.920   3.222  1.00 50.88      A    C
ATOM   2069  OD1 ASP A 350      37.473   7.930   3.952  1.00 61.50      A    O
ATOM   2070  OD2 ASP A 350      38.412   6.351   2.758  1.00 48.86      A    O
ATOM   2071  N   THR A 351      34.898   8.278   0.691  1.00 51.59      A    N
ATOM   2072  CA  THR A 351      35.123   9.319  -0.317  1.00 37.40      A    C
ATOM   2073  C   THR A 351      33.932  10.254  -0.453  1.00 42.46      A    C
ATOM   2074  O   THR A 351      34.113  11.463  -0.624  1.00 48.02      A    O
ATOM   2075  CB  THR A 351      35.429   8.707  -1.687  1.00 38.81      A    C
ATOM   2076  OG1 THR A 351      34.404   7.768  -2.030  1.00 43.61      A    O
ATOM   2077  CG2 THR A 351      36.777   8.033  -1.702  1.00 32.65      A    C
ATOM   2078  N   ALA A 352      32.707   9.734  -0.376  1.00 31.44      A    N
ATOM   2079  CA  ALA A 352      31.557  10.620  -0.524  1.00 40.07      A    C
ATOM   2080  C   ALA A 352      31.546  11.695   0.560  1.00 50.51      A    C
ATOM   2081  O   ALA A 352      31.156  12.839   0.298  1.00 46.99      A    O
ATOM   2082  CB  ALA A 352      30.250   9.834  -0.499  1.00 26.19      A    C
ATOM   2083  N   SER A 353      31.978  11.350   1.784  1.00 48.15      A    N
ATOM   2084  C   SER A 353      33.123  13.364   2.631  1.00 54.52      A    C
ATOM   2085  O   SER A 353      32.992  14.518   3.052  1.00 67.06      A    O
ATOM   2086  CA ASER A 353      32.021  12.340   2.858  0.50 53.17      A    C
ATOM   2087  CB ASER A 353      32.226  11.659   4.212  0.50 50.79      A    C
ATOM   2088  OG ASER A 353      33.608  11.535   4.513  0.50 50.26      A    O
ATOM   2089  CA BSER A 353      32.022  12.339   2.860  0.50 53.17      A    C
ATOM   2090  CB BSER A 353      32.225  11.655   4.215  0.50 50.79      A    C
ATOM   2091  OG BSER A 353      31.068  10.948   4.630  0.50 49.06      A    O
ATOM   2092  N   TYR A 354      34.214  12.963   1.981  1.00 56.81      A    N
ATOM   2093  CA  TYR A 354      35.297  13.902   1.727  1.00 54.95      A    C
ATOM   2094  C   TYR A 354      34.886  14.961   0.704  1.00 62.40      A    C
ATOM   2095  O   TYR A 354      35.280  16.126   0.824  1.00 61.98      A    O
ATOM   2096  CB  TYR A 354      36.542  13.143   1.268  1.00 54.58      A    C
ATOM   2097  CG  TYR A 354      37.795  13.981   1.218  1.00 66.49      A    C
ATOM   2098  CD1 TYR A 354      38.009  14.898   0.191  1.00 71.71      A    C
ATOM   2099  CD2 TYR A 354      38.769  13.859   2.202  1.00 79.35      A    C
ATOM   2100  CE1 TYR A 354      39.161  15.678   0.147  1.00 81.60      A    C
ATOM   2101  CE2 TYR A 354      39.925  14.631   2.169  1.00 92.18      A    C
ATOM   2102  CZ  TYR A 354      40.117  15.539   1.139  1.00 93.81      A    C
ATOM   2103  OH  TYR A 354      41.263  16.304   1.103  1.00 87.70      A    O
ATOM   2104  N   TYR A 355      34.091  14.589  -0.302  1.00 58.54      A    N
ATOM   2105  CA  TYR A 355      33.765  15.511  -1.389  1.00 62.35      A    C
ATOM   2106  C   TYR A 355      32.347  16.071  -1.302  1.00 58.70      A    C
ATOM   2107  O   TYR A 355      31.982  16.916  -2.123  1.00 65.83      A    O
ATOM   2108  CB  TYR A 355      33.977  14.824  -2.754  1.00 58.71      A    C
ATOM   2109  CG  TYR A 355      35.380  14.253  -2.946  1.00 59.53      A    C
ATOM   2110  CD1 TYR A 355      35.665  12.954  -2.547  1.00 60.47      A    C
ATOM   2111  CD2 TYR A 355      36.421  15.012  -3.495  1.00 62.94      A    C
ATOM   2112  CE1 TYR A 355      36.933  12.401  -2.686  1.00 62.72      A    C
ATOM   2113  CE2 TYR A 355      37.710  14.466  -3.641  1.00 56.86      A    C
ATOM   2114  CZ  TYR A 355      37.952  13.151  -3.234  1.00 65.43      A    C
ATOM   2115  OH  TYR A 355      39.195  12.555  -3.357  1.00 58.40      A    O
ATOM   2116  N   ALA A 356      31.539  15.615  -0.349  1.00 47.55      A    N
ATOM   2117  CA  ALA A 356      30.206  16.158  -0.100  1.00 54.04      A    C
ATOM   2118  C   ALA A 356      29.913  16.004   1.393  1.00 62.32      A    C
ATOM   2119  O   ALA A 356      30.787  15.616   2.172  1.00 66.50      A    O
ATOM   2120  CB  ALA A 356      29.155  15.477  -0.986  1.00 53.33      A    C
ATOM   2121  N   ASP A 357      28.694  16.336   1.812  1.00 65.35      A    N
ATOM   2122  CA  ASP A 357      28.328  16.251   3.221  1.00 65.47      A    C
ATOM   2123  C   ASP A 357      27.485  15.011   3.489  1.00 70.72      A    C
ATOM   2124  O   ASP A 357      26.651  14.624   2.663  1.00 72.75      A    O
ATOM   2125  CB  ASP A 357      27.573  17.504   3.677  1.00 77.11      A    C
ATOM   2126  CG  ASP A 357      27.429  17.575   5.198  1.00 79.21      A    C
ATOM   2127  OD1 ASP A 357      26.497  16.951   5.755  1.00 70.22      A    O
ATOM   2128  OD2 ASP A 357      28.280  18.233   5.837  1.00 79.64      A    O
ATOM   2129  N   CYS A 358      27.696  14.400   4.663  1.00 68.44      A    N
ATOM   2130  CA  CYS A 358      26.989  13.172   5.024  1.00 65.04      A    C
ATOM   2131  C   CYS A 358      25.473  13.346   5.059  1.00 68.94      A    C
ATOM   2132  O   CYS A 358      24.745  12.345   4.972  1.00 58.73      A    O
ATOM   2133  CB  CYS A 358      27.480  12.649   6.385  1.00 65.57      A    C
ATOM   2134  SG  CYS A 358      27.438  13.839   7.795  1.00 82.48      A    S
ATOM   2135  N   SER A 359      24.980  14.590   5.171  1.00 64.75      A    N
ATOM   2136  CA  SER A 359      23.542  14.817   5.307  1.00 61.45      A    C
ATOM   2137  C   SER A 359      22.791  14.579   4.003  1.00 63.25      A    C
ATOM   2138  O   SER A 359      21.591  14.271   4.034  1.00 63.15      A    O
ATOM   2139  CB  SER A 359      23.284  16.232   5.813  1.00 68.18      A    C
ATOM   2140  OG  SER A 359      24.164  17.153   5.193  1.00 77.87      A    O
ATOM   2141  N   GLN A 360      23.468  14.725   2.857  1.00 63.08      A    N
ATOM   2142  CA  GLN A 360      22.852  14.404   1.569  1.00 64.60      A    C
ATOM   2143  C   GLN A 360      22.297  12.992   1.543  1.00 65.40      A    C
ATOM   2144  O   GLN A 360      21.237  12.742   0.956  1.00 67.88      A    O
ATOM   2145  CB  GLN A 360      23.870  14.546   0.445  1.00 60.48      A    C
ATOM   2146  CG  GLN A 360      24.119  15.952  -0.023  1.00 77.23      A    C
ATOM   2147  CD  GLN A 360      24.675  15.951  -1.423  1.00 79.70      A    C
ATOM   2148  OE1 GLN A 360      24.275  15.133  -2.252  1.00 78.63      A    O
ATOM   2149  NE2 GLN A 360      25.624  16.841  -1.692  1.00 87.03      A    N
ATOM   2150  N   PHE A 361      22.990  12.059   2.197  1.00 65.27      A    N
ATOM   2151  CA  PHE A 361      22.652  10.642   2.157  1.00 63.21      A    C
ATOM   2152  C   PHE A 361      22.180  10.131   3.506  1.00 66.61      A    C
ATOM   2153  O   PHE A 361      22.000   8.918   3.670  1.00 66.84      A    O
ATOM   2154  CB  PHE A 361      23.847   9.825   1.668  1.00 47.55      A    C
ATOM   2155  CG  PHE A 361      24.550  10.430   0.483  1.00 57.59      A    C
ATOM   2156  CD1 PHE A 361      23.955  10.418  -0.772  1.00 56.54      A    C
ATOM   2157  CD2 PHE A 361      25.812  10.992   0.615  1.00 48.44      A    C
ATOM   2158  CE1 PHE A 361      24.604  10.965  -1.867  1.00 52.71      A    C
ATOM   2159  CE2 PHE A 361      26.464  11.538  -0.473  1.00 47.78      A    C
ATOM   2160  CZ  PHE A 361      25.863  11.525  -1.716  1.00 50.62      A    C
ATOM   2161  N   ASN A 362      21.999  11.033   4.475  1.00 65.69      A    N
ATOM   2162  CA  ASN A 362      21.435  10.707   5.785  1.00 66.98      A    C
ATOM   2163  C   ASN A 362      22.298   9.703   6.548  1.00 58.32      A    C
ATOM   2164  O   ASN A 362      21.790   8.848   7.272  1.00 64.60      A    O
ATOM   2165  CB  ASN A 362      19.999  10.195   5.646  1.00 65.85      A    C
ATOM   2166  CG  ASN A 362      19.019  10.987   6.489  1.00 90.19      A    C
ATOM   2167  OD1 ASN A 362      19.351  11.446   7.588  1.00 95.08      A    O
ATOM   2168  ND2 ASN A 362      17.805  11.163   5.973  1.00 92.48      A    N
ATOM   2169  N   ILE A 363      23.615   9.839   6.430  1.00 61.43      A    N
ATOM   2170  CA  ILE A 363      24.539   8.946   7.114  1.00 64.82      A    C
ATOM   2171  C   ILE A 363      25.393   9.687   8.145  1.00 63.39      A    C
ATOM   2172  O   ILE A 363      26.462   9.215   8.512  1.00 63.24      A    O
ATOM   2173  CB  ILE A 363      25.429   8.191   6.109  1.00 51.19      A    C
ATOM   2174  CG1 ILE A 363      26.352   9.182   5.397  1.00 57.64      A    C
ATOM   2175  CG2 ILE A 363      24.571   7.402   5.128  1.00 55.91      A    C
ATOM   2176  CD1 ILE A 363      27.617   8.565   4.862  1.00 54.52      A    C
ATOM   2177  N   CYS A 364      24.956  10.855   8.604  1.00 61.92      A    N
ATOM   2178  CA  CYS A 364      25.736  11.572   9.604  1.00 64.93      A    C
ATOM   2179  C   CYS A 364      25.697  10.827  10.936  1.00 54.50      A    C
ATOM   2180  O   CYS A 364      24.644  10.345  11.367  1.00 54.44      A    O
ATOM   2181  CB  CYS A 364      25.212  13.002   9.779  1.00 51.25      A    C
ATOM   2182  SG  CYS A 364      25.469  14.060   8.333  1.00 69.83      A    S
ATOM   2183  N   GLY A 365      26.862  10.711  11.573  1.00 43.11      A    N
ATOM   2184  CA  GLY A 365      26.960  10.017  12.846  1.00 51.70      A    C
ATOM   2185  C   GLY A 365      26.756   8.517  12.808  1.00 55.80      A    C
ATOM   2186  O   GLY A 365      26.313   7.943  13.807  1.00 56.10      A    O
ATOM   2187  N   PHE A 366      27.068   7.856  11.686  1.00 48.32      A    N
ATOM   2188  CA  PHE A 366      27.030   6.394  11.673  1.00 49.22      A    C
ATOM   2189  C   PHE A 366      28.096   5.788  12.579  1.00 44.73      A    C
ATOM   2190  O   PHE A 366      27.946   4.640  13.016  1.00 44.57      A    O
ATOM   2191  CB  PHE A 366      27.194   5.855  10.230  1.00 51.48      A    C
ATOM   2192  CG  PHE A 366      28.596   6.000   9.670  1.00 46.90      A    C
ATOM   2193  CD1 PHE A 366      29.555   5.012   9.869  1.00 42.48      A    C
ATOM   2194  CD2 PHE A 366      28.946   7.121   8.930  1.00 46.27      A    C
ATOM   2195  CE1 PHE A 366      30.849   5.159   9.367  1.00 43.59      A    C
ATOM   2196  CE2 PHE A 366      30.227   7.269   8.421  1.00 42.12      A    C
ATOM   2197  CZ  PHE A 366      31.182   6.286   8.636  1.00 38.98      A    C
ATOM   2198  N   GLU A 367      29.159   6.546  12.874  1.00 46.12      A    N
ATOM   2199  CA  GLU A 367      30.330   6.007  13.560  1.00 44.84      A    C
ATOM   2200  C   GLU A 367      30.000   5.508  14.957  1.00 47.91      A    C
ATOM   2201  O   GLU A 367      30.634   4.563  15.440  1.00 44.94      A    O
ATOM   2202  CB  GLU A 367      31.425   7.077  13.634  1.00 41.06      A    C
ATOM   2203  CG  GLU A 367      31.427   8.077  12.463  1.00 57.19      A    C
ATOM   2204  CD  GLU A 367      30.471   9.268  12.657  1.00 62.40      A    C
ATOM   2205  OE1 GLU A 367      30.297   9.758  13.801  1.00 70.28      A    O
ATOM   2206  OE2 GLU A 367      29.891   9.717  11.648  1.00 65.01      A    O
ATOM   2207  N   ASP A 368      29.009   6.117  15.611  1.00 49.11      A    N
ATOM   2208  CA  ASP A 368      28.664   5.732  16.975  1.00 51.31      A    C
ATOM   2209  C   ASP A 368      28.014   4.354  17.006  1.00 49.53      A    C
ATOM   2210  O   ASP A 368      28.473   3.461  17.726  1.00 48.42      A    O
ATOM   2211  CB  ASP A 368      27.746   6.799  17.585  1.00 51.54      A    C
ATOM   2212  CG  ASP A 368      28.460   8.129  17.796  1.00 57.44      A    C
ATOM   2213  OD1 ASP A 368      29.539   8.115  18.433  1.00 58.79      A    O
ATOM   2214  OD2 ASP A 368      27.986   9.171  17.274  1.00 58.31      A    O
ATOM   2215  N   ALA A 369      26.980   4.146  16.188  1.00 43.00      A    N
ATOM   2216  CA  ALA A 369      26.376   2.825  16.090  1.00 48.29      A    C
ATOM   2217  C   ALA A 369      27.377   1.800  15.573  1.00 49.62      A    C
ATOM   2218  O   ALA A 369      27.349   0.631  15.987  1.00 43.47      A    O
ATOM   2219  CB  ALA A 369      25.145   2.882  15.191  1.00 44.33      A    C
ATOM   2220  N   LEU A 370      28.282   2.223  14.691  1.00 45.75      A    N
ATOM   2221  CA  LEU A 370      29.334   1.327  14.230  1.00 46.96      A    C
ATOM   2222  C   LEU A 370      30.237   0.893  15.381  1.00 45.23      A    C
ATOM   2223  O   LEU A 370      30.574  -0.295  15.495  1.00 37.62      A    O
ATOM   2224  CB  LEU A 370      30.143   2.004  13.125  1.00 39.57      A    C
ATOM   2225  CG  LEU A 370      31.286   1.188  12.533  1.00 43.86      A    C
ATOM   2226  CD1 LEU A 370      30.769  -0.150  12.043  1.00 37.13      A    C
ATOM   2227  CD2 LEU A 370      31.938   1.969  11.395  1.00 43.78      A    C
ATOM   2228  N  AARG A 371      30.630   1.841  16.241  0.51 43.82      A    N
ATOM   2229  CA AARG A 371      31.480   1.518  17.388  0.51 43.56      A    C
ATOM   2230  C  AARG A 371      30.823   0.488  18.292  0.51 44.89      A    C
ATOM   2231  O  AARG A 371      31.491  -0.418  18.801  0.51 48.10      A    O
ATOM   2232  CB AARG A 371      31.795   2.781  18.195  0.51 48.71      A    C
ATOM   2233  CG AARG A 371      32.708   2.534  19.408  0.51 49.05      A    C
ATOM   2234  CD AARG A 371      32.416   3.490  20.567  0.51 51.30      A    C
ATOM   2235  NE AARG A 371      32.339   4.882  20.134  0.51 47.09      A    N
ATOM   2236  CZ AARG A 371      33.380   5.698  20.036  0.51 49.79      A    C
ATOM   2237  NH1AARG A 371      34.599   5.307  20.370  0.51 42.46      A    N
ATOM   2238  NH2AARG A 371      33.193   6.937  19.587  0.51 52.17      A    N
ATOM   2239  N  BARG A 371      30.626   1.833  16.246  0.49 43.83      A    N
ATOM   2240  CA BARG A 371      31.493   1.494  17.375  0.49 43.56      A    C
ATOM   2241  C  BARG A 371      30.828   0.491  18.308  0.49 44.90      A    C
ATOM   2242  O  BARG A 371      31.494  -0.397  18.850  0.49 48.10      A    O
ATOM   2243  CB BARG A 371      31.873   2.758  18.148  0.49 48.72      A    C
ATOM   2244  CG BARG A 371      32.775   2.506  19.360  0.49 49.04      A    C
ATOM   2245  CD BARG A 371      32.625   3.605  20.409  0.49 51.16      A    C
ATOM   2246  NE BARG A 371      31.222   3.837  20.735  0.49 53.18      A    N
ATOM   2247  CZ BARG A 371      30.535   4.924  20.404  0.49 46.85      A    C
ATOM   2248  NH1BARG A 371      31.113   5.953  19.805  0.49 50.52      A    N
ATOM   2249  NH2BARG A 371      29.234   4.977  20.680  0.49 40.57      A    N
ATOM   2250  N   ASP A 372      29.514   0.613  18.508  1.00 40.88      A    N
ATOM   2251  CA  ASP A 372      28.817  -0.312  19.388  1.00 42.92      A    C
ATOM   2252  C   ASP A 372      28.684  -1.690  18.739  1.00 46.03      A    C
ATOM   2253  O   ASP A 372      28.832  -2.714  19.411  1.00 50.43      A    O
ATOM   2254  CB  ASP A 372      27.448   0.261  19.759  1.00 44.90      A    C
ATOM   2255  CG  ASP A 372      27.542   1.540  20.603  1.00 51.14      A    C
ATOM   2256  OD1 ASP A 372      28.649   1.902  21.084  1.00 51.78      A    O
ATOM   2257  OD2 ASP A 372      26.489   2.186  20.788  1.00 52.37      A    O
ATOM   2258  N   ALA A 373      28.425  -1.736  17.429  1.00 45.73      A    N
ATOM   2259  CA  ALA A 373      28.284  -3.021  16.750  1.00 45.27      A    C
ATOM   2260  C   ALA A 373      29.638  -3.702  16.580  1.00 45.08      A    C
ATOM   2261  O   ALA A 373      29.778  -4.901  16.849  1.00 42.63      A    O
ATOM   2262  CB  ALA A 373      27.595  -2.829  15.396  1.00 35.83      A    C
ATOM   2263  N   ALA A 374      30.651  -2.949  16.142  1.00 40.34      A    N
ATOM   2264  CA  ALA A 374      31.953  -3.542  15.858  1.00 37.23      A    C
ATOM   2265  C   ALA A 374      32.720  -3.872  17.133  1.00 41.59      A    C
ATOM   2266  O   ALA A 374      33.439  -4.870  17.180  1.00 46.33      A    O
ATOM   2267  CB  ALA A 374      32.782  -2.612  14.971  1.00 37.52      A    C
ATOM   2268  N   LEU A 375      32.632  -3.043  18.165  1.00 49.02      A    N
ATOM   2269  CA  LEU A 375      33.326  -3.331  19.420  1.00 48.29      A    C
ATOM   2270  C   LEU A 375      32.287  -3.699  20.475  1.00 45.78      A    C
ATOM   2271  O   LEU A 375      32.043  -2.963  21.430  1.00 49.01      A    O
ATOM   2272  CB  LEU A 375      34.197  -2.135  19.847  1.00 45.74      A    C
ATOM   2273  CG  LEU A 375      35.373  -1.747  18.943  1.00 42.59      A    C
ATOM   2274  CD1 LEU A 375      36.021  -0.455  19.421  1.00 44.10      A    C
ATOM   2275  CD2 LEU A 375      36.406  -2.840  18.851  1.00 37.02      A    C
ATOM   2276  N   ASN A 376      31.668  -4.865  20.284  1.00 40.75      A    N
ATOM   2277  CA  ASN A 376      30.481  -5.251  21.035  1.00 42.87      A    C
ATOM   2278  C   ASN A 376      30.787  -6.045  22.296  1.00 42.22      A    C
ATOM   2279  O   ASN A 376      29.857  -6.373  23.035  1.00 45.80      A    O
ATOM   2280  CB  ASN A 376      29.528  -6.072  20.152  1.00 50.27      A    C
ATOM   2281  CG  ASN A 376      30.206  -7.287  19.517  1.00 48.25      A    C
ATOM   2282  OD1 ASN A 376      30.342  -8.326  20.156  1.00 59.69      A    O
ATOM   2283  ND2 ASN A 376      30.614  -7.166  18.250  1.00 56.40      A    N
ATOM   2284  N   GLN A 377      32.035  -6.430  22.520  1.00 38.83      A    N
ATOM   2285  CA  GLN A 377      32.410  -7.113  23.746  1.00 38.29      A    C
ATOM   2286  C   GLN A 377      32.927  -6.095  24.742  1.00 41.99      A    C
ATOM   2287  O   GLN A 377      33.526  -5.091  24.361  1.00 48.28      A    O
ATOM   2288  CB  GLN A 377      33.494  -8.153  23.496  1.00 38.27      A    C
ATOM   2289  CG  GLN A 377      33.134  -9.280  22.523  1.00 40.58      A    C
ATOM   2290  CD  GLN A 377      34.302 -10.224  22.333  1.00 41.37      A    C
ATOM   2291  OE1 GLN A 377      35.423  -9.789  22.040  1.00 40.34      A    O
ATOM   2292  NE2 GLN A 377      34.055 -11.523  22.494  1.00 42.85      A    N
ATOM   2293  N   THR A 378      32.736  -6.379  26.027  1.00 44.60      A    N
ATOM   2294  CA  THR A 378      33.249  -5.517  27.081  1.00 43.79      A    C
ATOM   2295  C   THR A 378      33.909  -6.374  28.147  1.00 50.81      A    C
ATOM   2296  O   THR A 378      33.290  -7.308  28.667  1.00 43.31      A    O
ATOM   2297  CB  THR A 378      32.123  -4.682  27.691  1.00 49.41      A    C
ATOM   2298  OG1 THR A 378      31.432  -3.977  26.655  1.00 50.10      A    O
ATOM   2299  CG2 THR A 378      32.683  -3.677  28.692  1.00 52.34      A    C
ATOM   2300  N   PHE A 379      35.164  -6.073  28.471  1.00 43.87      A    N
ATOM   2301  CA  PHE A 379      35.848  -6.790  29.536  1.00 48.02      A    C
ATOM   2302  C   PHE A 379      36.552  -5.787  30.439  1.00 42.96      A    C
ATOM   2303  O   PHE A 379      37.443  -5.061  29.990  1.00 36.60      A    O
ATOM   2304  CB  PHE A 379      36.839  -7.812  28.971  1.00 42.79      A    C
ATOM   2305  CG  PHE A 379      37.408  -8.732  30.004  1.00 39.17      A    C
ATOM   2306  CD1 PHE A 379      38.497  -8.347  30.781  1.00 35.41      A    C
ATOM   2307  CD2 PHE A 379      36.862  -9.993  30.192  1.00 44.23      A    C
ATOM   2308  CE1 PHE A 379      39.012  -9.192  31.740  1.00 43.73      A    C
ATOM   2309  CE2 PHE A 379      37.386 -10.858  31.147  1.00 48.42      A    C
ATOM   2310  CZ  PHE A 379      38.462 -10.452  31.925  1.00 40.37      A    C
ATOM   2311  N   ILE A 380      36.179  -5.781  31.715  1.00 39.20      A    N
ATOM   2312  CA  ILE A 380      36.727  -4.843  32.686  1.00 41.48      A    C
ATOM   2313  C   ILE A 380      37.922  -5.535  33.335  1.00 39.08      A    C
ATOM   2314  O   ILE A 380      37.755  -6.435  34.154  1.00 45.17      A    O
ATOM   2315  CB  ILE A 380      35.667  -4.427  33.709  1.00 51.35      A    C
ATOM   2316  CG1 ILE A 380      34.393  -3.946  32.994  1.00 37.83      A    C
ATOM   2317  CG2 ILE A 380      36.184  -3.313  34.613  1.00 41.93      A    C
ATOM   2318  CD1 ILE A 380      34.574  -2.662  32.185  1.00 41.29      A    C
ATOM   2319  N   CYS A 381      39.139  -5.143  32.932  1.00 37.70      A    N
ATOM   2320  CA  CYS A 381      40.352  -5.687  33.547  1.00 37.33      A    C
ATOM   2321  C   CYS A 381      40.436  -5.324  35.022  1.00 40.24      A    C
ATOM   2322  O   CYS A 381      40.791  -6.146  35.868  1.00 43.33      A    O
ATOM   2323  CB  CYS A 381      41.600  -5.146  32.857  1.00 37.48      A    C
ATOM   2324  SG  CYS A 381      41.889  -5.639  31.181  1.00 49.64      A    S
ATOM   2325  N   SER A 382      40.163  -4.075  35.329  1.00 48.59      A    N
ATOM   2326  CA  SER A 382      40.404  -3.468  36.625  1.00 44.44      A    C
ATOM   2327  C   SER A 382      39.659  -2.155  36.559  1.00 39.10      A    C
ATOM   2328  O   SER A 382      39.047  -1.840  35.534  1.00 38.57      A    O
ATOM   2329  CB  SER A 382      41.889  -3.253  36.892  1.00 42.22      A    C
ATOM   2330  OG  SER A 382      42.379  -2.251  36.024  1.00 38.37      A    O
ATOM   2331  N   ASP A 383      39.700  -1.391  37.647  1.00 42.86      A    N
ATOM   2332  CA  ASP A 383      39.073  -0.077  37.617  1.00 42.09      A    C
ATOM   2333  C   ASP A 383      39.897   0.958  36.847  1.00 39.18      A    C
ATOM   2334  O   ASP A 383      39.441   2.102  36.699  1.00 41.33      A    O
ATOM   2335  CB  ASP A 383      38.798   0.413  39.048  1.00 46.82      A    C
ATOM   2336  CG  ASP A 383      40.061   0.548  39.871  1.00 54.87      A    C
ATOM   2337  OD1 ASP A 383      41.109   0.013  39.440  1.00 57.72      A    O
ATOM   2338  OD2 ASP A 383      40.019   1.222  40.925  1.00 60.40      A    O
ATOM   2339  N   THR A 384      41.077   0.588  36.328  1.00 32.50      A    N
ATOM   2340  CA  THR A 384      41.859   1.502  35.500  1.00 42.62      A    C
ATOM   2341  C   THR A 384      41.979   1.089  34.028  1.00 38.79      A    C
ATOM   2342  O   THR A 384      42.467   1.886  33.219  1.00 32.76      A    O
ATOM   2343  CB  THR A 384      43.270   1.685  36.094  1.00 39.05      A    C
ATOM   2344  OG1 THR A 384      43.866   0.409  36.328  1.00 40.99      A    O
ATOM   2345  CG2 THR A 384      43.223   2.498  37.419  1.00 40.74      A    C
ATOM   2346  N   ILE A 385      41.557  -0.121  33.649  1.00 40.83      A    N
ATOM   2347  CA  ILE A 385      41.677  -0.578  32.263  1.00 35.85      A    C
ATOM   2348  C   ILE A 385      40.385  -1.271  31.851  1.00 41.38      A    C
ATOM   2349  O   ILE A 385      39.979  -2.266  32.469  1.00 36.27      A    O
ATOM   2350  CB  ILE A 385      42.876  -1.524  32.060  1.00 34.71      A    C
ATOM   2351  CG1 ILE A 385      44.146  -0.900  32.632  1.00 40.23      A    C
ATOM   2352  CG2 ILE A 385      43.054  -1.855  30.579  1.00 35.34      A    C
ATOM   2353  CD1 ILE A 385      45.402  -1.673  32.390  1.00 34.69      A    C
ATOM   2354  N   LYS A 386      39.767  -0.783  30.782  1.00 35.32      A    N
ATOM   2355  CA  LYS A 386      38.603  -1.422  30.185  1.00 40.13      A    C
ATOM   2356  C   LYS A 386      38.936  -1.846  28.760  1.00 38.73      A    C
ATOM   2357  O   LYS A 386      39.599  -1.107  28.024  1.00 36.11      A    O
ATOM   2358  CB  LYS A 386      37.395  -0.463  30.182  1.00 35.58      A    C
ATOM   2359  CG  LYS A 386      36.213  -0.912  29.337  1.00 35.38      A    C
ATOM   2360  CD  LYS A 386      35.104   0.156  29.352  1.00 39.23      A    C
ATOM   2361  CE  LYS A 386      33.902  -0.315  28.545  1.00 47.08      A    C
ATOM   2362  NZ  LYS A 386      32.685   0.557  28.586  1.00 41.77      A    N
ATOM   2363  N   ILE A 387      38.475  -3.034  28.369  1.00 34.13      A    N
ATOM   2364  CA  ILE A 387      38.642  -3.533  27.011  1.00 28.99      A    C
ATOM   2365  C   ILE A 387      37.288  -3.488  26.324  1.00 32.77      A    C
ATOM   2366  O   ILE A 387      36.277  -3.906  26.893  1.00 33.94      A    O
ATOM   2367  CB  ILE A 387      39.214  -4.960  26.976  1.00 36.14      A    C
ATOM   2368  CG1 ILE A 387      40.654  -5.004  27.495  1.00 40.11      A    C
ATOM   2369  CG2 ILE A 387      39.185  -5.499  25.542  1.00 43.91      A    C
ATOM   2370  CD1 ILE A 387      41.222  -6.464  27.669  1.00 31.84      A    C
ATOM   2371  N   ARG A 388      37.262  -2.941  25.118  1.00 35.11      A    N
ATOM   2372  CA  ARG A 388      36.166  -3.157  24.190  1.00 43.78      A    C
ATOM   2373  C   ARG A 388      36.741  -3.901  22.993  1.00 39.14      A    C
ATOM   2374  O   ARG A 388      37.821  -3.559  22.504  1.00 45.25      A    O
ATOM   2375  CB  ARG A 388      35.499  -1.843  23.798  1.00 39.38      A    C
ATOM   2376  CG  ARG A 388      34.862  -1.185  25.012  1.00 53.67      A    C
ATOM   2377  CD  ARG A 388      34.322   0.220  24.761  1.00 59.25      A    C
ATOM   2378  NE  ARG A 388      33.376   0.326  23.649  1.00 73.89      A    N
ATOM   2379  CZ  ARG A 388      32.241  -0.357  23.518  1.00 66.94      A    C
ATOM   2380  NH1 ARG A 388      31.921  -1.348  24.342  1.00 68.61      A    N
ATOM   2381  NH2 ARG A 388      31.413  -0.049  22.521  1.00 53.81      A    N
ATOM   2382  N   SER A 389      36.081  -4.967  22.581  1.00 40.07      A    N
ATOM   2383  CA  SER A 389      36.676  -5.824  21.569  1.00 43.86      A    C
ATOM   2384  C   SER A 389      35.605  -6.358  20.636  1.00 40.90      A    C
ATOM   2385  O   SER A 389      34.415  -6.391  20.965  1.00 40.94      A    O
ATOM   2386  CB  SER A 389      37.452  -6.969  22.212  1.00 37.55      A    C
ATOM   2387  OG  SER A 389      36.631  -7.667  23.127  1.00 37.51      A    O
ATOM   2388  N   GLN A 390      36.053  -6.768  19.454  1.00 38.38      A    N
ATOM   2389  CA  GLN A 390      35.150  -7.266  18.432  1.00 39.07      A    C
ATOM   2390  C   GLN A 390      34.851  -8.759  18.603  1.00 37.10      A    C
ATOM   2391  O   GLN A 390      33.687  -9.166  18.560  1.00 32.05      A    O
ATOM   2392  CB  GLN A 390      35.739  -6.983  17.047  1.00 39.15      A    C
ATOM   2393  CG  GLN A 390      34.784  -7.299  15.930  1.00 36.80      A    C
ATOM   2394  CD  GLN A 390      35.352  -6.965  14.563  1.00 40.50      A    C
ATOM   2395  OE1 GLN A 390      36.541  -6.655  14.412  1.00 30.74      A    O
ATOM   2396  NE2 GLN A 390      34.497  -7.025  13.560  1.00 42.57      A    N
ATOM   2397  N   ASP A 391      35.882  -9.589  18.781  1.00 33.87      A    N
ATOM   2398  CA  ASP A 391      35.658 -11.032  18.913  1.00 45.43      A    C
ATOM   2399  C   ASP A 391      36.861 -11.760  19.517  1.00 43.31      A    C
ATOM   2400  O   ASP A 391      37.585 -12.475  18.812  1.00 43.94      A    O
ATOM   2401  CB  ASP A 391      35.310 -11.648  17.549  1.00 44.95      A    C
ATOM   2402  CG  ASP A 391      34.888 -13.127  17.657  1.00 58.61      A    C
ATOM   2403  OD1 ASP A 391      34.433 -13.541  18.748  1.00 55.47      A    O
ATOM   2404  OD2 ASP A 391      35.026 -13.875  16.659  1.00 52.63      A    O
ATOM   2405  N   MET A 392      37.089 -11.572  20.813  1.00 42.95      A    N
ATOM   2406  CA  MET A 392      38.152 -12.233  21.555  1.00 46.77      A    C
ATOM   2407  C   MET A 392      37.550 -13.256  22.498  1.00 39.70      A    C
ATOM   2408  O   MET A 392      36.394 -13.143  22.907  1.00 38.70      A    O
ATOM   2409  CB  MET A 392      38.979 -11.246  22.385  1.00 39.45      A    C
ATOM   2410  CG  MET A 392      40.004 -10.445  21.622  1.00 46.01      A    C
ATOM   2411  SD  MET A 392      40.537  -9.044  22.624  1.00 43.44      A    S
ATOM   2412  CE  MET A 392      41.933  -9.690  23.546  1.00 42.20      A    C
ATOM   2413  N   SER A 393      38.359 -14.246  22.854  1.00 39.40      A    N
ATOM   2414  CA  SER A 393      37.912 -15.211  23.842  1.00 45.73      A    C
ATOM   2415  C   SER A 393      38.172 -14.670  25.239  1.00 50.76      A    C
ATOM   2416  O   SER A 393      38.985 -13.766  25.440  1.00 45.82      A    O
ATOM   2417  CB  SER A 393      38.629 -16.537  23.670  1.00 39.18      A    C
ATOM   2418  OG  SER A 393      39.970 -16.442  24.116  1.00 44.10      A    O
ATOM   2419  N   GLN A 394      37.495 -15.273  26.213  1.00 47.64      A    N
ATOM   2420  CA  GLN A 394      37.711 -14.902  27.605  1.00 43.76      A    C
ATOM   2421  C   GLN A 394      39.171 -15.081  27.984  1.00 46.74      A    C
ATOM   2422  O   GLN A 394      39.731 -14.289  28.755  1.00 43.20      A    O
ATOM   2423  CB  GLN A 394      36.789 -15.738  28.494  1.00 44.73      A    C
ATOM   2424  CG  GLN A 394      37.170 -15.829  29.969  1.00 70.78      A    C
ATOM   2425  CD  GLN A 394      36.634 -14.684  30.791  1.00 72.26      A    C
ATOM   2426  OE1 GLN A 394      35.559 -14.148  30.501  1.00 75.48      A    O
ATOM   2427  NE2 GLN A 394      37.364 -14.317  31.848  1.00 76.16      A    N
ATOM   2428  N   ALA A 395      39.809 -16.105  27.430  1.00 40.05      A    N
ATOM   2429  CA  ALA A 395      41.203 -16.368  27.751  1.00 46.93      A    C
ATOM   2430  C   ALA A 395      42.104 -15.277  27.202  1.00 45.85      A    C
ATOM   2431  O   ALA A 395      43.128 -14.956  27.814  1.00 50.59      A    O
ATOM   2432  CB  ALA A 395      41.606 -17.741  27.209  1.00 37.35      A    C
ATOM   2433  N   GLN A 396      41.746 -14.712  26.047  1.00 47.29      A    N
ATOM   2434  CA  GLN A 396      42.510 -13.598  25.497  1.00 39.77      A    C
ATOM   2435  C   GLN A 396      42.332 -12.355  26.355  1.00 36.97      A    C
ATOM   2436  O   GLN A 396      43.310 -11.681  26.699  1.00 34.64      A    O
ATOM   2437  CB  GLN A 396      42.070 -13.318  24.061  1.00 38.78      A    C
ATOM   2438  CG  GLN A 396      42.446 -14.367  23.043  1.00 32.91      A    C
ATOM   2439  CD  GLN A 396      41.802 -14.082  21.704  1.00 40.16      A    C
ATOM   2440  OE1 GLN A 396      40.612 -14.337  21.515  1.00 40.31      A    O
ATOM   2441  NE2 GLN A 396      42.577 -13.526  20.772  1.00 39.51      A    N
ATOM   2442  N   HIS A 397      41.084 -12.044  26.714  1.00 31.40      A    N
ATOM   2443  CA  HIS A 397      40.817 -10.946  27.631  1.00 37.19      A    C
ATOM   2444  C   HIS A 397      41.683 -11.051  28.882  1.00 38.85      A    C
ATOM   2445  O   HIS A 397      42.398 -10.104  29.236  1.00 40.93      A    O
ATOM   2446  CB  HIS A 397      39.332 -10.922  27.987  1.00 33.38      A    C
ATOM   2447  CG  HIS A 397      38.466 -10.348  26.911  1.00 40.23      A    C
ATOM   2448  ND1 HIS A 397      37.181 -10.790  26.671  1.00 41.37      A    N
ATOM   2449  CD2 HIS A 397      38.690  -9.342  26.028  1.00 37.36      A    C
ATOM   2450  CE1 HIS A 397      36.657 -10.096  25.676  1.00 39.37      A    C
ATOM   2451  NE2 HIS A 397      37.547  -9.202  25.276  1.00 38.49      A    N
ATOM   2452  N   LEU A 398      41.686 -12.227  29.523  1.00 43.24      A    N
ATOM   2453  CA  LEU A 398      42.423 -12.396  30.770  1.00 39.79      A    C
ATOM   2454  C   LEU A 398      43.919 -12.224  30.553  1.00 41.06      A    C
ATOM   2455  O   LEU A 398      44.590 -11.514  31.306  1.00 47.44      A    O
ATOM   2456  CB  LEU A 398      42.121 -13.764  31.376  1.00 41.81      A    C
ATOM   2457  CG  LEU A 398      41.283 -13.820  32.653  1.00 50.91      A    C
ATOM   2458  CD1 LEU A 398      40.968 -15.279  32.989  1.00 50.35      A    C
ATOM   2459  CD2 LEU A 398      42.004 -13.125  33.810  1.00 48.01      A    C
ATOM   2460  N   ALA A 399      44.461 -12.864  29.519  1.00 39.85      A    N
ATOM   2461  CA  ALA A 399      45.883 -12.714  29.224  1.00 38.17      A    C
ATOM   2462  C   ALA A 399      46.249 -11.265  28.873  1.00 34.56      A    C
ATOM   2463  O   ALA A 399      47.395 -10.849  29.068  1.00 37.83      A    O
ATOM   2464  CB  ALA A 399      46.281 -13.653  28.084  1.00 28.84      A    C
ATOM   2465  N   ALA A 400      45.326 -10.508  28.289  1.00 33.28      A    N
ATOM   2466  CA  ALA A 400      45.637  -9.119  27.961  1.00 36.97      A    C
ATOM   2467  C   ALA A 400      45.681  -8.271  29.228  1.00 41.13      A    C
ATOM   2468  O   ALA A 400      46.664  -7.566  29.485  1.00 40.39      A    O
ATOM   2469  CB  ALA A 400      44.623  -8.573  26.960  1.00 33.56      A    C
ATOM   2470  N   CYS A 401      44.632  -8.364  30.051  1.00 39.27      A    N
ATOM   2471  CA  CYS A 401      44.656  -7.751  31.374  1.00 38.35      A    C
ATOM   2472  C   CYS A 401      45.912  -8.124  32.146  1.00 41.61      A    C
ATOM   2473  O   CYS A 401      46.619  -7.243  32.652  1.00 47.20      A    O
ATOM   2474  CB  CYS A 401      43.411  -8.149  32.145  1.00 33.69      A    C
ATOM   2475  SG  CYS A 401      41.906  -7.719  31.231  1.00 48.80      A    S
ATOM   2476  N   ASP A 402      46.224  -9.423  32.227  1.00 38.93      A    N
ATOM   2477  CA  ASP A 402      47.364  -9.856  33.037  1.00 36.22      A    C
ATOM   2478  C   ASP A 402      48.673  -9.321  32.477  1.00 32.46      A    C
ATOM   2479  O   ASP A 402      49.564  -8.927  33.238  1.00 41.80      A    O
ATOM   2480  CB  ASP A 402      47.411 -11.387  33.126  1.00 47.79      A    C
ATOM   2481  CG  ASP A 402      46.336 -11.955  34.036  1.00 56.63      A    C
ATOM   2482  OD1 ASP A 402      45.726 -11.163  34.793  1.00 61.93      A    O
ATOM   2483  OD2 ASP A 402      46.079 -13.184  33.971  1.00 52.58      A    O
ATOM   2484  N   LYS A 403      48.807  -9.285  31.148  1.00 33.88      A    N
ATOM   2485  CA  LYS A 403      50.050  -8.787  30.562  1.00 36.03      A    C
ATOM   2486  C   LYS A 403      50.210  -7.282  30.786  1.00 35.48      A    C
ATOM   2487  O   LYS A 403      51.327  -6.804  31.028  1.00 32.21      A    O
ATOM   2488  CB  LYS A 403      50.101  -9.105  29.072  1.00 42.29      A    C
ATOM   2489  CG  LYS A 403      51.432  -8.762  28.423  1.00 38.20      A    C
ATOM   2490  CD  LYS A 403      52.561  -9.383  29.230  1.00 44.93      A    C
ATOM   2491  CE  LYS A 403      53.904  -9.130  28.582  1.00 42.75      A    C
ATOM   2492  NZ  LYS A 403      53.922  -9.716  27.212  1.00 46.22      A    N
ATOM   2493  N   MET A 404      49.110  -6.518  30.726  1.00 31.29      A    N
ATOM   2494  CA  MET A 404      49.225  -5.071  30.949  1.00 40.95      A    C
ATOM   2495  C   MET A 404      49.556  -4.753  32.404  1.00 43.31      A    C
ATOM   2496  O   MET A 404      50.408  -3.893  32.676  1.00 46.24      A    O
ATOM   2497  CB  MET A 404      47.947  -4.348  30.521  1.00 30.12      A    C
ATOM   2498  CG  MET A 404      47.828  -4.203  29.017  1.00 29.48      A    C
ATOM   2499  SD  MET A 404      46.317  -3.398  28.446  1.00 37.50      A    S
ATOM   2500  CE  MET A 404      45.025  -4.588  28.773  1.00 34.82      A    C
ATOM   2501  N   ALA A 405      48.913  -5.447  33.353  1.00 38.16      A    N
ATOM   2502  CA  ALA A 405      49.297  -5.277  34.749  1.00 38.34      A    C
ATOM   2503  C   ALA A 405      50.776  -5.566  34.924  1.00 39.49      A    C
ATOM   2504  O   ALA A 405      51.476  -4.845  35.638  1.00 42.82      A    O
ATOM   2505  CB  ALA A 405      48.463  -6.178  35.656  1.00 37.06      A    C
ATOM   2506  N   TYR A 406      51.287  -6.589  34.240  1.00 46.88      A    N
ATOM   2507  CA  TYR A 406      52.710  -6.881  34.352  1.00 49.09      A    C
ATOM   2508  C   TYR A 406      53.556  -5.715  33.842  1.00 42.60      A    C
ATOM   2509  O   TYR A 406      54.514  -5.294  34.500  1.00 43.20      A    O
ATOM   2510  CB  TYR A 406      53.074  -8.159  33.597  1.00 34.19      A    C
ATOM   2511  CG  TYR A 406      54.576  -8.299  33.588  1.00 43.14      A    C
ATOM   2512  CD1 TYR A 406      55.248  -8.673  34.739  1.00 42.73      A    C
ATOM   2513  CD2 TYR A 406      55.326  -7.995  32.454  1.00 43.54      A    C
ATOM   2514  CE1 TYR A 406      56.616  -8.768  34.764  1.00 49.54      A    C
ATOM   2515  CE2 TYR A 406      56.702  -8.080  32.471  1.00 43.10      A    C
ATOM   2516  CZ  TYR A 406      57.341  -8.472  33.629  1.00 51.25      A    C
ATOM   2517  OH  TYR A 406      58.716  -8.569  33.664  1.00 65.91      A    O
ATOM   2518  N   GLU A 407      53.248  -5.220  32.640  1.00 42.64      A    N
ATOM   2519  CA  GLU A 407      54.049  -4.156  32.042  1.00 47.02      A    C
ATOM   2520  C   GLU A 407      54.019  -2.903  32.901  1.00 40.17      A    C
ATOM   2521  O   GLU A 407      55.038  -2.222  33.047  1.00 36.35      A    O
ATOM   2522  CB  GLU A 407      53.557  -3.851  30.624  1.00 44.50      A    C
ATOM   2523  CG  GLU A 407      53.796  -4.998  29.655  1.00 47.91      A    C
ATOM   2524  CD  GLU A 407      55.238  -5.064  29.199  1.00 51.52      A    C
ATOM   2525  OE1 GLU A 407      55.774  -4.021  28.761  1.00 64.37      A    O
ATOM   2526  OE2 GLU A 407      55.841  -6.147  29.277  1.00 48.11      A    O
ATOM   2527  N   GLU A 408      52.869  -2.609  33.505  1.00 37.04      A    N
ATOM   2528  CA  GLU A 408      52.767  -1.447  34.375  1.00 39.70      A    C
ATOM   2529  C   GLU A 408      53.853  -1.461  35.451  1.00 45.51      A    C
ATOM   2530  O   GLU A 408      54.620  -0.499  35.582  1.00 42.41      A    O
ATOM   2531  CB  GLU A 408      51.366  -1.385  34.982  1.00 38.04      A    C
ATOM   2532  CG  GLU A 408      51.061  -0.104  35.761  1.00 36.37      A    C
ATOM   2533  CD  GLU A 408      49.622  -0.092  36.235  1.00 42.02      A    C
ATOM   2534  OE1 GLU A 408      49.095  -1.170  36.568  1.00 47.23      A    O
ATOM   2535  OE2 GLU A 408      49.000   0.982  36.259  1.00 37.12      A    O
ATOM   2536  N   SER A 409      53.976  -2.565  36.198  1.00 41.70      A    N
ATOM   2537  CA  SER A 409      54.937  -2.561  37.300  1.00 41.91      A    C
ATOM   2538  C   SER A 409      56.369  -2.568  36.775  1.00 38.77      A    C
ATOM   2539  O   SER A 409      57.252  -1.916  37.346  1.00 47.95      A    O
ATOM   2540  CB  SER A 409      54.682  -3.738  38.250  1.00 34.12      A    C
ATOM   2541  OG  SER A 409      54.879  -4.981  37.596  1.00 61.27      A    O
ATOM   2542  N   PHE A 410      56.616  -3.278  35.677  1.00 35.34      A    N
ATOM   2543  CA  PHE A 410      57.940  -3.234  35.062  1.00 38.96      A    C
ATOM   2544  C   PHE A 410      58.242  -1.850  34.474  1.00 43.43      A    C
ATOM   2545  O   PHE A 410      59.398  -1.399  34.507  1.00 39.64      A    O
ATOM   2546  CB  PHE A 410      58.045  -4.319  33.986  1.00 38.13      A    C
ATOM   2547  CG  PHE A 410      59.368  -4.343  33.274  1.00 35.91      A    C
ATOM   2548  CD1 PHE A 410      60.535  -4.672  33.953  1.00 40.08      A    C
ATOM   2549  CD2 PHE A 410      59.443  -4.033  31.933  1.00 31.34      A    C
ATOM   2550  CE1 PHE A 410      61.758  -4.692  33.305  1.00 37.12      A    C
ATOM   2551  CE2 PHE A 410      60.667  -4.054  31.268  1.00 42.95      A    C
ATOM   2552  CZ  PHE A 410      61.825  -4.389  31.955  1.00 42.40      A    C
ATOM   2553  N   PHE A 411      57.230  -1.161  33.935  1.00 43.20      A    N
ATOM   2554  CA  PHE A 411      57.450   0.206  33.453  1.00 49.51      A    C
ATOM   2555  C   PHE A 411      57.843   1.133  34.605  1.00 43.03      A    C
ATOM   2556  O   PHE A 411      58.837   1.864  34.518  1.00 41.76      A    O
ATOM   2557  CB  PHE A 411      56.205   0.739  32.719  1.00 38.56      A    C
ATOM   2558  CG  PHE A 411      56.257   2.239  32.421  1.00 36.89      A    C
ATOM   2559  CD1 PHE A 411      55.880   3.171  33.388  1.00 37.89      A    C
ATOM   2560  CD2 PHE A 411      56.686   2.712  31.185  1.00 39.26      A    C
ATOM   2561  CE1 PHE A 411      55.934   4.545  33.134  1.00 34.11      A    C
ATOM   2562  CE2 PHE A 411      56.739   4.108  30.918  1.00 35.20      A    C
ATOM   2563  CZ  PHE A 411      56.361   5.005  31.897  1.00 31.42      A    C
ATOM   2564  N   HIS A 412      57.075   1.111  35.698  1.00 42.08      A    N
ATOM   2565  CA  HIS A 412      57.306   2.071  36.775  1.00 41.90      A    C
ATOM   2566  C   HIS A 412      58.650   1.858  37.450  1.00 41.41      A    C
ATOM   2567  O   HIS A 412      59.315   2.829  37.834  1.00 44.63      A    O
ATOM   2568  CB  HIS A 412      56.166   2.006  37.785  1.00 38.94      A    C
ATOM   2569  CG  HIS A 412      54.901   2.632  37.289  1.00 41.11      A    C
ATOM   2570  ND1 HIS A 412      54.818   3.967  36.951  1.00 37.25      A    N
ATOM   2571  CD2 HIS A 412      53.670   2.112  37.071  1.00 39.70      A    C
ATOM   2572  CE1 HIS A 412      53.588   4.245  36.553  1.00 39.13      A    C
ATOM   2573  NE2 HIS A 412      52.871   3.136  36.614  1.00 42.57      A    N
ATOM   2574  N   THR A 413      59.082   0.610  37.559  1.00 46.11      A    N
ATOM   2575  CA  THR A 413      60.397   0.315  38.115  1.00 48.26      A    C
ATOM   2576  C   THR A 413      61.504   0.807  37.192  1.00 37.18      A    C
ATOM   2577  O   THR A 413      62.479   1.420  37.638  1.00 47.72      A    O
ATOM   2578  CB  THR A 413      60.510  -1.200  38.366  1.00 43.41      A    C
ATOM   2579  OG1 THR A 413      59.568  -1.572  39.374  1.00 47.08      A    O
ATOM   2580  CG2 THR A 413      61.900  -1.580  38.835  1.00 39.76      A    C
ATOM   2581  N   THR A 414      61.378   0.526  35.898  1.00 42.42      A    N
ATOM   2582  CA  THR A 414      62.451   0.840  34.962  1.00 40.75      A    C
ATOM   2583  C   THR A 414      62.590   2.343  34.755  1.00 47.44      A    C
ATOM   2584  O   THR A 414      63.710   2.859  34.638  1.00 46.60      A    O
ATOM   2585  CB  THR A 414      62.189   0.125  33.638  1.00 51.87      A    C
ATOM   2586  OG1 THR A 414      62.078  -1.286  33.882  1.00 45.06      A    O
ATOM   2587  CG2 THR A 414      63.310   0.395  32.636  1.00 44.34      A    C
ATOM   2588  N   LEU A 415      61.467   3.062  34.723  1.00 44.84      A    N
ATOM   2589  CA  LEU A 415      61.455   4.501  34.486  1.00 45.24      A    C
ATOM   2590  C   LEU A 415      61.627   5.315  35.763  1.00 45.56      A    C
ATOM   2591  O   LEU A 415      61.756   6.543  35.678  1.00 43.11      A    O
ATOM   2592  CB  LEU A 415      60.151   4.910  33.780  1.00 37.20      A    C
ATOM   2593  CG  LEU A 415      60.104   4.745  32.255  1.00 40.57      A    C
ATOM   2594  CD1 LEU A 415      60.943   5.808  31.573  1.00 35.60      A    C
ATOM   2595  CD2 LEU A 415      60.542   3.341  31.781  1.00 38.27      A    C
ATOM   2596  N   GLU A 416      61.633   4.663  36.933  1.00 42.43      A    N
ATOM   2597  CA  GLU A 416      61.801   5.338  38.220  1.00 44.08      A    C
ATOM   2598  C   GLU A 416      60.761   6.439  38.392  1.00 39.66      A    C
ATOM   2599  O   GLU A 416      61.092   7.587  38.679  1.00 45.85      A    O
ATOM   2600  CB  GLU A 416      63.214   5.913  38.378  1.00 49.80      A    C
ATOM   2601  CG  GLU A 416      64.363   4.912  38.300  1.00 48.32      A    C
ATOM   2602  CD  GLU A 416      65.724   5.586  38.469  1.00 55.33      A    C
ATOM   2603  OE1 GLU A 416      65.812   6.588  39.207  1.00 63.55      A    O
ATOM   2604  OE2 GLU A 416      66.713   5.121  37.869  1.00 63.52      A    O
ATOM   2605  N   THR A 417      59.493   6.090  38.176  1.00 40.42      A    N
ATOM   2606  CA  THR A 417      58.436   7.091  38.254  1.00 42.71      A    C
ATOM   2607  C   THR A 417      58.046   7.431  39.686  1.00 48.32      A    C
ATOM   2608  O   THR A 417      57.530   8.531  39.929  1.00 44.45      A    O
ATOM   2609  CB  THR A 417      57.181   6.612  37.521  1.00 47.43      A    C
ATOM   2610  OG1 THR A 417      56.663   5.460  38.192  1.00 40.56      A    O
ATOM   2611  CG2 THR A 417      57.494   6.251  36.066  1.00 45.04      A    C
ATOM   2612  N   GLY A 418      58.287   6.528  40.638  1.00 39.64      A    N
ATOM   2613  CA  GLY A 418      57.628   6.656  41.924  1.00 36.55      A    C
ATOM   2614  C   GLY A 418      56.124   6.609  41.824  1.00 43.96      A    C
ATOM   2615  O   GLY A 418      55.434   7.025  42.758  1.00 45.89      A    O
ATOM   2616  N   ASN A 419      55.597   6.101  40.705  1.00 39.25      A    N
ATOM   2617  CA  ASN A 419      54.166   6.117  40.389  1.00 44.46      A    C
ATOM   2618  C   ASN A 419      53.579   7.528  40.428  1.00 42.19      A    C
ATOM   2619  O   ASN A 419      52.374   7.707  40.624  1.00 44.96      A    O
ATOM   2620  CB  ASN A 419      53.382   5.181  41.310  1.00 44.21      A    C
ATOM   2621  CG  ASN A 419      53.895   3.768  41.244  1.00 51.47      A    C
ATOM   2622  OD1 ASN A 419      54.912   3.439  41.863  1.00 57.15      A    O
ATOM   2623  ND2 ASN A 419      53.240   2.935  40.434  1.00 49.79      A    N
ATOM   2624  N   GLN A 420      54.411   8.540  40.187  1.00 40.90      A    N
ATOM   2625  CA  GLN A 420      53.934   9.913  40.181  1.00 39.83      A    C
ATOM   2626  C   GLN A 420      53.702  10.352  38.746  1.00 38.24      A    C
ATOM   2627  O   GLN A 420      54.667  10.461  37.975  1.00 37.57      A    O
ATOM   2628  CB  GLN A 420      54.937  10.834  40.869  1.00 53.42      A    C
ATOM   2629  CG  GLN A 420      54.902  10.752  42.392  1.00 60.38      A    C
ATOM   2630  CD  GLN A 420      53.725  11.514  42.979  1.00 73.66      A    C
ATOM   2631  OE1 GLN A 420      53.164  12.403  42.327  1.00 76.75      A    O
ATOM   2632  NE2 GLN A 420      53.345  11.174  44.213  1.00 68.95      A    N
ATOM   2633  N   PRO A 421      52.469  10.601  38.339  1.00 30.62      A    N
ATOM   2634  CA  PRO A 421      52.230  11.057  36.972  1.00 38.94      A    C
ATOM   2635  C   PRO A 421      52.688  12.498  36.815  1.00 47.57      A    C
ATOM   2636  O   PRO A 421      52.874  13.229  37.794  1.00 40.81      A    O
ATOM   2637  CB  PRO A 421      50.709  10.946  36.822  1.00 36.46      A    C
ATOM   2638  CG  PRO A 421      50.204  11.208  38.220  1.00 41.79      A    C
ATOM   2639  CD  PRO A 421      51.239  10.599  39.151  1.00 34.55      A    C
ATOM   2640  N   VAL A 422      52.818  12.916  35.557  1.00 34.35      A    N
ATOM   2641  CA  VAL A 422      53.088  14.321  35.291  1.00 37.44      A    C
ATOM   2642  C   VAL A 422      51.901  15.171  35.752  1.00 37.52      A    C
ATOM   2643  O   VAL A 422      50.793  14.668  35.986  1.00 40.17      A    O
ATOM   2644  CB  VAL A 422      53.364  14.545  33.795  1.00 39.45      A    C
ATOM   2645  CG1 VAL A 422      54.584  13.755  33.358  1.00 32.64      A    C
ATOM   2646  CG2 VAL A 422      52.137  14.174  32.971  1.00 27.45      A    C
ATOM   2647  N   ALA A 423      52.135  16.481  35.857  1.00 36.66      A    N
ATOM   2648  CA  ALA A 423      51.079  17.396  36.276  1.00 36.39      A    C
ATOM   2649  C   ALA A 423      50.014  17.546  35.186  1.00 37.91      A    C
ATOM   2650  O   ALA A 423      50.248  17.267  34.003  1.00 38.73      A    O
ATOM   2651  CB  ALA A 423      51.661  18.770  36.631  1.00 39.38      A    C
ATOM   2652  N   ASP A 424      48.817  17.974  35.610  1.00 36.81      A    N
ATOM   2653  CA  ASP A 424      47.704  18.255  34.697  1.00 38.99      A    C
ATOM   2654  C   ASP A 424      47.360  17.045  33.838  1.00 36.13      A    C
ATOM   2655  O   ASP A 424      47.042  17.169  32.655  1.00 39.94      A    O
ATOM   2656  CB  ASP A 424      47.998  19.478  33.828  1.00 40.68      A    C
ATOM   2657  CG  ASP A 424      48.164  20.720  34.659  1.00 46.79      A    C
ATOM   2658  OD1 ASP A 424      47.193  21.049  35.382  1.00 39.51      A    O
ATOM   2659  OD2 ASP A 424      49.263  21.318  34.632  1.00 45.38      A    O
ATOM   2660  N   ASP A 425      47.423  15.863  34.439  1.00 39.82      A    N
ATOM   2661  CA  ASP A 425      47.160  14.610  33.735  1.00 31.98      A    C
ATOM   2662  C   ASP A 425      46.210  13.815  34.612  1.00 37.59      A    C
ATOM   2663  O   ASP A 425      46.614  13.293  35.657  1.00 31.95      A    O
ATOM   2664  CB  ASP A 425      48.456  13.837  33.468  1.00 33.19      A    C
ATOM   2665  CG  ASP A 425      48.224  12.502  32.710  1.00 41.16      A    C
ATOM   2666  OD1 ASP A 425      47.289  11.737  33.066  1.00 38.19      A    O
ATOM   2667  OD2 ASP A 425      48.996  12.229  31.753  1.00 30.47      A    O
ATOM   2668  N   HIS A 426      44.954  13.732  34.186  1.00 30.90      A    N
ATOM   2669  CA  HIS A 426      43.933  12.988  34.894  1.00 38.27      A    C
ATOM   2670  C   HIS A 426      43.654  11.637  34.243  1.00 37.93      A    C
ATOM   2671  O   HIS A 426      42.570  11.087  34.438  1.00 35.63      A    O
ATOM   2672  CB  HIS A 426      42.649  13.808  34.956  1.00 39.05      A    C
ATOM   2673  CG  HIS A 426      42.839  15.180  35.520  1.00 52.38      A    C
ATOM   2674  ND1 HIS A 426      42.846  15.432  36.874  1.00 46.74      A    N
ATOM   2675  CD2 HIS A 426      43.030  16.375  34.912  1.00 47.97      A    C
ATOM   2676  CE1 HIS A 426      43.035  16.722  37.077  1.00 46.34      A    C
ATOM   2677  NE2 HIS A 426      43.145  17.317  35.903  1.00 55.14      A    N
ATOM   2678  N   ASN A 427      44.599  11.108  33.460  1.00 30.86      A    N
ATOM   2679  CA  ASN A 427      44.356   9.920  32.626  1.00 46.08      A    C
ATOM   2680  C   ASN A 427      44.530   8.624  33.423  1.00 33.76      A    C
ATOM   2681  O   ASN A 427      45.323   7.758  33.072  1.00 39.55      A    O
ATOM   2682  CB  ASN A 427      45.279   9.920  31.410  1.00 36.42      A    C
ATOM   2683  CG  ASN A 427      44.769  10.801  30.277  1.00 44.12      A    C
ATOM   2684  OD1 ASN A 427      43.599  11.184  30.257  1.00 41.06      A    O
ATOM   2685  ND2 ASN A 427      45.651  11.114  29.316  1.00 33.61      A    N
ATOM   2686  N   THR A 428      43.769   8.507  34.518  1.00 34.34      A    N
ATOM   2687  CA  THR A 428      43.877   7.337  35.392  1.00 37.72      A    C
ATOM   2688  C   THR A 428      43.271   6.089  34.763  1.00 40.96      A    C
ATOM   2689  O   THR A 428      43.705   4.969  35.057  1.00 38.62      A    O
ATOM   2690  CB  THR A 428      43.160   7.601  36.713  1.00 35.19      A    C
ATOM   2691  OG1 THR A 428      41.837   8.074  36.416  1.00 37.76      A    O
ATOM   2692  CG2 THR A 428      43.915   8.617  37.572  1.00 35.41      A    C
ATOM   2693  N   GLN A 429      42.240   6.262  33.947  1.00 37.27      A    N
ATOM   2694  CA  GLN A 429      41.517   5.176  33.318  1.00 35.84      A    C
ATOM   2695  C   GLN A 429      41.906   5.122  31.849  1.00 39.55      A    C
ATOM   2696  O   GLN A 429      42.081   6.164  31.205  1.00 43.17      A    O
ATOM   2697  CB  GLN A 429      40.005   5.376  33.446  1.00 38.86      A    C
ATOM   2698  CG  GLN A 429      39.390   4.794  34.708  1.00 42.31      A    C
ATOM   2699  CD  GLN A 429      39.874   5.480  35.969  1.00 48.09      A    C
ATOM   2700  OE1 GLN A 429      39.885   6.721  36.062  1.00 50.49      A    O
ATOM   2701  NE2 GLN A 429      40.273   4.677  36.958  1.00 50.29      A    N
ATOM   2702  N   LEU A 430      42.035   3.909  31.328  1.00 39.94      A    N
ATOM   2703  CA  LEU A 430      42.424   3.672  29.949  1.00 31.54      A    C
ATOM   2704  C   LEU A 430      41.380   2.778  29.303  1.00 40.63      A    C
ATOM   2705  O   LEU A 430      40.914   1.809  29.915  1.00 37.28      A    O
ATOM   2706  CB  LEU A 430      43.814   3.012  29.869  1.00 31.95      A    C
ATOM   2707  CG  LEU A 430      44.186   2.532  28.451  1.00 37.39      A    C
ATOM   2708  CD1 LEU A 430      44.351   3.710  27.466  1.00 33.66      A    C
ATOM   2709  CD2 LEU A 430      45.416   1.639  28.445  1.00 23.56      A    C
ATOM   2710  N   GLN A 431      41.027   3.083  28.061  1.00 31.38      A    N
ATOM   2711  CA  GLN A 431      40.134   2.227  27.301  1.00 36.64      A    C
ATOM   2712  C   GLN A 431      40.914   1.557  26.175  1.00 38.18      A    C
ATOM   2713  O   GLN A 431      41.641   2.220  25.430  1.00 35.82      A    O
ATOM   2714  CB  GLN A 431      38.925   3.025  26.807  1.00 30.43      A    C
ATOM   2715  CG  GLN A 431      37.827   2.202  26.168  1.00 37.65      A    C
ATOM   2716  CD  GLN A 431      36.550   3.004  25.965  1.00 50.74      A    C
ATOM   2717  OE1 GLN A 431      35.708   3.080  26.852  1.00 55.65      A    O
ATOM   2718  NE2 GLN A 431      36.425   3.640  24.811  1.00 59.47      A    N
ATOM   2719  N   VAL A 432      40.808   0.234  26.101  1.00 35.97      A    N
ATOM   2720  CA  VAL A 432      41.531  -0.586  25.130  1.00 35.93      A    C
ATOM   2721  C   VAL A 432      40.533  -1.124  24.109  1.00 33.69      A    C
ATOM   2722  O   VAL A 432      39.523  -1.726  24.485  1.00 37.44      A    O
ATOM   2723  CB  VAL A 432      42.291  -1.717  25.828  1.00 39.53      A    C
ATOM   2724  CG1 VAL A 432      42.909  -2.661  24.808  1.00 33.45      A    C
ATOM   2725  CG2 VAL A 432      43.351  -1.120  26.738  1.00 33.87      A    C
ATOM   2726  N   ASN A 433      40.788  -0.856  22.823  1.00 35.83      A    N
ATOM   2727  CA  ASN A 433      39.901  -1.209  21.714  1.00 32.60      A    C
ATOM   2728  C   ASN A 433      40.627  -2.151  20.761  1.00 36.65      A    C
ATOM   2729  O   ASN A 433      41.667  -1.788  20.196  1.00 35.63      A    O
ATOM   2730  CB  ASN A 433      39.449   0.043  20.971  1.00 33.33      A    C
ATOM   2731  CG  ASN A 433      39.016   1.148  21.915  1.00 37.47      A    C
ATOM   2732  OD1 ASN A 433      37.836   1.287  22.221  1.00 33.81      A    O
ATOM   2733  ND2 ASN A 433      39.980   1.939  22.382  1.00 34.50      A    N
ATOM   2734  N   ILE A 434      40.092  -3.360  20.588  1.00 47.62      A    N
ATOM   2735  CA  ILE A 434      40.795  -4.442  19.896  1.00 36.00      A    C
ATOM   2736  C   ILE A 434      39.863  -5.044  18.855  1.00 40.54      A    C
ATOM   2737  O   ILE A 434      38.853  -5.666  19.210  1.00 37.92      A    O
ATOM   2738  CB  ILE A 434      41.292  -5.514  20.865  1.00 41.14      A    C
ATOM   2739  CG1 ILE A 434      42.148  -4.866  21.966  1.00 35.95      A    C
ATOM   2740  CG2 ILE A 434      42.096  -6.579  20.114  1.00 31.57      A    C
ATOM   2741  CD1 ILE A 434      42.553  -5.866  23.110  1.00 41.67      A    C
ATOM   2742  N   PHE A 435      40.201  -4.865  17.575  1.00 32.08      A    N
ATOM   2743  CA  PHE A 435      39.464  -5.449  16.462  1.00 41.38      A    C
ATOM   2744  C   PHE A 435      39.943  -6.864  16.140  1.00 34.00      A    C
ATOM   2745  O   PHE A 435      41.020  -7.307  16.550  1.00 35.08      A    O
ATOM   2746  CB  PHE A 435      39.569  -4.558  15.217  1.00 32.84      A    C
ATOM   2747  CG  PHE A 435      38.834  -3.263  15.361  1.00 35.55      A    C
ATOM   2748  CD1 PHE A 435      37.470  -3.203  15.136  1.00 36.31      A    C
ATOM   2749  CD2 PHE A 435      39.504  -2.098  15.735  1.00 31.41      A    C
ATOM   2750  CE1 PHE A 435      36.781  -1.983  15.281  1.00 35.63      A    C
ATOM   2751  CE2 PHE A 435      38.828  -0.910  15.888  1.00 33.43      A    C
ATOM   2752  CZ  PHE A 435      37.463  -0.852  15.653  1.00 30.90      A    C
ATOM   2753  N   ASN A 436      39.140  -7.563  15.337  1.00 42.10      A    N
ATOM   2754  CA  ASN A 436      39.398  -8.985  15.094  1.00 41.02      A    C
ATOM   2755  C   ASN A 436      40.590  -9.209  14.170  1.00 41.71      A    C
ATOM   2756  O   ASN A 436      41.220 -10.266  14.250  1.00 39.91      A    O
ATOM   2757  CB  ASN A 436      38.152  -9.651  14.505  1.00 34.99      A    C
ATOM   2758  CG  ASN A 436      38.173 -11.186  14.618  1.00 49.11      A    C
ATOM   2759  OD1 ASN A 436      38.446 -11.757  15.680  1.00 46.49      A    O
ATOM   2760  ND2 ASN A 436      37.881 -11.851  13.512  1.00 35.79      A    N
ATOM   2761  N   SER A 437      40.956  -8.219  13.356  1.00 42.09      A    N
ATOM   2762  CA  SER A 437      42.022  -8.368  12.368  1.00 47.33      A    C
ATOM   2763  C   SER A 437      42.372  -6.994  11.820  1.00 37.75      A    C
ATOM   2764  O   SER A 437      41.560  -6.066  11.882  1.00 42.35      A    O
ATOM   2765  CB  SER A 437      41.599  -9.289  11.215  1.00 40.57      A    C
ATOM   2766  OG  SER A 437      40.562  -8.672  10.452  1.00 43.05      A    O
ATOM   2767  N   ASP A 438      43.570  -6.897  11.225  1.00 34.83      A    N
ATOM   2768  CA  ASP A 438      43.989  -5.660  10.561  1.00 42.97      A    C
ATOM   2769  C   ASP A 438      42.993  -5.217   9.492  1.00 41.93      A    C
ATOM   2770  O   ASP A 438      42.821  -4.013   9.265  1.00 48.05      A    O
ATOM   2771  CB  ASP A 438      45.381  -5.829   9.944  1.00 42.02      A    C
ATOM   2772  CG  ASP A 438      45.505  -7.089   9.070  1.00 52.70      A    C
ATOM   2773  OD1 ASP A 438      44.503  -7.826   8.871  1.00 45.43      A    O
ATOM   2774  OD2 ASP A 438      46.627  -7.347   8.586  1.00 50.56      A    O
ATOM   2775  N   THR A 439      42.316  -6.159   8.839  1.00 39.35      A    N
ATOM   2776  CA  THR A 439      41.277  -5.782   7.881  1.00 48.88      A    C
ATOM   2777  C   THR A 439      40.132  -5.040   8.571  1.00 41.56      A    C
ATOM   2778  O   THR A 439      39.717  -3.966   8.123  1.00 48.92      A    O
ATOM   2779  CB  THR A 439      40.775  -7.028   7.149  1.00 42.81      A    C
ATOM   2780  OG1 THR A 439      41.896  -7.699   6.576  1.00 50.08      A    O
ATOM   2781  CG2 THR A 439      39.807  -6.658   6.032  1.00 44.37      A    C
ATOM   2782  N   ASP A 440      39.621  -5.592   9.678  1.00 38.34      A    N
ATOM   2783  CA  ASP A 440      38.572  -4.916  10.437  1.00 43.54      A    C
ATOM   2784  C   ASP A 440      39.036  -3.553  10.943  1.00 39.49      A    C
ATOM   2785  O   ASP A 440      38.273  -2.588  10.923  1.00 36.04      A    O
ATOM   2786  CB  ASP A 440      38.134  -5.789  11.610  1.00 38.55      A    C
ATOM   2787  CG  ASP A 440      37.446  -7.039  11.161  1.00 43.54      A    C
ATOM   2788  OD1 ASP A 440      36.233  -6.977  10.852  1.00 47.21      A    O
ATOM   2789  OD2 ASP A 440      38.142  -8.067  11.068  1.00 50.61      A    O
ATOM   2790  N   TYR A 441      40.274  -3.479  11.433  1.00 38.59      A    N
ATOM   2791  CA  TYR A 441      40.868  -2.220  11.849  1.00 40.57      A    C
ATOM   2792  C   TYR A 441      40.859  -1.216  10.699  1.00 45.22      A    C
ATOM   2793  O   TYR A 441      40.444  -0.057  10.867  1.00 35.54      A    O
ATOM   2794  CB  TYR A 441      42.285  -2.503  12.348  1.00 39.32      A    C
ATOM   2795  CG  TYR A 441      43.134  -1.315  12.747  1.00 39.71      A    C
ATOM   2796  CD1 TYR A 441      42.894  -0.625  13.932  1.00 42.23      A    C
ATOM   2797  CD2 TYR A 441      44.221  -0.923  11.976  1.00 41.53      A    C
ATOM   2798  CE1 TYR A 441      43.688   0.450  14.317  1.00 37.47      A    C
ATOM   2799  CE2 TYR A 441      45.023   0.148  12.363  1.00 47.25      A    C
ATOM   2800  CZ  TYR A 441      44.746   0.826  13.537  1.00 38.32      A    C
ATOM   2801  OH  TYR A 441      45.539   1.870  13.926  1.00 39.64      A    O
ATOM   2802  N   GLY A 442      41.284  -1.660   9.511  1.00 38.15      A    N
ATOM   2803  CA  GLY A 442      41.285  -0.775   8.352  1.00 38.23      A    C
ATOM   2804  C   GLY A 442      39.905  -0.251   7.999  1.00 39.09      A    C
ATOM   2805  O   GLY A 442      39.742   0.923   7.662  1.00 46.33      A    O
ATOM   2806  N   LYS A 443      38.886  -1.102   8.107  1.00 40.41      A    N
ATOM   2807  CA  LYS A 443      37.535  -0.676   7.766  1.00 36.35      A    C
ATOM   2808  C   LYS A 443      36.965   0.263   8.822  1.00 49.18      A    C
ATOM   2809  O   LYS A 443      36.343   1.278   8.488  1.00 43.07      A    O
ATOM   2810  CB  LYS A 443      36.627  -1.893   7.636  1.00 50.19      A    C
ATOM   2811  CG  LYS A 443      36.685  -2.603   6.314  1.00 51.69      A    C
ATOM   2812  CD  LYS A 443      35.488  -3.504   6.173  1.00 37.78      A    C
ATOM   2813  CE  LYS A 443      35.548  -4.622   7.163  1.00 44.42      A    C
ATOM   2814  NZ  LYS A 443      34.453  -5.565   6.883  1.00 37.60      A    N
ATOM   2815  N   TYR A 444      37.172  -0.055  10.103  1.00 44.68      A    N
ATOM   2816  CA  TYR A 444      36.332   0.481  11.166  1.00 39.42      A    C
ATOM   2817  C   TYR A 444      36.997   1.545  12.008  1.00 36.02      A    C
ATOM   2818  O   TYR A 444      36.312   2.467  12.449  1.00 43.29      A    O
ATOM   2819  CB  TYR A 444      35.876  -0.645  12.110  1.00 36.84      A    C
ATOM   2820  CG  TYR A 444      35.104  -1.758  11.430  1.00 39.82      A    C
ATOM   2821  CD1 TYR A 444      34.045  -1.470  10.580  1.00 41.69      A    C
ATOM   2822  CD2 TYR A 444      35.427  -3.105  11.658  1.00 38.81      A    C
ATOM   2823  CE1 TYR A 444      33.329  -2.480   9.962  1.00 40.23      A    C
ATOM   2824  CE2 TYR A 444      34.720  -4.127  11.040  1.00 45.29      A    C
ATOM   2825  CZ  TYR A 444      33.675  -3.806  10.184  1.00 43.46      A    C
ATOM   2826  OH  TYR A 444      32.960  -4.808   9.560  1.00 44.64      A    O
ATOM   2827  N   ALA A 445      38.310   1.449  12.228  1.00 40.07      A    N
ATOM   2828  CA  ALA A 445      38.962   2.329  13.190  1.00 36.39      A    C
ATOM   2829  C   ALA A 445      39.027   3.768  12.686  1.00 44.74      A    C
ATOM   2830  O   ALA A 445      38.892   4.715  13.477  1.00 40.73      A    O
ATOM   2831  CB  ALA A 445      40.359   1.797  13.520  1.00 28.93      A    C
ATOM   2832  N   GLY A 446      39.216   3.961  11.380  1.00 40.09      A    N
ATOM   2833  CA  GLY A 446      39.211   5.290  10.811  1.00 30.68      A    C
ATOM   2834  C   GLY A 446      37.950   6.055  11.174  1.00 38.16      A    C
ATOM   2835  O   GLY A 446      37.995   7.084  11.855  1.00 38.17      A    O
ATOM   2836  N   PRO A 447      36.789   5.551  10.754  1.00 37.37      A    N
ATOM   2837  CA  PRO A 447      35.542   6.264  11.090  1.00 32.41      A    C
ATOM   2838  C   PRO A 447      35.278   6.359  12.581  1.00 43.86      A    C
ATOM   2839  O   PRO A 447      34.913   7.431  13.073  1.00 45.24      A    O
ATOM   2840  CB  PRO A 447      34.464   5.458  10.363  1.00 33.68      A    C
ATOM   2841  CG  PRO A 447      35.210   4.720   9.280  1.00 43.35      A    C
ATOM   2842  CD  PRO A 447      36.560   4.414   9.849  1.00 36.34      A    C
ATOM   2843  N   ILE A 448      35.444   5.267  13.326  1.00 46.05      A    N
ATOM   2844  CA  ILE A 448      35.097   5.300  14.743  1.00 41.16      A    C
ATOM   2845  C   ILE A 448      35.994   6.284  15.475  1.00 39.90      A    C
ATOM   2846  O   ILE A 448      35.524   7.152  16.218  1.00 41.26      A    O
ATOM   2847  CB  ILE A 448      35.200   3.894  15.362  1.00 45.81      A    C
ATOM   2848  CG1 ILE A 448      34.140   2.956  14.767  1.00 39.83      A    C
ATOM   2849  CG2 ILE A 448      35.076   4.004  16.863  1.00 41.06      A    C
ATOM   2850  CD1 ILE A 448      34.409   1.470  15.022  1.00 42.45      A    C
ATOM   2851  N   PHE A 449      37.299   6.169  15.272  1.00 40.41      A    N
ATOM   2852  CA  PHE A 449      38.240   6.924  16.075  1.00 35.63      A    C
ATOM   2853  C   PHE A 449      38.849   8.131  15.375  1.00 45.05      A    C
ATOM   2854  O   PHE A 449      39.500   8.928  16.050  1.00 39.87      A    O
ATOM   2855  CB  PHE A 449      39.359   6.002  16.568  1.00 33.52      A    C
ATOM   2856  CG  PHE A 449      38.873   4.919  17.478  1.00 41.46      A    C
ATOM   2857  CD1 PHE A 449      38.600   5.199  18.819  1.00 36.82      A    C
ATOM   2858  CD2 PHE A 449      38.684   3.627  17.005  1.00 36.18      A    C
ATOM   2859  CE1 PHE A 449      38.143   4.208  19.669  1.00 40.69      A    C
ATOM   2860  CE2 PHE A 449      38.237   2.618  17.850  1.00 40.63      A    C
ATOM   2861  CZ  PHE A 449      37.964   2.904  19.183  1.00 41.17      A    C
ATOM   2862  N   GLY A 450      38.660   8.288  14.063  1.00 43.38      A    N
ATOM   2863  CA  GLY A 450      39.253   9.405  13.345  1.00 38.70      A    C
ATOM   2864  C   GLY A 450      40.737   9.295  13.055  1.00 45.43      A    C
ATOM   2865  O   GLY A 450      41.425  10.314  13.050  1.00 42.86      A    O
ATOM   2866  N   ILE A 451      41.260   8.091  12.806  1.00 41.49      A    N
ATOM   2867  CA  ILE A 451      42.700   7.897  12.663  1.00 38.43      A    C
ATOM   2868  C   ILE A 451      43.038   7.369  11.272  1.00 40.93      A    C
ATOM   2869  O   ILE A 451      42.174   6.894  10.533  1.00 48.26      A    O
ATOM   2870  CB  ILE A 451      43.246   6.951  13.750  1.00 46.69      A    C
ATOM   2871  CG1 ILE A 451      42.621   5.552  13.611  1.00 41.53      A    C
ATOM   2872  CG2 ILE A 451      42.964   7.542  15.127  1.00 35.08      A    C
ATOM   2873  CD1 ILE A 451      43.221   4.514  14.522  1.00 35.93      A    C
ATOM   2874  N   ASP A 452      44.320   7.474  10.912  1.00 37.24      A    N
ATOM   2875  CA  ASP A 452      44.869   6.679   9.822  1.00 47.01      A    C
ATOM   2876  C   ASP A 452      45.101   5.254  10.314  1.00 51.21      A    C
ATOM   2877  O   ASP A 452      45.500   5.034  11.462  1.00 49.67      A    O
ATOM   2878  CB  ASP A 452      46.181   7.270   9.305  1.00 47.49      A    C
ATOM   2879  CG  ASP A 452      45.963   8.487   8.398  1.00 77.09      A    C
ATOM   2880  OD1 ASP A 452      45.154   8.389   7.445  1.00 80.11      A    O
ATOM   2881  OD2 ASP A 452      46.594   9.544   8.644  1.00 74.63      A    O
ATOM   2882  N   THR A 453      44.841   4.281   9.448  1.00 48.33      A    N
ATOM   2883  CA  THR A 453      44.949   2.878   9.831  1.00 49.88      A    C
ATOM   2884  C   THR A 453      45.986   2.108   9.025  1.00 51.44      A    C
ATOM   2885  O   THR A 453      46.020   0.878   9.100  1.00 56.15      A    O
ATOM   2886  CB  THR A 453      43.583   2.209   9.708  1.00 45.27      A    C
ATOM   2887  OG1 THR A 453      43.069   2.419   8.387  1.00 48.25      A    O
ATOM   2888  CG2 THR A 453      42.613   2.825  10.715  1.00 47.21      A    C
ATOM   2889  N   ASN A 454      46.863   2.789   8.293  1.00 54.70      A    N
ATOM   2890  CA  ASN A 454      47.955   2.103   7.603  1.00 56.90      A    C
ATOM   2891  C   ASN A 454      49.157   1.984   8.539  1.00 54.77      A    C
ATOM   2892  O   ASN A 454      50.246   2.498   8.298  1.00 55.85      A    O
ATOM   2893  CB  ASN A 454      48.301   2.823   6.302  1.00 61.90      A    C
ATOM   2894  CG  ASN A 454      48.579   4.303   6.507  1.00 71.12      A    C
ATOM   2895  OD1 ASN A 454      47.660   5.090   6.758  1.00 78.70      A    O
ATOM   2896  ND2 ASN A 454      49.850   4.691   6.404  1.00 70.95      A    N
ATOM   2897  N   ASN A 455      48.920   1.275   9.639  1.00 54.13      A    N
ATOM   2898  CA  ASN A 455      49.898   1.138  10.708  1.00 48.08      A    C
ATOM   2899  C   ASN A 455      49.474  -0.035  11.579  1.00 45.72      A    C
ATOM   2900  O   ASN A 455      48.415  -0.634  11.374  1.00 42.26      A    O
ATOM   2901  CB  ASN A 455      50.020   2.435  11.530  1.00 53.51      A    C
ATOM   2902  CG  ASN A 455      48.666   2.996  11.940  1.00 47.70      A    C
ATOM   2903  OD1 ASN A 455      47.868   2.318  12.604  1.00 51.68      A    O
ATOM   2904  ND2 ASN A 455      48.404   4.247  11.559  1.00 52.11      A    N
ATOM   2905  N   GLY A 456      50.283  -0.323  12.590  1.00 39.42      A    N
ATOM   2906  CA  GLY A 456      50.045  -1.461  13.452  1.00 45.72      A    C
ATOM   2907  C   GLY A 456      49.257  -1.177  14.707  1.00 45.25      A    C
ATOM   2908  O   GLY A 456      49.226  -2.022  15.605  1.00 48.46      A    O
ATOM   2909  N   GLY A 457      48.614  -0.021  14.801  1.00 42.02      A    N
ATOM   2910  CA  GLY A 457      47.904   0.344  16.004  1.00 45.53      A    C
ATOM   2911  C   GLY A 457      48.103   1.820  16.288  1.00 47.72      A    C
ATOM   2912  O   GLY A 457      48.947   2.456  15.652  1.00 46.31      A    O
ATOM   2913  N   MET A 458      47.379   2.361  17.269  1.00 43.65      A    N
ATOM   2914  CA  MET A 458      47.342   3.801  17.498  1.00 48.88      A    C
ATOM   2915  C   MET A 458      46.959   4.068  18.949  1.00 42.08      A    C
ATOM   2916  O   MET A 458      46.003   3.469  19.446  1.00 40.58      A    O
ATOM   2917  CB  MET A 458      46.324   4.447  16.539  1.00 44.01      A    C
ATOM   2918  CG  MET A 458      46.166   5.961  16.658  1.00 50.08      A    C
ATOM   2919  SD  MET A 458      47.578   6.806  15.948  1.00 62.31      A    S
ATOM   2920  CE  MET A 458      47.917   5.787  14.505  1.00 50.04      A    C
ATOM   2921  N   TYR A 459      47.690   4.963  19.616  1.00 42.52      A    N
ATOM   2922  CA  TYR A 459      47.338   5.442  20.950  1.00 34.89      A    C
ATOM   2923  C   TYR A 459      46.892   6.904  20.879  1.00 41.95      A    C
ATOM   2924  O   TYR A 459      47.578   7.744  20.286  1.00 36.37      A    O
ATOM   2925  CB  TYR A 459      48.496   5.314  21.950  1.00 41.95      A    C
ATOM   2926  CG  TYR A 459      48.164   6.013  23.264  1.00 44.22      A    C
ATOM   2927  CD1 TYR A 459      47.024   5.653  23.980  1.00 35.80      A    C
ATOM   2928  CD2 TYR A 459      48.963   7.036  23.772  1.00 36.90      A    C
ATOM   2929  CE1 TYR A 459      46.680   6.287  25.141  1.00 35.38      A    C
ATOM   2930  CE2 TYR A 459      48.626   7.679  24.970  1.00 36.13      A    C
ATOM   2931  CZ  TYR A 459      47.476   7.290  25.646  1.00 34.12      A    C
ATOM   2932  OH  TYR A 459      47.092   7.886  26.833  1.00 31.33      A    O
ATOM   2933  N   LEU A 460      45.743   7.195  21.491  1.00 40.72      A    N
ATOM   2934  CA  LEU A 460      45.115   8.516  21.480  1.00 44.78      A    C
ATOM   2935  C   LEU A 460      44.953   9.019  22.918  1.00 37.85      A    C
ATOM   2936  O   LEU A 460      43.953   8.702  23.572  1.00 32.45      A    O
ATOM   2937  CB  LEU A 460      43.767   8.464  20.748  1.00 37.76      A    C
ATOM   2938  CG  LEU A 460      43.809   8.057  19.268  1.00 40.13      A    C
ATOM   2939  CD1 LEU A 460      42.414   8.039  18.669  1.00 41.03      A    C
ATOM   2940  CD2 LEU A 460      44.710   8.974  18.467  1.00 39.78      A    C
ATOM   2941  N   GLU A 461      45.921   9.841  23.376  1.00 38.38      A    N
ATOM   2942  CA  GLU A 461      45.927  10.434  24.719  1.00 43.43      A    C
ATOM   2943  C   GLU A 461      44.775  11.394  24.960  1.00 35.62      A    C
ATOM   2944  O   GLU A 461      44.384  11.584  26.113  1.00 44.51      A    O
ATOM   2945  CB  GLU A 461      47.232  11.207  24.966  1.00 34.80      A    C
ATOM   2946  CG  GLU A 461      47.507  11.691  26.382  1.00 35.00      A    C
ATOM   2947  CD  GLU A 461      48.967  12.113  26.589  1.00 33.43      A    C
ATOM   2948  OE1 GLU A 461      49.730  12.252  25.600  1.00 35.04      A    O
ATOM   2949  OE2 GLU A 461      49.365  12.287  27.758  1.00 39.57      A    O
ATOM   2950  N   GLY A 462      44.214  11.983  23.919  1.00 37.56      A    N
ATOM   2951  CA  GLY A 462      43.264  13.033  24.212  1.00 40.39      A    C
ATOM   2952  C   GLY A 462      43.927  14.158  24.985  1.00 34.07      A    C
ATOM   2953  O   GLY A 462      45.151  14.366  24.928  1.00 33.47      A    O
ATOM   2954  N   ASN A 463      43.111  14.869  25.763  1.00 35.01      A    N
ATOM   2955  CA  ASN A 463      43.586  15.999  26.560  1.00 36.75      A    C
ATOM   2956  C   ASN A 463      43.662  15.588  28.024  1.00 31.74      A    C
ATOM   2957  O   ASN A 463      42.626  15.550  28.708  1.00 35.28      A    O
ATOM   2958  CB  ASN A 463      42.661  17.211  26.384  1.00 28.39      A    C
ATOM   2959  CG  ASN A 463      43.226  18.494  27.024  1.00 36.97      A    C
ATOM   2960  OD1 ASN A 463      44.116  18.459  27.885  1.00 30.78      A    O
ATOM   2961  ND2 ASN A 463      42.704  19.634  26.587  1.00 35.50      A    N
ATOM   2962  N   PRO A 464      44.857  15.284  28.553  1.00 30.07      A    N
ATOM   2963  CA  PRO A 464      44.958  14.815  29.949  1.00 35.15      A    C
ATOM   2964  C   PRO A 464      44.457  15.828  30.952  1.00 39.77      A    C
ATOM   2965  O   PRO A 464      44.023  15.437  32.042  1.00 38.36      A    O
ATOM   2966  CB  PRO A 464      46.462  14.552  30.140  1.00 28.92      A    C
ATOM   2967  CG  PRO A 464      47.041  14.502  28.767  1.00 30.60      A    C
ATOM   2968  CD  PRO A 464      46.177  15.396  27.912  1.00 32.22      A    C
ATOM   2969  N   ALA A 465      44.533  17.123  30.622  1.00 32.22      A    N
ATOM   2970  CA  ALA A 465      44.097  18.170  31.541  1.00 39.87      A    C
ATOM   2971  C   ALA A 465      42.588  18.182  31.741  1.00 36.33      A    C
ATOM   2972  O   ALA A 465      42.120  18.728  32.739  1.00 43.16      A    O
ATOM   2973  CB  ALA A 465      44.579  19.536  31.052  1.00 35.23      A    C
ATOM   2974  N   ASN A 466      41.811  17.634  30.810  1.00 36.54      A    N
ATOM   2975  CA  ASN A 466      40.363  17.610  30.986  1.00 38.31      A    C
ATOM   2976  C   ASN A 466      39.947  16.527  31.972  1.00 47.30      A    C
ATOM   2977  O   ASN A 466      40.350  15.362  31.852  1.00 43.35      A    O
ATOM   2978  CB  ASN A 466      39.636  17.401  29.669  1.00 37.71      A    C
ATOM   2979  CG  ASN A 466      39.735  18.587  28.772  1.00 48.16      A    C
ATOM   2980  OD1 ASN A 466      39.875  19.732  29.233  1.00 62.79      A    O
ATOM   2981  ND2 ASN A 466      39.674  18.337  27.468  1.00 52.24      A    N
ATOM   2982  N   VAL A 467      39.164  16.936  32.967  1.00 46.23      A    N
ATOM   2983  CA  VAL A 467      38.512  16.004  33.869  1.00 52.29      A    C
ATOM   2984  C   VAL A 467      37.529  15.166  33.071  1.00 46.17      A    C
ATOM   2985  O   VAL A 467      36.665  15.699  32.364  1.00 54.55      A    O
ATOM   2986  CB  VAL A 467      37.804  16.777  34.991  1.00 51.10      A    C
ATOM   2987  CG1 VAL A 467      36.858  15.862  35.766  1.00 47.57      A    C
ATOM   2988  CG2 VAL A 467      38.826  17.434  35.905  1.00 49.78      A    C
ATOM   2989  N   GLY A 468      37.652  13.854  33.178  1.00 46.77      A    N
ATOM   2990  CA  GLY A 468      36.800  12.966  32.422  1.00 46.19      A    C
ATOM   2991  C   GLY A 468      37.369  12.521  31.095  1.00 51.10      A    C
ATOM   2992  O   GLY A 468      36.721  11.735  30.390  1.00 52.63      A    O
ATOM   2993  N   ASN A 469      38.562  12.980  30.737  1.00 42.81      A    N
ATOM   2994  CA  ASN A 469      39.239  12.437  29.572  1.00 45.43      A    C
ATOM   2995  C   ASN A 469      39.568  10.961  29.792  1.00 41.94      A    C
ATOM   2996  O   ASN A 469      40.097  10.570  30.838  1.00 41.42      A    O
ATOM   2997  CB  ASN A 469      40.509  13.236  29.297  1.00 32.40      A    C
ATOM   2998  CG  ASN A 469      41.169  12.848  27.992  1.00 41.28      A    C
ATOM   2999  OD1 ASN A 469      40.642  13.116  26.905  1.00 37.24      A    O
ATOM   3000  ND2 ASN A 469      42.339  12.207  28.090  1.00 37.06      A    N
ATOM   3001  N   ILE A 470      39.251  10.137  28.803  1.00 41.02      A    N
ATOM   3002  CA  ILE A 470      39.636   8.727  28.851  1.00 35.12      A    C
ATOM   3003  C   ILE A 470      40.410   8.429  27.577  1.00 37.29      A    C
ATOM   3004  O   ILE A 470      39.824   8.407  26.486  1.00 36.13      A    O
ATOM   3005  CB  ILE A 470      38.422   7.797  29.006  1.00 48.26      A    C
ATOM   3006  CG1 ILE A 470      37.772   7.998  30.381  1.00 41.88      A    C
ATOM   3007  CG2 ILE A 470      38.855   6.329  28.845  1.00 35.91      A    C
ATOM   3008  CD1 ILE A 470      36.763   6.944  30.738  1.00 50.13      A    C
ATOM   3009  N   PRO A 471      41.718   8.225  27.664  1.00 37.97      A    N
ATOM   3010  CA  PRO A 471      42.497   7.914  26.463  1.00 38.24      A    C
ATOM   3011  C   PRO A 471      42.162   6.523  25.935  1.00 38.22      A    C
ATOM   3012  O   PRO A 471      41.604   5.671  26.634  1.00 35.05      A    O
ATOM   3013  CB  PRO A 471      43.948   7.989  26.949  1.00 41.13      A    C
ATOM   3014  CG  PRO A 471      43.865   7.770  28.427  1.00 39.58      A    C
ATOM   3015  CD  PRO A 471      42.537   8.261  28.887  1.00 33.69      A    C
ATOM   3016  N   ASN A 472      42.481   6.316  24.660  1.00 38.05      A    N
ATOM   3017  CA  ASN A 472      42.209   5.062  23.965  1.00 40.01      A    C
ATOM   3018  C   ASN A 472      43.456   4.641  23.216  1.00 39.14      A    C
ATOM   3019  O   ASN A 472      44.101   5.475  22.571  1.00 40.70      A    O
ATOM   3020  CB  ASN A 472      41.070   5.210  22.946  1.00 34.73      A    C
ATOM   3021  CG  ASN A 472      39.724   5.407  23.602  1.00 40.07      A    C
ATOM   3022  OD1 ASN A 472      38.988   4.453  23.821  1.00 39.47      A    O
ATOM   3023  ND2 ASN A 472      39.395   6.658  23.923  1.00 31.51      A    N
ATOM   3024  N   PHE A 473      43.774   3.352  23.240  1.00 40.93      A    N
ATOM   3025  CA  PHE A 473      44.588   2.825  22.156  1.00 36.01      A    C
ATOM   3026  C   PHE A 473      43.748   1.815  21.408  1.00 30.14      A    C
ATOM   3027  O   PHE A 473      42.726   1.349  21.910  1.00 37.15      A    O
ATOM   3028  CB  PHE A 473      45.992   2.308  22.609  1.00 32.13      A    C
ATOM   3029  CG  PHE A 473      46.036   0.970  23.327  1.00 39.30      A    C
ATOM   3030  CD1 PHE A 473      45.850  -0.242  22.650  1.00 32.87      A    C
ATOM   3031  CD2 PHE A 473      46.412   0.924  24.671  1.00 33.26      A    C
ATOM   3032  CE1 PHE A 473      45.958  -1.443  23.313  1.00 33.07      A    C
ATOM   3033  CE2 PHE A 473      46.525  -0.273  25.339  1.00 38.08      A    C
ATOM   3034  CZ  PHE A 473      46.293  -1.475  24.652  1.00 36.45      A    C
ATOM   3035  N   ILE A 474      44.092   1.632  20.139  1.00 36.44      A    N
ATOM   3036  CA  ILE A 474      43.305   0.854  19.193  1.00 34.07      A    C
ATOM   3037  C   ILE A 474      44.240  -0.158  18.556  1.00 38.89      A    C
ATOM   3038  O   ILE A 474      45.350   0.200  18.148  1.00 35.04      A    O
ATOM   3039  CB  ILE A 474      42.653   1.746  18.122  1.00 35.47      A    C
ATOM   3040  CG1 ILE A 474      41.949   2.951  18.771  1.00 36.54      A    C
ATOM   3041  CG2 ILE A 474      41.690   0.946  17.260  1.00 33.85      A    C
ATOM   3042  CD1 ILE A 474      42.775   4.228  18.721  1.00 41.68      A    C
ATOM   3043  N   ALA A 475      43.820  -1.425  18.501  1.00 35.36      A    N
ATOM   3044  CA  ALA A 475      44.732  -2.464  18.033  1.00 37.10      A    C
ATOM   3045  C   ALA A 475      43.937  -3.611  17.410  1.00 35.27      A    C
ATOM   3046  O   ALA A 475      42.702  -3.621  17.407  1.00 34.73      A    O
ATOM   3047  CB  ALA A 475      45.647  -2.928  19.173  1.00 30.83      A    C
ATOM   3048  N   TYR A 476      44.656  -4.582  16.859  1.00 31.85      A    N
ATOM   3049  CA  TYR A 476      43.986  -5.686  16.199  1.00 39.07      A    C
ATOM   3050  C   TYR A 476      44.641  -7.007  16.571  1.00 35.07      A    C
ATOM   3051  O   TYR A 476      45.842  -7.083  16.868  1.00 29.88      A    O
ATOM   3052  CB  TYR A 476      43.956  -5.518  14.662  1.00 40.45      A    C
ATOM   3053  CG  TYR A 476      45.281  -5.191  14.006  1.00 37.18      A    C
ATOM   3054  CD1 TYR A 476      46.218  -6.184  13.739  1.00 36.18      A    C
ATOM   3055  CD2 TYR A 476      45.572  -3.894  13.606  1.00 41.36      A    C
ATOM   3056  CE1 TYR A 476      47.423  -5.884  13.127  1.00 39.10      A    C
ATOM   3057  CE2 TYR A 476      46.775  -3.584  12.988  1.00 43.04      A    C
ATOM   3058  CZ  TYR A 476      47.694  -4.581  12.750  1.00 43.38      A    C
ATOM   3059  OH  TYR A 476      48.884  -4.266  12.138  1.00 42.76      A    O
ATOM   3060  N   GLU A 477      43.818  -8.046  16.581  1.00 37.11      A    N
ATOM   3061  CA  GLU A 477      44.354  -9.389  16.767  1.00 44.16      A    C
ATOM   3062  C   GLU A 477      45.174  -9.798  15.551  1.00 39.38      A    C
ATOM   3063  O   GLU A 477      44.891  -9.400  14.413  1.00 39.15      A    O
ATOM   3064  CB  GLU A 477      43.231 -10.397  16.993  1.00 36.51      A    C
ATOM   3065  CG  GLU A 477      42.295 -10.021  18.133  1.00 39.16      A    C
ATOM   3066  CD  GLU A 477      41.113 -10.966  18.244  1.00 45.82      A    C
ATOM   3067  OE1 GLU A 477      41.350 -12.169  18.510  1.00 42.00      A    O
ATOM   3068  OE2 GLU A 477      39.959 -10.512  18.044  1.00 39.04      A    O
ATOM   3069  N   ALA A 478      46.192 -10.615  15.800  1.00 44.09      A    N
ATOM   3070  CA  ALA A 478      47.035 -11.137  14.735  1.00 45.15      A    C
ATOM   3071  C   ALA A 478      47.564 -12.496  15.160  1.00 40.35      A    C
ATOM   3072  O   ALA A 478      47.807 -12.739  16.346  1.00 37.40      A    O
ATOM   3073  CB  ALA A 478      48.205 -10.199  14.404  1.00 32.81      A    C
ATOM   3074  N   SER A 479      47.754 -13.371  14.172  1.00 34.26      A    N
ATOM   3075  CA  SER A 479      48.261 -14.711  14.448  1.00 41.65      A    C
ATOM   3076  C   SER A 479      49.716 -14.682  14.901  1.00 48.08      A    C
ATOM   3077  O   SER A 479      50.157 -15.577  15.626  1.00 46.06      A    O
ATOM   3078  CB  SER A 479      48.096 -15.593  13.204  1.00 41.03      A    C
ATOM   3079  OG  SER A 479      48.826 -15.080  12.100  1.00 48.12      A    O
ATOM   3080  N   TYR A 480      50.465 -13.667  14.495  1.00 40.67      A    N
ATOM   3081  CA  TYR A 480      51.870 -13.524  14.842  1.00 41.92      A    C
ATOM   3082  C   TYR A 480      52.090 -12.633  16.067  1.00 44.39      A    C
ATOM   3083  O   TYR A 480      53.243 -12.376  16.432  1.00 42.81      A    O
ATOM   3084  CB  TYR A 480      52.628 -12.956  13.630  1.00 44.30      A    C
ATOM   3085  CG  TYR A 480      51.899 -11.776  13.002  1.00 50.40      A    C
ATOM   3086  CD1 TYR A 480      50.949 -11.969  11.995  1.00 45.38      A    C
ATOM   3087  CD2 TYR A 480      52.127 -10.475  13.443  1.00 50.97      A    C
ATOM   3088  CE1 TYR A 480      50.264 -10.900  11.431  1.00 42.28      A    C
ATOM   3089  CE2 TYR A 480      51.449  -9.387  12.878  1.00 47.71      A    C
ATOM   3090  CZ  TYR A 480      50.520  -9.612  11.880  1.00 48.27      A    C
ATOM   3091  OH  TYR A 480      49.842  -8.553  11.332  1.00 47.52      A    O
ATOM   3092  N   ALA A 481      51.018 -12.145  16.692  1.00 36.87      A    N
ATOM   3093  CA  ALA A 481      51.119 -11.340  17.910  1.00 44.62      A    C
ATOM   3094  C   ALA A 481      51.568 -12.204  19.093  1.00 48.39      A    C
ATOM   3095  O   ALA A 481      51.786 -13.416  18.973  1.00 47.42      A    O
ATOM   3096  CB  ALA A 481      49.780 -10.669  18.218  1.00 39.55      A    C
ATOM   3097  N   ASN A 482      51.677 -11.583  20.269  1.00 41.02      A    N
ATOM   3098  CA  ASN A 482      52.186 -12.320  21.422  1.00 40.50      A    C
ATOM   3099  C   ASN A 482      51.083 -13.168  22.049  1.00 48.45      A    C
ATOM   3100  O   ASN A 482      49.983 -12.657  22.303  1.00 39.25      A    O
ATOM   3101  CB  ASN A 482      52.744 -11.385  22.471  1.00 46.43      A    C
ATOM   3102  CG  ASN A 482      54.031 -10.730  22.038  1.00 50.07      A    C
ATOM   3103  OD1 ASN A 482      54.718 -11.207  21.135  1.00 46.23      A    O
ATOM   3104  ND2 ASN A 482      54.347  -9.605  22.662  1.00 50.34      A    N
ATOM   3105  N   PRO A 483      51.333 -14.457  22.301  1.00 37.60      A    N
ATOM   3106  CA  PRO A 483      50.421 -15.234  23.145  1.00 39.73      A    C
ATOM   3107  C   PRO A 483      50.571 -14.794  24.594  1.00 38.11      A    C
ATOM   3108  O   PRO A 483      51.646 -14.374  25.021  1.00 33.19      A    O
ATOM   3109  CB  PRO A 483      50.889 -16.683  22.939  1.00 43.65      A    C
ATOM   3110  CG  PRO A 483      52.341 -16.561  22.576  1.00 46.32      A    C
ATOM   3111  CD  PRO A 483      52.521 -15.227  21.884  1.00 37.14      A    C
ATOM   3112  N   ASP A 484      49.509 -14.958  25.369  1.00 33.16      A    N
ATOM   3113  CA  ASP A 484      48.294 -15.701  25.058  1.00 32.03      A    C
ATOM   3114  C   ASP A 484      47.155 -14.827  24.569  1.00 40.46      A    C
ATOM   3115  O   ASP A 484      46.083 -15.358  24.275  1.00 44.06      A    O
ATOM   3116  CB  ASP A 484      47.830 -16.497  26.297  1.00 40.92      A    C
ATOM   3117  CG  ASP A 484      48.776 -17.668  26.656  1.00 48.16      A    C
ATOM   3118  OD1 ASP A 484      49.415 -18.235  25.741  1.00 46.95      A    O
ATOM   3119  OD2 ASP A 484      48.875 -18.032  27.858  1.00 57.43      A    O
ATOM   3120  N   HIS A 485      47.365 -13.496  24.498  1.00 36.40      A    N
ATOM   3121  CA  HIS A 485      46.316 -12.581  24.046  1.00 32.36      A    C
ATOM   3122  C   HIS A 485      46.268 -12.456  22.524  1.00 35.56      A    C
ATOM   3123  O   HIS A 485      45.177 -12.319  21.952  1.00 36.72      A    O
ATOM   3124  CB  HIS A 485      46.491 -11.184  24.696  1.00 31.04      A    C
ATOM   3125  CG  HIS A 485      47.854 -10.597  24.503  1.00 27.67      A    C
ATOM   3126  ND1 HIS A 485      48.226  -9.950  23.343  1.00 28.74      A    N
ATOM   3127  CD2 HIS A 485      48.956 -10.620  25.287  1.00 29.35      A    C
ATOM   3128  CE1 HIS A 485      49.495  -9.589  23.426  1.00 28.46      A    C
ATOM   3129  NE2 HIS A 485      49.958  -9.973  24.600  1.00 32.12      A    N
ATOM   3130  N   PHE A 486      47.418 -12.528  21.853  1.00 29.95      A    N
ATOM   3131  CA  PHE A 486      47.504 -12.412  20.386  1.00 40.77      A    C
ATOM   3132  C   PHE A 486      46.962 -11.080  19.870  1.00 39.83      A    C
ATOM   3133  O   PHE A 486      46.426 -10.995  18.762  1.00 40.16      A    O
ATOM   3134  CB  PHE A 486      46.812 -13.587  19.684  1.00 37.47      A    C
ATOM   3135  CG  PHE A 486      47.500 -14.902  19.924  1.00 42.22      A    C
ATOM   3136  CD1 PHE A 486      48.673 -15.212  19.257  1.00 46.18      A    C
ATOM   3137  CD2 PHE A 486      47.005 -15.802  20.847  1.00 41.56      A    C
ATOM   3138  CE1 PHE A 486      49.324 -16.417  19.492  1.00 41.93      A    C
ATOM   3139  CE2 PHE A 486      47.649 -17.010  21.083  1.00 37.82      A    C
ATOM   3140  CZ  PHE A 486      48.806 -17.311  20.408  1.00 44.48      A    C
ATOM   3141  N   VAL A 487      47.121 -10.021  20.650  1.00 37.20      A    N
ATOM   3142  CA  VAL A 487      46.769  -8.678  20.207  1.00 32.46      A    C
ATOM   3143  C   VAL A 487      48.036  -7.996  19.734  1.00 34.23      A    C
ATOM   3144  O   VAL A 487      48.981  -7.793  20.510  1.00 30.81      A    O
ATOM   3145  CB  VAL A 487      46.090  -7.878  21.314  1.00 29.34      A    C
ATOM   3146  CG1 VAL A 487      45.741  -6.447  20.800  1.00 30.57      A    C
ATOM   3147  CG2 VAL A 487      44.869  -8.651  21.801  1.00 30.62      A    C
ATOM   3148  N   TRP A 488      48.054  -7.653  18.458  1.00 32.13      A    N
ATOM   3149  CA  TRP A 488      49.240  -7.062  17.875  1.00 35.82      A    C
ATOM   3150  C   TRP A 488      49.522  -5.707  18.524  1.00 40.00      A    C
ATOM   3151  O   TRP A 488      48.626  -4.870  18.657  1.00 33.99      A    O
ATOM   3152  CB  TRP A 488      49.043  -6.942  16.365  1.00 31.52      A    C
ATOM   3153  CG  TRP A 488      50.211  -6.359  15.666  1.00 40.59      A    C
ATOM   3154  CD1 TRP A 488      50.244  -5.179  14.981  1.00 45.80      A    C
ATOM   3155  CD2 TRP A 488      51.527  -6.916  15.574  1.00 42.64      A    C
ATOM   3156  NE1 TRP A 488      51.500  -4.968  14.470  1.00 45.62      A    N
ATOM   3157  CE2 TRP A 488      52.307  -6.018  14.817  1.00 40.33      A    C
ATOM   3158  CE3 TRP A 488      52.124  -8.093  16.054  1.00 44.33      A    C
ATOM   3159  CZ2 TRP A 488      53.656  -6.259  14.525  1.00 41.49      A    C
ATOM   3160  CZ3 TRP A 488      53.461  -8.327  15.766  1.00 39.07      A    C
ATOM   3161  CH2 TRP A 488      54.213  -7.414  15.011  1.00 44.44      A    C
ATOM   3162  N   ASN A 489      50.763  -5.528  18.979  1.00 42.26      A    N
ATOM   3163  CA  ASN A 489      51.237  -4.295  19.623  1.00 40.52      A    C
ATOM   3164  C   ASN A 489      50.483  -3.952  20.907  1.00 40.85      A    C
ATOM   3165  O   ASN A 489      50.384  -2.778  21.267  1.00 39.01      A    O
ATOM   3166  CB  ASN A 489      51.188  -3.094  18.668  1.00 42.99      A    C
ATOM   3167  CG  ASN A 489      52.411  -3.005  17.774  1.00 43.02      A    C
ATOM   3168  OD1 ASN A 489      53.530  -3.260  18.212  1.00 44.07      A    O
ATOM   3169  ND2 ASN A 489      52.203  -2.623  16.518  1.00 47.30      A    N
ATOM   3170  N   LEU A 490      49.910  -4.941  21.599  1.00 33.73      A    N
ATOM   3171  CA  LEU A 490      49.243  -4.653  22.874  1.00 37.41      A    C
ATOM   3172  C   LEU A 490      50.202  -4.003  23.868  1.00 38.64      A    C
ATOM   3173  O   LEU A 490      49.936  -2.920  24.410  1.00 33.25      A    O
ATOM   3174  CB  LEU A 490      48.675  -5.936  23.477  1.00 33.90      A    C
ATOM   3175  CG  LEU A 490      48.139  -5.761  24.899  1.00 32.63      A    C
ATOM   3176  CD1 LEU A 490      46.685  -5.425  24.813  1.00 36.38      A    C
ATOM   3177  CD2 LEU A 490      48.348  -7.024  25.745  1.00 34.23      A    C
ATOM   3178  N   GLU A 491      51.338  -4.650  24.103  1.00 35.97      A    N
ATOM   3179  CA  GLU A 491      52.298  -4.131  25.059  1.00 33.40      A    C
ATOM   3180  C   GLU A 491      52.892  -2.804  24.587  1.00 39.45      A    C
ATOM   3181  O   GLU A 491      53.178  -1.929  25.411  1.00 39.51      A    O
ATOM   3182  CB  GLU A 491      53.382  -5.176  25.299  1.00 33.07      A    C
ATOM   3183  CG  GLU A 491      52.828  -6.547  25.784  1.00 38.37      A    C
ATOM   3184  CD  GLU A 491      52.569  -7.536  24.642  1.00 48.97      A    C
ATOM   3185  OE1 GLU A 491      52.418  -7.085  23.477  1.00 45.78      A    O
ATOM   3186  OE2 GLU A 491      52.506  -8.766  24.911  1.00 43.64      A    O
ATOM   3187  N   HIS A 492      53.052  -2.635  23.275  1.00 32.14      A    N
ATOM   3188  CA  HIS A 492      53.649  -1.426  22.714  1.00 35.71      A    C
ATOM   3189  C   HIS A 492      52.758  -0.206  22.955  1.00 39.78      A    C
ATOM   3190  O   HIS A 492      53.198   0.806  23.524  1.00 37.79      A    O
ATOM   3191  CB  HIS A 492      53.885  -1.661  21.222  1.00 35.76      A    C
ATOM   3192  CG  HIS A 492      54.492  -0.506  20.495  1.00 42.30      A    C
ATOM   3193  ND1 HIS A 492      55.851  -0.391  20.289  1.00 42.71      A    N
ATOM   3194  CD2 HIS A 492      53.927   0.576  19.910  1.00 39.38      A    C
ATOM   3195  CE1 HIS A 492      56.096   0.713  19.610  1.00 37.53      A    C
ATOM   3196  NE2 HIS A 492      54.946   1.314  19.364  1.00 39.14      A    N
ATOM   3197  N   GLU A 493      51.489  -0.304  22.546  1.00 38.06      A    N
ATOM   3198  CA  GLU A 493      50.522   0.764  22.771  1.00 36.48      A    C
ATOM   3199  C   GLU A 493      50.334   1.050  24.254  1.00 39.85      A    C
ATOM   3200  O   GLU A 493      50.207   2.217  24.663  1.00 43.42      A    O
ATOM   3201  CB  GLU A 493      49.186   0.394  22.122  1.00 31.20      A    C
ATOM   3202  CG  GLU A 493      49.256   0.115  20.613  1.00 28.68      A    C
ATOM   3203  CD  GLU A 493      49.929   1.225  19.823  1.00 47.30      A    C
ATOM   3204  OE1 GLU A 493      49.900   2.388  20.264  1.00 45.39      A    O
ATOM   3205  OE2 GLU A 493      50.509   0.939  18.759  1.00 53.13      A    O
ATOM   3206  N   TYR A 494      50.292  -0.002  25.080  1.00 37.35      A    N
ATOM   3207  CA  TYR A 494      50.111   0.201  26.513  1.00 35.55      A    C
ATOM   3208  C   TYR A 494      51.250   1.031  27.090  1.00 34.70      A    C
ATOM   3209  O   TYR A 494      51.020   1.904  27.934  1.00 33.82      A    O
ATOM   3210  CB  TYR A 494      49.984  -1.148  27.245  1.00 35.66      A    C
ATOM   3211  CG  TYR A 494      49.701  -0.981  28.735  1.00 28.04      A    C
ATOM   3212  CD1 TYR A 494      48.551  -0.343  29.173  1.00 37.44      A    C
ATOM   3213  CD2 TYR A 494      50.600  -1.425  29.695  1.00 34.82      A    C
ATOM   3214  CE1 TYR A 494      48.299  -0.145  30.521  1.00 36.83      A    C
ATOM   3215  CE2 TYR A 494      50.341  -1.253  31.050  1.00 39.12      A    C
ATOM   3216  CZ  TYR A 494      49.188  -0.606  31.452  1.00 38.67      A    C
ATOM   3217  OH  TYR A 494      48.922  -0.406  32.794  1.00 41.80      A    O
ATOM   3218  N   VAL A 495      52.485   0.797  26.630  1.00 29.45      A    N
ATOM   3219  CA  VAL A 495      53.581   1.632  27.106  1.00 33.50      A    C
ATOM   3220  C   VAL A 495      53.424   3.080  26.609  1.00 39.58      A    C
ATOM   3221  O   VAL A 495      53.814   4.023  27.310  1.00 35.54      A    O
ATOM   3222  CB  VAL A 495      54.945   1.044  26.702  1.00 33.77      A    C
ATOM   3223  CG1 VAL A 495      56.083   2.013  27.073  1.00 33.21      A    C
ATOM   3224  CG2 VAL A 495      55.180  -0.287  27.397  1.00 44.70      A    C
ATOM   3225  N   HIS A 496      52.860   3.292  25.410  1.00 36.14      A    N
ATOM   3226  CA  HIS A 496      52.580   4.670  24.987  1.00 46.34      A    C
ATOM   3227  C   HIS A 496      51.743   5.405  26.016  1.00 39.65      A    C
ATOM   3228  O   HIS A 496      52.028   6.559  26.361  1.00 42.30      A    O
ATOM   3229  CB  HIS A 496      51.863   4.700  23.646  1.00 37.29      A    C
ATOM   3230  CG  HIS A 496      52.790   4.640  22.485  1.00 42.00      A    C
ATOM   3231  ND1 HIS A 496      54.060   5.167  22.534  1.00 45.75      A    N
ATOM   3232  CD2 HIS A 496      52.641   4.120  21.247  1.00 37.35      A    C
ATOM   3233  CE1 HIS A 496      54.657   4.973  21.374  1.00 39.08      A    C
ATOM   3234  NE2 HIS A 496      53.818   4.338  20.578  1.00 43.61      A    N
ATOM   3235  N   TYR A 497      50.700   4.745  26.514  1.00 43.61      A    N
ATOM   3236  CA  TYR A 497      49.864   5.348  27.538  1.00 42.68      A    C
ATOM   3237  C   TYR A 497      50.681   5.667  28.783  1.00 39.33      A    C
ATOM   3238  O   TYR A 497      50.607   6.780  29.323  1.00 37.39      A    O
ATOM   3239  CB  TYR A 497      48.691   4.424  27.847  1.00 33.63      A    C
ATOM   3240  CG  TYR A 497      48.052   4.658  29.188  1.00 33.70      A    C
ATOM   3241  CD1 TYR A 497      47.182   5.728  29.387  1.00 30.21      A    C
ATOM   3242  CD2 TYR A 497      48.293   3.789  30.251  1.00 28.97      A    C
ATOM   3243  CE1 TYR A 497      46.580   5.940  30.623  1.00 41.25      A    C
ATOM   3244  CE2 TYR A 497      47.692   3.983  31.493  1.00 35.39      A    C
ATOM   3245  CZ  TYR A 497      46.840   5.055  31.674  1.00 35.10      A    C
ATOM   3246  OH  TYR A 497      46.247   5.250  32.889  1.00 37.83      A    O
ATOM   3247  N   LEU A 498      51.503   4.717  29.230  1.00 36.91      A    N
ATOM   3248  CA  LEU A 498      52.288   4.966  30.438  1.00 36.91      A    C
ATOM   3249  C   LEU A 498      53.310   6.070  30.206  1.00 39.01      A    C
ATOM   3250  O   LEU A 498      53.475   6.956  31.054  1.00 36.85      A    O
ATOM   3251  CB  LEU A 498      52.982   3.687  30.895  1.00 41.92      A    C
ATOM   3252  CG  LEU A 498      52.073   2.516  31.278  1.00 39.74      A    C
ATOM   3253  CD1 LEU A 498      52.905   1.268  31.421  1.00 30.82      A    C
ATOM   3254  CD2 LEU A 498      51.360   2.850  32.573  1.00 43.61      A    C
ATOM   3255  N   ASP A 499      53.994   6.034  29.060  1.00 34.39      A    N
ATOM   3256  CA  ASP A 499      54.923   7.104  28.696  1.00 41.81      A    C
ATOM   3257  C   ASP A 499      54.217   8.460  28.678  1.00 36.97      A    C
ATOM   3258  O   ASP A 499      54.719   9.443  29.229  1.00 37.23      A    O
ATOM   3259  CB  ASP A 499      55.553   6.789  27.337  1.00 40.66      A    C
ATOM   3260  CG  ASP A 499      56.654   7.764  26.950  1.00 42.89      A    C
ATOM   3261  OD1 ASP A 499      57.558   8.018  27.773  1.00 36.78      A    O
ATOM   3262  OD2 ASP A 499      56.649   8.237  25.792  1.00 44.09      A    O
ATOM   3263  N   GLY A 500      53.031   8.520  28.074  1.00 37.15      A    N
ATOM   3264  CA  GLY A 500      52.324   9.781  27.995  1.00 34.24      A    C
ATOM   3265  C   GLY A 500      51.926  10.319  29.354  1.00 37.24      A    C
ATOM   3266  O   GLY A 500      51.871  11.530  29.556  1.00 35.72      A    O
ATOM   3267  N   ARG A 501      51.691   9.438  30.315  1.00 36.16      A    N
ATOM   3268  CA  ARG A 501      51.188   9.889  31.604  1.00 33.59      A    C
ATOM   3269  C   ARG A 501      52.295  10.113  32.624  1.00 34.96      A    C
ATOM   3270  O   ARG A 501      52.165  10.991  33.485  1.00 42.32      A    O
ATOM   3271  CB  ARG A 501      50.157   8.893  32.126  1.00 37.75      A    C
ATOM   3272  CG  ARG A 501      49.724   9.087  33.536  1.00 42.92      A    C
ATOM   3273  CD  ARG A 501      48.357   8.461  33.754  1.00 39.89      A    C
ATOM   3274  NE  ARG A 501      48.139   8.204  35.174  1.00 43.62      A    N
ATOM   3275  CZ  ARG A 501      47.641   9.078  36.031  1.00 39.90      A    C
ATOM   3276  NH1 ARG A 501      47.243  10.280  35.642  1.00 39.39      A    N
ATOM   3277  NH2 ARG A 501      47.529   8.735  37.309  1.00 48.97      A    N
ATOM   3278  N   PHE A 502      53.422   9.420  32.503  1.00 32.41      A    N
ATOM   3279  CA  PHE A 502      54.449   9.493  33.530  1.00 39.51      A    C
ATOM   3280  C   PHE A 502      55.756  10.112  33.075  1.00 34.83      A    C
ATOM   3281  O   PHE A 502      56.557  10.495  33.932  1.00 36.27      A    O
ATOM   3282  CB  PHE A 502      54.713   8.082  34.104  1.00 36.78      A    C
ATOM   3283  CG  PHE A 502      53.529   7.523  34.819  1.00 36.47      A    C
ATOM   3284  CD1 PHE A 502      53.309   7.830  36.155  1.00 39.47      A    C
ATOM   3285  CD2 PHE A 502      52.585   6.761  34.138  1.00 31.89      A    C
ATOM   3286  CE1 PHE A 502      52.183   7.365  36.818  1.00 33.99      A    C
ATOM   3287  CE2 PHE A 502      51.454   6.284  34.789  1.00 32.87      A    C
ATOM   3288  CZ  PHE A 502      51.257   6.575  36.136  1.00 39.29      A    C
ATOM   3289  N   ASN A 503      55.991  10.246  31.769  1.00 31.84      A    N
ATOM   3290  CA  ASN A 503      57.238  10.821  31.271  1.00 38.13      A    C
ATOM   3291  C   ASN A 503      57.083  12.106  30.450  1.00 36.65      A    C
ATOM   3292  O   ASN A 503      58.061  12.860  30.333  1.00 30.11      A    O
ATOM   3293  CB  ASN A 503      57.976   9.799  30.392  1.00 32.89      A    C
ATOM   3294  CG  ASN A 503      58.247   8.487  31.110  1.00 37.41      A    C
ATOM   3295  OD1 ASN A 503      58.438   8.447  32.328  1.00 38.53      A    O
ATOM   3296  ND2 ASN A 503      58.256   7.396  30.346  1.00 33.14      A    N
ATOM   3297  N   MET A 504      55.933  12.326  29.800  1.00 33.38      A    N
ATOM   3298  CA  MET A 504      55.786  13.329  28.740  1.00 36.21      A    C
ATOM   3299  C   MET A 504      54.686  14.313  29.133  1.00 36.40      A    C
ATOM   3300  O   MET A 504      53.489  14.015  28.991  1.00 30.03      A    O
ATOM   3301  CB  MET A 504      55.469  12.669  27.391  1.00 31.83      A    C
ATOM   3302  CG  MET A 504      56.469  11.619  26.995  1.00 37.51      A    C
ATOM   3303  SD  MET A 504      58.095  12.332  26.704  1.00 39.21      A    S
ATOM   3304  CE  MET A 504      57.865  12.912  25.028  1.00 31.21      A    C
ATOM   3305  N   TYR A 505      55.100  15.481  29.619  1.00 38.51      A    N
ATOM   3306  CA  TYR A 505      54.145  16.512  29.999  1.00 35.67      A    C
ATOM   3307  C   TYR A 505      53.258  16.894  28.822  1.00 30.96      A    C
ATOM   3308  O   TYR A 505      53.682  16.872  27.664  1.00 37.49      A    O
ATOM   3309  CB  TYR A 505      54.874  17.742  30.527  1.00 34.38      A    C
ATOM   3310  CG  TYR A 505      53.915  18.794  31.008  1.00 35.37      A    C
ATOM   3311  CD1 TYR A 505      53.184  18.596  32.168  1.00 33.18      A    C
ATOM   3312  CD2 TYR A 505      53.738  19.982  30.314  1.00 35.33      A    C
ATOM   3313  CE1 TYR A 505      52.299  19.540  32.627  1.00 37.58      A    C
ATOM   3314  CE2 TYR A 505      52.846  20.947  30.775  1.00 42.93      A    C
ATOM   3315  CZ  TYR A 505      52.133  20.714  31.935  1.00 40.86      A    C
ATOM   3316  OH  TYR A 505      51.244  21.643  32.424  1.00 44.16      A    O
ATOM   3317  N   GLY A 506      52.000  17.207  29.123  1.00 36.22      A    N
ATOM   3318  CA  GLY A 506      51.080  17.705  28.113  1.00 34.70      A    C
ATOM   3319  C   GLY A 506      50.605  16.644  27.140  1.00 38.92      A    C
ATOM   3320  O   GLY A 506      51.100  15.512  27.148  1.00 35.20      A    O
ATOM   3321  N   ASP A 507      49.679  17.013  26.262  1.00 37.80      A    N
ATOM   3322  CA  ASP A 507      49.102  16.067  25.317  1.00 34.44      A    C
ATOM   3323  C   ASP A 507      50.137  15.687  24.242  1.00 36.30      A    C
ATOM   3324  O   ASP A 507      51.315  16.043  24.315  1.00 38.55      A    O
ATOM   3325  CB  ASP A 507      47.815  16.653  24.748  1.00 31.05      A    C
ATOM   3326  CG  ASP A 507      48.057  17.817  23.769  1.00 42.09      A    C
ATOM   3327  OD1 ASP A 507      49.197  18.336  23.640  1.00 36.71      A    O
ATOM   3328  OD2 ASP A 507      47.064  18.223  23.133  1.00 29.62      A    O
ATOM   3329  N   PHE A 508      49.699  14.941  23.224  1.00 36.61      A    N
ATOM   3330  CA  PHE A 508      50.636  14.384  22.243  1.00 42.45      A    C
ATOM   3331  C   PHE A 508      51.350  15.466  21.430  1.00 45.16      A    C
ATOM   3332  O   PHE A 508      52.559  15.371  21.173  1.00 39.47      A    O
ATOM   3333  CB  PHE A 508      49.896  13.431  21.309  1.00 34.78      A    C
ATOM   3334  CG  PHE A 508      50.739  12.920  20.169  1.00 43.66      A    C
ATOM   3335  CD1 PHE A 508      51.821  12.090  20.407  1.00 41.20      A    C
ATOM   3336  CD2 PHE A 508      50.447  13.278  18.855  1.00 40.20      A    C
ATOM   3337  CE1 PHE A 508      52.602  11.635  19.369  1.00 47.70      A    C
ATOM   3338  CE2 PHE A 508      51.227  12.828  17.807  1.00 37.55      A    C
ATOM   3339  CZ  PHE A 508      52.308  12.010  18.061  1.00 51.71      A    C
ATOM   3340  N   GLY A 509      50.621  16.491  21.002  1.00 35.75      A    N
ATOM   3341  CA  GLY A 509      51.219  17.519  20.171  1.00 43.61      A    C
ATOM   3342  C   GLY A 509      52.025  18.569  20.907  1.00 41.47      A    C
ATOM   3343  O   GLY A 509      52.645  19.400  20.241  1.00 43.16      A    O
ATOM   3344  N   THR A 510      52.042  18.531  22.247  1.00 36.75      A    N
ATOM   3345  CA  THR A 510      52.680  19.582  23.044  1.00 39.17      A    C
ATOM   3346  C   THR A 510      54.162  19.817  22.753  1.00 38.64      A    C
ATOM   3347  O   THR A 510      54.562  20.991  22.703  1.00 40.29      A    O
ATOM   3348  CB  THR A 510      52.501  19.268  24.542  1.00 42.72      A    C
ATOM   3349  OG1 THR A 510      51.169  19.578  24.967  1.00 40.42      A    O
ATOM   3350  CG2 THR A 510      53.509  20.020  25.404  1.00 32.18      A    C
ATOM   3351  N   PRO A 511      55.020  18.809  22.584  1.00 36.12      A    N
ATOM   3352  CA  PRO A 511      56.459  19.102  22.489  1.00 38.92      A    C
ATOM   3353  C   PRO A 511      56.842  19.947  21.275  1.00 42.44      A    C
ATOM   3354  O   PRO A 511      56.247  19.867  20.195  1.00 34.59      A    O
ATOM   3355  CB  PRO A 511      57.115  17.715  22.449  1.00 35.33      A    C
ATOM   3356  CG  PRO A 511      56.036  16.742  22.375  1.00 42.30      A    C
ATOM   3357  CD  PRO A 511      54.768  17.369  22.771  1.00 39.21      A    C
ATOM   3358  N   THR A 512      57.861  20.777  21.482  1.00 40.93      A    N
ATOM   3359  CA  THR A 512      58.390  21.671  20.462  1.00 42.61      A    C
ATOM   3360  C   THR A 512      59.723  21.176  19.917  1.00 43.15      A    C
ATOM   3361  O   THR A 512      60.398  21.896  19.168  1.00 34.86      A    O
ATOM   3362  CB  THR A 512      58.515  23.078  21.048  1.00 35.06      A    C
ATOM   3363  OG1 THR A 512      59.204  23.005  22.306  1.00 38.85      A    O
ATOM   3364  CG2 THR A 512      57.122  23.646  21.303  1.00 32.27      A    C
ATOM   3365  N   GLU A 513      60.107  19.954  20.276  1.00 36.34      A    N
ATOM   3366  CA  GLU A 513      61.265  19.272  19.726  1.00 36.88      A    C
ATOM   3367  C   GLU A 513      60.857  17.849  19.373  1.00 42.04      A    C
ATOM   3368  O   GLU A 513      59.825  17.344  19.831  1.00 35.71      A    O
ATOM   3369  CB  GLU A 513      62.444  19.266  20.716  1.00 36.90      A    C
ATOM   3370  CG  GLU A 513      62.827  20.663  21.240  1.00 36.13      A    C
ATOM   3371  CD  GLU A 513      63.557  21.525  20.198  1.00 44.49      A    C
ATOM   3372  OE1 GLU A 513      64.073  20.970  19.202  1.00 38.31      A    O
ATOM   3373  OE2 GLU A 513      63.610  22.765  20.370  1.00 39.82      A    O
ATOM   3374  N   LEU A 514      61.691  17.197  18.565  1.00 36.41      A    N
ATOM   3375  CA  LEU A 514      61.398  15.840  18.125  1.00 36.33      A    C
ATOM   3376  C   LEU A 514      61.556  14.873  19.292  1.00 33.99      A    C
ATOM   3377  O   LEU A 514      62.607  14.839  19.942  1.00 33.76      A    O
ATOM   3378  CB  LEU A 514      62.342  15.455  16.993  1.00 42.27      A    C
ATOM   3379  CG  LEU A 514      62.119  16.211  15.682  1.00 39.99      A    C
ATOM   3380  CD1 LEU A 514      63.227  15.899  14.684  1.00 37.53      A    C
ATOM   3381  CD2 LEU A 514      60.778  15.845  15.125  1.00 34.55      A    C
ATOM   3382  N   VAL A 515      60.501  14.109  19.578  1.00 34.31      A    N
ATOM   3383  CA  VAL A 515      60.524  13.076  20.610  1.00 33.43      A    C
ATOM   3384  C   VAL A 515      60.238  11.684  20.047  1.00 38.31      A    C
ATOM   3385  O   VAL A 515      59.986  10.747  20.817  1.00 40.19      A    O
ATOM   3386  CB  VAL A 515      59.555  13.413  21.760  1.00 37.98      A    C
ATOM   3387  CG1 VAL A 515      59.876  14.800  22.324  1.00 47.08      A    C
ATOM   3388  CG2 VAL A 515      58.109  13.368  21.268  1.00 41.73      A    C
ATOM   3389  N   VAL A 516      60.269  11.522  18.717  1.00 38.52      A    N
ATOM   3390  CA  VAL A 516      59.832  10.267  18.100  1.00 41.45      A    C
ATOM   3391  C   VAL A 516      60.717   9.105  18.545  1.00 41.26      A    C
ATOM   3392  O   VAL A 516      60.226   8.036  18.923  1.00 37.91      A    O
ATOM   3393  CB  VAL A 516      59.811  10.399  16.565  1.00 43.24      A    C
ATOM   3394  CG1 VAL A 516      59.339   9.092  15.924  1.00 42.38      A    C
ATOM   3395  CG2 VAL A 516      58.935  11.587  16.134  1.00 43.40      A    C
ATOM   3396  N   TRP A 517      62.035   9.292  18.493  1.00 39.52      A    N
ATOM   3397  CA  TRP A 517      62.950   8.230  18.892  1.00 32.08      A    C
ATOM   3398  C   TRP A 517      62.656   7.746  20.304  1.00 41.24      A    C
ATOM   3399  O   TRP A 517      62.718   6.540  20.583  1.00 38.39      A    O
ATOM   3400  CB  TRP A 517      64.391   8.719  18.791  1.00 40.16      A    C
ATOM   3401  CG  TRP A 517      64.774   9.628  19.936  1.00 46.08      A    C
ATOM   3402  CD1 TRP A 517      64.553  10.968  20.021  1.00 42.66      A    C
ATOM   3403  CD2 TRP A 517      65.397   9.245  21.169  1.00 43.36      A    C
ATOM   3404  NE1 TRP A 517      65.014  11.445  21.215  1.00 42.22      A    N
ATOM   3405  CE2 TRP A 517      65.542  10.412  21.938  1.00 36.89      A    C
ATOM   3406  CE3 TRP A 517      65.859   8.031  21.689  1.00 41.42      A    C
ATOM   3407  CZ2 TRP A 517      66.127  10.408  23.200  1.00 39.66      A    C
ATOM   3408  CZ3 TRP A 517      66.445   8.029  22.945  1.00 38.86      A    C
ATOM   3409  CH2 TRP A 517      66.569   9.206  23.690  1.00 38.05      A    C
ATOM   3410  N   TRP A 518      62.356   8.671  21.217  1.00 40.19      A    N
ATOM   3411  CA  TRP A 518      62.085   8.288  22.597  1.00 37.24      A    C
ATOM   3412  C   TRP A 518      60.747   7.581  22.706  1.00 37.78      A    C
ATOM   3413  O   TRP A 518      60.659   6.478  23.262  1.00 42.36      A    O
ATOM   3414  CB  TRP A 518      62.096   9.512  23.526  1.00 37.71      A    C
ATOM   3415  CG  TRP A 518      61.497   9.162  24.843  1.00 32.25      A    C
ATOM   3416  CD1 TRP A 518      60.198   9.351  25.243  1.00 35.34      A    C
ATOM   3417  CD2 TRP A 518      62.161   8.512  25.931  1.00 33.28      A    C
ATOM   3418  NE1 TRP A 518      60.020   8.855  26.519  1.00 38.91      A    N
ATOM   3419  CE2 TRP A 518      61.209   8.333  26.959  1.00 36.49      A    C
ATOM   3420  CE3 TRP A 518      63.465   8.047  26.127  1.00 40.95      A    C
ATOM   3421  CZ2 TRP A 518      61.525   7.712  28.170  1.00 44.36      A    C
ATOM   3422  CZ3 TRP A 518      63.778   7.432  27.332  1.00 40.26      A    C
ATOM   3423  CH2 TRP A 518      62.813   7.271  28.337  1.00 42.25      A    C
ATOM   3424  N   SER A 519      59.688   8.216  22.201  1.00 39.27      A    N
ATOM   3425  CA  SER A 519      58.348   7.661  22.350  1.00 42.30      A    C
ATOM   3426  C   SER A 519      58.279   6.241  21.797  1.00 49.24      A    C
ATOM   3427  O   SER A 519      57.815   5.317  22.479  1.00 42.09      A    O
ATOM   3428  CB  SER A 519      57.332   8.564  21.660  1.00 42.71      A    C
ATOM   3429  OG  SER A 519      56.021   8.180  22.026  1.00 51.42      A    O
ATOM   3430  N   GLU A 520      58.758   6.047  20.564  1.00 41.91      A    N
ATOM   3431  CA  GLU A 520      58.731   4.718  19.966  1.00 41.96      A    C
ATOM   3432  C   GLU A 520      59.809   3.819  20.557  1.00 42.85      A    C
ATOM   3433  O   GLU A 520      59.573   2.627  20.773  1.00 41.93      A    O
ATOM   3434  CB  GLU A 520      58.904   4.800  18.445  1.00 34.98      A    C
ATOM   3435  CG  GLU A 520      57.817   5.577  17.693  1.00 33.87      A    C
ATOM   3436  CD  GLU A 520      56.406   5.068  17.958  1.00 43.06      A    C
ATOM   3437  OE1 GLU A 520      56.241   3.914  18.446  1.00 38.25      A    O
ATOM   3438  OE2 GLU A 520      55.451   5.826  17.668  1.00 38.55      A    O
ATOM   3439  N   GLY A 521      60.994   4.365  20.812  1.00 40.57      A    N
ATOM   3440  CA  GLY A 521      62.048   3.557  21.395  1.00 36.68      A    C
ATOM   3441  C   GLY A 521      61.677   2.999  22.758  1.00 41.96      A    C
ATOM   3442  O   GLY A 521      61.909   1.819  23.034  1.00 47.90      A    O
ATOM   3443  N   VAL A 522      61.083   3.825  23.625  1.00 34.94      A    N
ATOM   3444  CA  VAL A 522      60.748   3.329  24.959  1.00 34.24      A    C
ATOM   3445  C   VAL A 522      59.579   2.375  24.878  1.00 39.58      A    C
ATOM   3446  O   VAL A 522      59.497   1.418  25.661  1.00 45.78      A    O
ATOM   3447  CB  VAL A 522      60.438   4.475  25.950  1.00 38.31      A    C
ATOM   3448  CG1 VAL A 522      59.079   5.133  25.652  1.00 32.46      A    C
ATOM   3449  CG2 VAL A 522      60.461   3.960  27.387  1.00 32.83      A    C
ATOM   3450  N   ALA A 523      58.655   2.609  23.943  1.00 36.94      A    N
ATOM   3451  CA  ALA A 523      57.533   1.695  23.801  1.00 43.80      A    C
ATOM   3452  C   ALA A 523      58.023   0.309  23.404  1.00 44.34      A    C
ATOM   3453  O   ALA A 523      57.542  -0.694  23.936  1.00 40.03      A    O
ATOM   3454  CB  ALA A 523      56.526   2.238  22.789  1.00 34.17      A    C
ATOM   3455  N   GLU A 524      59.024   0.245  22.514  1.00 39.73      A    N
ATOM   3456  CA  GLU A 524      59.615  -1.032  22.113  1.00 44.14      A    C
ATOM   3457  C   GLU A 524      60.472  -1.633  23.218  1.00 49.86      A    C
ATOM   3458  O   GLU A 524      60.404  -2.847  23.477  1.00 47.34      A    O
ATOM   3459  CB  GLU A 524      60.466  -0.850  20.853  1.00 38.33      A    C
ATOM   3460  CG  GLU A 524      59.669  -0.672  19.572  1.00 48.95      A    C
ATOM   3461  CD  GLU A 524      59.017  -1.963  19.119  1.00 47.56      A    C
ATOM   3462  OE1 GLU A 524      57.878  -2.260  19.558  1.00 50.87      A    O
ATOM   3463  OE2 GLU A 524      59.665  -2.691  18.337  1.00 52.53      A    O
ATOM   3464  N   TYR A 525      61.302  -0.807  23.867  1.00 43.51      A    N
ATOM   3465  CA  TYR A 525      62.260  -1.344  24.827  1.00 49.03      A    C
ATOM   3466  C   TYR A 525      61.566  -1.897  26.064  1.00 47.56      A    C
ATOM   3467  O   TYR A 525      61.907  -2.983  26.542  1.00 39.86      A    O
ATOM   3468  CB  TYR A 525      63.280  -0.291  25.222  1.00 42.32      A    C
ATOM   3469  CG  TYR A 525      64.268  -0.788  26.259  1.00 51.64      A    C
ATOM   3470  CD1 TYR A 525      65.071  -1.903  26.006  1.00 44.75      A    C
ATOM   3471  CD2 TYR A 525      64.408  -0.136  27.488  1.00 49.98      A    C
ATOM   3472  CE1 TYR A 525      65.978  -2.357  26.947  1.00 45.54      A    C
ATOM   3473  CE2 TYR A 525      65.322  -0.579  28.441  1.00 47.44      A    C
ATOM   3474  CZ  TYR A 525      66.099  -1.692  28.164  1.00 53.76      A    C
ATOM   3475  OH  TYR A 525      67.005  -2.130  29.100  1.00 48.57      A    O
ATOM   3476  N   VAL A 526      60.624  -1.145  26.627  1.00 45.64      A    N
ATOM   3477  CA  VAL A 526      59.937  -1.623  27.824  1.00 43.51      A    C
ATOM   3478  C   VAL A 526      59.129  -2.889  27.534  1.00 48.91      A    C
ATOM   3479  O   VAL A 526      58.941  -3.731  28.421  1.00 45.37      A    O
ATOM   3480  CB  VAL A 526      59.069  -0.500  28.418  1.00 40.97      A    C
ATOM   3481  CG1 VAL A 526      58.168  -1.047  29.512  1.00 48.43      A    C
ATOM   3482  CG2 VAL A 526      59.963   0.595  28.979  1.00 40.28      A    C
ATOM   3483  N   SER A 527      58.626  -3.043  26.304  1.00 44.01      A    N
ATOM   3484  CA  SER A 527      57.779  -4.187  25.978  1.00 47.06      A    C
ATOM   3485  C   SER A 527      58.569  -5.396  25.472  1.00 48.92      A    C
ATOM   3486  O   SER A 527      58.105  -6.534  25.614  1.00 48.42      A    O
ATOM   3487  CB  SER A 527      56.739  -3.788  24.929  1.00 38.69      A    C
ATOM   3488  OG  SER A 527      57.385  -3.351  23.741  1.00 37.93      A    O
ATOM   3489  N   ARG A 528      59.744  -5.185  24.876  1.00 42.35      A    N
ATOM   3490  CA  ARG A 528      60.540  -6.281  24.339  1.00 48.77      A    C
ATOM   3491  C   ARG A 528      61.834  -6.529  25.097  1.00 49.74      A    C
ATOM   3492  O   ARG A 528      62.405  -7.614  24.969  1.00 42.68      A    O
ATOM   3493  CB  ARG A 528      60.870  -6.018  22.863  1.00 41.33      A    C
ATOM   3494  CG  ARG A 528      59.639  -5.825  21.996  1.00 44.12      A    C
ATOM   3495  CD  ARG A 528      60.019  -5.213  20.676  1.00 50.49      A    C
ATOM   3496  NE  ARG A 528      60.682  -6.151  19.785  1.00 58.98      A    N
ATOM   3497  CZ  ARG A 528      60.082  -6.772  18.782  1.00 67.25      A    C
ATOM   3498  NH1 ARG A 528      58.805  -6.562  18.505  1.00 68.14      A    N
ATOM   3499  NH2 ARG A 528      60.782  -7.621  18.036  1.00 69.60      A    N
ATOM   3500  N   VAL A 529      62.293  -5.563  25.889  1.00 47.07      A    N
ATOM   3501  CA  VAL A 529      63.563  -5.644  26.600  1.00 42.08      A    C
ATOM   3502  C   VAL A 529      64.647  -6.052  25.605  1.00 50.62      A    C
ATOM   3503  O   VAL A 529      65.014  -5.269  24.720  1.00 45.87      A    O
ATOM   3504  CB  VAL A 529      63.455  -6.606  27.801  1.00 47.45      A    C
ATOM   3505  CG1 VAL A 529      64.627  -6.418  28.755  1.00 47.28      A    C
ATOM   3506  CG2 VAL A 529      62.123  -6.390  28.525  1.00 38.32      A    C
ATOM   3507  N   ASN A 530      65.124  -7.296  25.700  1.00 48.09      A    N
ATOM   3508  CA  ASN A 530      66.279  -7.749  24.934  1.00 51.94      A    C
ATOM   3509  C   ASN A 530      65.923  -8.675  23.780  1.00 53.11      A    C
ATOM   3510  O   ASN A 530      66.812  -9.060  23.012  1.00 56.43      A    O
ATOM   3511  CB  ASN A 530      67.285  -8.413  25.880  1.00 54.56      A    C
ATOM   3512  CG  ASN A 530      67.972  -7.400  26.774  1.00 55.01      A    C
ATOM   3513  OD1 ASN A 530      68.246  -6.283  26.345  1.00 63.97      A    O
ATOM   3514  ND2 ASN A 530      68.173  -7.748  28.041  1.00 58.69      A    N
ATOM   3515  N   ASP A 531      64.646  -9.007  23.611  1.00 53.13      A    N
ATOM   3516  CA  ASP A 531      64.202  -9.842  22.501  1.00 59.10      A    C
ATOM   3517  C   ASP A 531      63.798  -8.938  21.341  1.00 55.79      A    C
ATOM   3518  O   ASP A 531      62.649  -8.504  21.233  1.00 61.12      A    O
ATOM   3519  CB  ASP A 531      63.050 -10.739  22.934  1.00 63.01      A    C
ATOM   3520  CG  ASP A 531      62.547 -11.614  21.804  1.00 63.08      A    C
ATOM   3521  OD1 ASP A 531      63.278 -11.749  20.802  1.00 61.46      A    O
ATOM   3522  OD2 ASP A 531      61.422 -12.151  21.910  1.00 74.39      A    O
ATOM   3523  N   ASN A 532      64.739  -8.673  20.439  1.00 42.95      A    N
ATOM   3524  CA  ASN A 532      64.468  -7.841  19.267  1.00 53.02      A    C
ATOM   3525  C   ASN A 532      65.394  -8.257  18.134  1.00 56.40      A    C
ATOM   3526  O   ASN A 532      66.418  -7.613  17.866  1.00 57.60      A    O
ATOM   3527  CB  ASN A 532      64.633  -6.355  19.601  1.00 52.80      A    C
ATOM   3528  CG  ASN A 532      63.983  -5.443  18.576  1.00 58.73      A    C
ATOM   3529  OD1 ASN A 532      63.702  -5.846  17.442  1.00 57.08      A    O
ATOM   3530  ND2 ASN A 532      63.744  -4.193  18.974  1.00 54.65      A    N
ATOM   3531  N   PRO A 533      65.055  -9.337  17.424  1.00 64.01      A    N
ATOM   3532  CA  PRO A 533      65.956  -9.791  16.348  1.00 54.99      A    C
ATOM   3533  C   PRO A 533      66.118  -8.778  15.223  1.00 54.13      A    C
ATOM   3534  O   PRO A 533      67.241  -8.590  14.734  1.00 52.99      A    O
ATOM   3535  CB  PRO A 533      65.303 -11.099  15.869  1.00 55.07      A    C
ATOM   3536  CG  PRO A 533      63.900 -11.073  16.401  1.00 60.37      A    C
ATOM   3537  CD  PRO A 533      63.948 -10.279  17.670  1.00 58.55      A    C
ATOM   3538  N   GLN A 534      65.050  -8.069  14.833  1.00 54.28      A    N
ATOM   3539  CA  GLN A 534      65.187  -7.118  13.730  1.00 60.84      A    C
ATOM   3540  C   GLN A 534      66.131  -5.983  14.091  1.00 54.68      A    C
ATOM   3541  O   GLN A 534      66.816  -5.447  13.212  1.00 50.89      A    O
ATOM   3542  CB  GLN A 534      63.833  -6.530  13.330  1.00 58.57      A    C
ATOM   3543  CG  GLN A 534      62.746  -7.538  13.087  1.00 63.94      A    C
ATOM   3544  CD  GLN A 534      61.988  -7.835  14.363  1.00 73.32      A    C
ATOM   3545  OE1 GLN A 534      62.578  -8.245  15.365  1.00 64.91      A    O
ATOM   3546  NE2 GLN A 534      60.678  -7.600  14.346  1.00 79.96      A    N
ATOM   3547  N   ALA A 535      66.207  -5.632  15.381  1.00 52.62      A    N
ATOM   3548  CA  ALA A 535      67.146  -4.604  15.809  1.00 53.54      A    C
ATOM   3549  C   ALA A 535      68.583  -5.074  15.632  1.00 51.44      A    C
ATOM   3550  O   ALA A 535      69.427  -4.325  15.124  1.00 50.64      A    O
ATOM   3551  CB  ALA A 535      66.876  -4.227  17.263  1.00 53.16      A    C
ATOM   3552  N   ILE A 536      68.869  -6.326  16.007  1.00 56.67      A    N
ATOM   3553  CA  ILE A 536      70.185  -6.895  15.736  1.00 55.52      A    C
ATOM   3554  C   ILE A 536      70.454  -6.910  14.238  1.00 56.64      A    C
ATOM   3555  O   ILE A 536      71.558  -6.579  13.784  1.00 59.32      A    O
ATOM   3556  CB  ILE A 536      70.300  -8.310  16.330  1.00 58.94      A    C
ATOM   3557  CG1 ILE A 536      69.704  -8.371  17.739  1.00 56.90      A    C
ATOM   3558  CG2 ILE A 536      71.762  -8.740  16.366  1.00 55.32      A    C
ATOM   3559  CD1 ILE A 536      70.467  -7.593  18.760  1.00 53.35      A    C
ATOM   3560  N   ALA A 537      69.442  -7.272  13.444  1.00 55.87      A    N
ATOM   3561  CA  ALA A 537      69.633  -7.381  11.998  1.00 61.41      A    C
ATOM   3562  C   ALA A 537      70.044  -6.051  11.373  1.00 67.63      A    C
ATOM   3563  O   ALA A 537      70.953  -6.008  10.532  1.00 67.32      A    O
ATOM   3564  CB  ALA A 537      68.358  -7.904  11.338  1.00 62.03      A    C
ATOM   3565  N   THR A 538      69.393  -4.950  11.764  1.00 60.58      A    N
ATOM   3566  CA  THR A 538      69.709  -3.677  11.128  1.00 59.28      A    C
ATOM   3567  C   THR A 538      71.100  -3.184  11.496  1.00 61.51      A    C
ATOM   3568  O   THR A 538      71.636  -2.308  10.808  1.00 62.96      A    O
ATOM   3569  CB  THR A 538      68.670  -2.614  11.482  1.00 58.44      A    C
ATOM   3570  OG1 THR A 538      68.784  -1.531  10.555  1.00 64.37      A    O
ATOM   3571  CG2 THR A 538      68.886  -2.085  12.897  1.00 56.50      A    C
ATOM   3572  N   ILE A 539      71.697  -3.731  12.553  1.00 52.45      A    N
ATOM   3573  CA  ILE A 539      73.107  -3.474  12.816  1.00 58.86      A    C
ATOM   3574  C   ILE A 539      73.974  -4.285  11.868  1.00 66.35      A    C
ATOM   3575  O   ILE A 539      74.899  -3.757  11.241  1.00 65.08      A    O
ATOM   3576  CB  ILE A 539      73.452  -3.805  14.280  1.00 58.94      A    C
ATOM   3577  CG1 ILE A 539      72.471  -3.131  15.249  1.00 53.42      A    C
ATOM   3578  CG2 ILE A 539      74.911  -3.441  14.569  1.00 53.91      A    C
ATOM   3579  CD1 ILE A 539      72.603  -3.620  16.689  1.00 54.55      A    C
ATOM   3580  N   GLN A 540      73.663  -5.580  11.729  1.00 75.47      A    N
ATOM   3581  CA  GLN A 540      74.509  -6.494  10.969  1.00 66.78      A    C
ATOM   3582  C   GLN A 540      74.472  -6.243   9.468  1.00 70.45      A    C
ATOM   3583  O   GLN A 540      75.383  -6.687   8.766  1.00 75.77      A    O
ATOM   3584  CB  GLN A 540      74.117  -7.942  11.258  1.00 67.03      A    C
ATOM   3585  CG  GLN A 540      74.394  -8.384  12.688  1.00 73.61      A    C
ATOM   3586  CD  GLN A 540      73.973  -9.824  12.966  1.00 76.72      A    C
ATOM   3587  OE1 GLN A 540      72.929 -10.289  12.497  1.00 69.15      A    O
ATOM   3588  NE2 GLN A 540      74.793 -10.538  13.735  1.00 74.90      A    N
ATOM   3589  N   ASP A 541      73.456  -5.551   8.955  1.00 67.22      A    N
ATOM   3590  CA  ASP A 541      73.337  -5.394   7.510  1.00 62.45      A    C
ATOM   3591  C   ASP A 541      74.161  -4.239   6.955  1.00 65.20      A    C
ATOM   3592  O   ASP A 541      74.084  -3.972   5.750  1.00 63.72      A    O
ATOM   3593  CB  ASP A 541      71.859  -5.241   7.113  1.00 70.67      A    C
ATOM   3594  CG  ASP A 541      71.184  -4.011   7.725  1.00 65.15      A    C
ATOM   3595  OD1 ASP A 541      71.873  -3.035   8.096  1.00 61.94      A    O
ATOM   3596  OD2 ASP A 541      69.939  -4.038   7.842  1.00 63.03      A    O
ATOM   3597  N   GLY A 542      74.944  -3.554   7.791  1.00 67.91      A    N
ATOM   3598  CA  GLY A 542      75.850  -2.519   7.344  1.00 68.38      A    C
ATOM   3599  C   GLY A 542      75.309  -1.100   7.378  1.00 69.35      A    C
ATOM   3600  O   GLY A 542      76.098  -0.154   7.489  1.00 68.68      A    O
ATOM   3601  N   SER A 543      73.995  -0.917   7.258  1.00 62.97      A    N
ATOM   3602  CA  SER A 543      73.396   0.412   7.322  1.00 62.72      A    C
ATOM   3603  C   SER A 543      73.067   0.746   8.774  1.00 58.64      A    C
ATOM   3604  O   SER A 543      72.321   0.006   9.428  1.00 53.57      A    O
ATOM   3605  CB  SER A 543      72.133   0.487   6.465  1.00 58.42      A    C
ATOM   3606  OG  SER A 543      71.077  -0.263   7.047  1.00 61.21      A    O
ATOM   3607  N   THR A 544      73.622   1.854   9.277  1.00 60.35      A    N
ATOM   3608  CA  THR A 544      73.490   2.229  10.686  1.00 64.27      A    C
ATOM   3609  C   THR A 544      73.220   3.726  10.808  1.00 54.37      A    C
ATOM   3610  O   THR A 544      73.384   4.493   9.854  1.00 53.42      A    O
ATOM   3611  CB  THR A 544      74.729   1.850  11.518  1.00 60.08      A    C
ATOM   3612  OG1 THR A 544      75.871   2.579  11.057  1.00 63.48      A    O
ATOM   3613  CG2 THR A 544      75.008   0.341  11.451  1.00 57.67      A    C
ATOM   3614  N   TYR A 545      72.817   4.138  12.013  1.00 56.84      A    N
ATOM   3615  CA  TYR A 545      72.514   5.533  12.326  1.00 55.78      A    C
ATOM   3616  C   TYR A 545      73.307   5.990  13.539  1.00 49.16      A    C
ATOM   3617  O   TYR A 545      73.459   5.247  14.514  1.00 50.86      A    O
ATOM   3618  CB  TYR A 545      71.013   5.738  12.613  1.00 53.80      A    C
ATOM   3619  CG  TYR A 545      70.129   5.689  11.390  1.00 56.28      A    C
ATOM   3620  CD1 TYR A 545      70.147   6.718  10.457  1.00 55.53      A    C
ATOM   3621  CD2 TYR A 545      69.284   4.611  11.163  1.00 55.29      A    C
ATOM   3622  CE1 TYR A 545      69.342   6.676   9.329  1.00 56.65      A    C
ATOM   3623  CE2 TYR A 545      68.478   4.555  10.037  1.00 61.10      A    C
ATOM   3624  CZ  TYR A 545      68.509   5.596   9.121  1.00 55.54      A    C
ATOM   3625  OH  TYR A 545      67.707   5.551   7.998  1.00 57.69      A    O
ATOM   3626  N   THR A 546      73.796   7.222  13.483  1.00 54.17      A    N
ATOM   3627  CA  THR A 546      74.385   7.831  14.663  1.00 52.69      A    C
ATOM   3628  C   THR A 546      73.286   8.238  15.634  1.00 49.10      A    C
ATOM   3629  O   THR A 546      72.138   8.472  15.241  1.00 48.09      A    O
ATOM   3630  CB  THR A 546      75.201   9.066  14.287  1.00 57.10      A    C
ATOM   3631  OG1 THR A 546      74.316  10.071  13.784  1.00 51.16      A    O
ATOM   3632  CG2 THR A 546      76.227   8.727  13.201  1.00 51.25      A    C
ATOM   3633  N   LEU A 547      73.653   8.329  16.916  1.00 50.26      A    N
ATOM   3634  CA  LEU A 547      72.760   8.911  17.921  1.00 47.40      A    C
ATOM   3635  C   LEU A 547      72.150  10.229  17.433  1.00 50.88      A    C
ATOM   3636  O   LEU A 547      70.939  10.462  17.563  1.00 41.33      A    O
ATOM   3637  CB  LEU A 547      73.522   9.139  19.231  1.00 46.96      A    C
ATOM   3638  CG  LEU A 547      73.889   7.921  20.084  1.00 53.74      A    C
ATOM   3639  CD1 LEU A 547      74.509   8.375  21.405  1.00 52.17      A    C
ATOM   3640  CD2 LEU A 547      72.684   7.038  20.327  1.00 44.14      A    C
ATOM   3641  N   ALA A 548      72.986  11.106  16.867  1.00 46.54      A    N
ATOM   3642  CA  ALA A 548      72.504  12.384  16.355  1.00 46.89      A    C
ATOM   3643  C   ALA A 548      71.366  12.177  15.363  1.00 48.49      A    C
ATOM   3644  O   ALA A 548      70.305  12.805  15.471  1.00 46.20      A    O
ATOM   3645  CB  ALA A 548      73.660  13.149  15.707  1.00 42.59      A    C
ATOM   3646  N   GLN A 549      71.561  11.262  14.410  1.00 43.62      A    N
ATOM   3647  CA  GLN A 549      70.515  10.958  13.441  1.00 43.32      A    C
ATOM   3648  C   GLN A 549      69.288  10.341  14.102  1.00 46.43      A    C
ATOM   3649  O   GLN A 549      68.153  10.615  13.689  1.00 47.30      A    O
ATOM   3650  CB  GLN A 549      71.061  10.020  12.363  1.00 54.43      A    C
ATOM   3651  CG  GLN A 549      71.964  10.686  11.338  1.00 57.09      A    C
ATOM   3652  CD  GLN A 549      72.727   9.674  10.507  1.00 56.52      A    C
ATOM   3653  OE1 GLN A 549      73.162   8.640  11.015  1.00 58.88      A    O
ATOM   3654  NE2 GLN A 549      72.859   9.949   9.214  1.00 59.16      A    N
ATOM   3655  N   VAL A 550      69.485   9.480  15.105  1.00 47.76      A    N
ATOM   3656  CA  VAL A 550      68.333   8.851  15.747  1.00 44.61      A    C
ATOM   3657  C   VAL A 550      67.472   9.918  16.407  1.00 41.40      A    C
ATOM   3658  O   VAL A 550      66.243   9.944  16.255  1.00 39.99      A    O
ATOM   3659  CB  VAL A 550      68.781   7.777  16.755  1.00 44.40      A    C
ATOM   3660  CG1 VAL A 550      67.579   7.249  17.548  1.00 36.37      A    C
ATOM   3661  CG2 VAL A 550      69.488   6.637  16.037  1.00 46.60      A    C
ATOM   3662  N   PHE A 551      68.114  10.837  17.121  1.00 43.47      A    N
ATOM   3663  CA  PHE A 551      67.362  11.860  17.842  1.00 47.70      A    C
ATOM   3664  C   PHE A 551      66.590  12.769  16.892  1.00 39.62      A    C
ATOM   3665  O   PHE A 551      65.486  13.203  17.227  1.00 42.20      A    O
ATOM   3666  CB  PHE A 551      68.305  12.655  18.742  1.00 42.78      A    C
ATOM   3667  CG  PHE A 551      68.982  11.813  19.786  1.00 39.56      A    C
ATOM   3668  CD1 PHE A 551      68.411  10.617  20.203  1.00 46.33      A    C
ATOM   3669  CD2 PHE A 551      70.199  12.196  20.336  1.00 46.58      A    C
ATOM   3670  CE1 PHE A 551      69.039   9.815  21.165  1.00 45.98      A    C
ATOM   3671  CE2 PHE A 551      70.836  11.401  21.296  1.00 45.64      A    C
ATOM   3672  CZ  PHE A 551      70.256  10.211  21.707  1.00 45.70      A    C
ATOM   3673  N   ASP A 552      67.084  12.971  15.669  1.00 41.82      A    N
ATOM   3674  CA  ASP A 552      66.398  13.817  14.700  1.00 41.29      A    C
ATOM   3675  C   ASP A 552      65.395  13.066  13.825  1.00 43.83      A    C
ATOM   3676  O   ASP A 552      64.909  13.634  12.838  1.00 40.43      A    O
ATOM   3677  CB  ASP A 552      67.423  14.547  13.835  1.00 46.12      A    C
ATOM   3678  CG  ASP A 552      68.008  15.756  14.551  1.00 52.68      A    C
ATOM   3679  OD1 ASP A 552      67.318  16.280  15.458  1.00 48.09      A    O
ATOM   3680  OD2 ASP A 552      69.144  16.172  14.231  1.00 58.52      A    O
ATOM   3681  N   THR A 553      65.039  11.834  14.199  1.00 44.77      A    N
ATOM   3682  CA  THR A 553      64.094  11.022  13.444  1.00 35.94      A    C
ATOM   3683  C   THR A 553      62.681  11.589  13.521  1.00 38.23      A    C
ATOM   3684  O   THR A 553      62.262  12.105  14.561  1.00 41.16      A    O
ATOM   3685  CB  THR A 553      64.127   9.592  13.983  1.00 42.74      A    C
ATOM   3686  OG1 THR A 553      65.451   9.087  13.822  1.00 44.70      A    O
ATOM   3687  CG2 THR A 553      63.154   8.683  13.247  1.00 41.41      A    C
ATOM   3688  N   THR A 554      61.958  11.528  12.398  1.00 42.08      A    N
ATOM   3689  CA  THR A 554      60.549  11.901  12.335  1.00 41.57      A    C
ATOM   3690  C   THR A 554      59.744  10.788  11.690  1.00 39.93      A    C
ATOM   3691  O   THR A 554      60.292   9.831  11.140  1.00 43.07      A    O
ATOM   3692  CB  THR A 554      60.320  13.197  11.541  1.00 50.02      A    C
ATOM   3693  OG1 THR A 554      60.362  12.910  10.138  1.00 55.61      A    O
ATOM   3694  CG2 THR A 554      61.388  14.226  11.863  1.00 41.33      A    C
ATOM   3695  N   TYR A 555      58.425  10.965  11.694  1.00 44.77      A    N
ATOM   3696  CA  TYR A 555      57.505  10.052  11.026  1.00 46.69      A    C
ATOM   3697  C   TYR A 555      57.437  10.250   9.508  1.00 56.75      A    C
ATOM   3698  O   TYR A 555      56.699   9.516   8.840  1.00 53.79      A    O
ATOM   3699  CB  TYR A 555      56.098  10.219  11.608  1.00 48.16      A    C
ATOM   3700  CG  TYR A 555      55.935   9.775  13.048  1.00 56.72      A    C
ATOM   3701  CD1 TYR A 555      56.102   8.435  13.406  1.00 51.13      A    C
ATOM   3702  CD2 TYR A 555      55.563  10.673  14.041  1.00 47.30      A    C
ATOM   3703  CE1 TYR A 555      55.943   8.010  14.714  1.00 42.05      A    C
ATOM   3704  CE2 TYR A 555      55.389  10.244  15.364  1.00 46.83      A    C
ATOM   3705  CZ  TYR A 555      55.582   8.907  15.683  1.00 47.02      A    C
ATOM   3706  OH  TYR A 555      55.420   8.461  16.979  1.00 44.83      A    O
ATOM   3707  N   ASP A 556      58.176  11.207   8.944  1.00 58.38      A    N
ATOM   3708  CA  ASP A 556      58.072  11.495   7.519  1.00 52.80      A    C
ATOM   3709  C   ASP A 556      58.629  10.342   6.698  1.00 58.47      A    C
ATOM   3710  O   ASP A 556      59.754   9.884   6.925  1.00 52.93      A    O
ATOM   3711  CB  ASP A 556      58.813  12.783   7.175  1.00 56.63      A    C
ATOM   3712  CG  ASP A 556      58.194  13.993   7.819  1.00 60.60      A    C
ATOM   3713  OD1 ASP A 556      56.985  13.943   8.149  1.00 64.15      A    O
ATOM   3714  OD2 ASP A 556      58.923  14.991   7.992  1.00 70.08      A    O
ATOM   3715  N   GLY A 557      57.853   9.899   5.713  1.00 58.75      A    N
ATOM   3716  CA  GLY A 557      58.181   8.711   4.967  1.00 57.67      A    C
ATOM   3717  C   GLY A 557      57.925   7.427   5.713  1.00 65.49      A    C
ATOM   3718  O   GLY A 557      57.891   6.358   5.086  1.00 70.85      A    O
ATOM   3719  N   PHE A 558      57.734   7.500   7.034  1.00 64.05      A    N
ATOM   3720  CA  PHE A 558      57.448   6.341   7.878  1.00 58.07      A    C
ATOM   3721  C   PHE A 558      58.532   5.271   7.698  1.00 55.48      A    C
ATOM   3722  O   PHE A 558      58.282   4.152   7.249  1.00 62.03      A    O
ATOM   3723  CB  PHE A 558      56.044   5.798   7.591  1.00 63.74      A    C
ATOM   3724  CG  PHE A 558      55.446   5.013   8.726  1.00 67.28      A    C
ATOM   3725  CD1 PHE A 558      55.424   5.532  10.015  1.00 75.99      A    C
ATOM   3726  CD2 PHE A 558      54.893   3.751   8.501  1.00 78.69      A    C
ATOM   3727  CE1 PHE A 558      54.869   4.799  11.073  1.00 75.21      A    C
ATOM   3728  CE2 PHE A 558      54.335   3.011   9.544  1.00 73.71      A    C
ATOM   3729  CZ  PHE A 558      54.325   3.535  10.832  1.00 79.69      A    C
ATOM   3730  N   ASP A 559      59.758   5.655   8.062  1.00 58.77      A    N
ATOM   3731  CA  ASP A 559      60.939   4.789   8.032  1.00 50.56      A    C
ATOM   3732  C   ASP A 559      60.893   3.905   9.265  1.00 51.40      A    C
ATOM   3733  O   ASP A 559      61.408   4.257  10.332  1.00 53.83      A    O
ATOM   3734  CB  ASP A 559      62.219   5.617   7.995  1.00 50.33      A    C
ATOM   3735  CG  ASP A 559      63.467   4.780   7.704  1.00 54.21      A    C
ATOM   3736  OD1 ASP A 559      63.475   3.559   7.978  1.00 57.03      A    O
ATOM   3737  OD2 ASP A 559      64.460   5.353   7.198  1.00 64.48      A    O
ATOM   3738  N   VAL A 560      60.275   2.734   9.110  1.00 50.11      A    N
ATOM   3739  CA  VAL A 560      60.070   1.842  10.245  1.00 44.53      A    C
ATOM   3740  C   VAL A 560      61.405   1.396  10.830  1.00 50.09      A    C
ATOM   3741  O   VAL A 560      61.561   1.301  12.056  1.00 50.14      A    O
ATOM   3742  CB  VAL A 560      59.190   0.655   9.816  1.00 53.36      A    C
ATOM   3743  CG1 VAL A 560      59.233  -0.448  10.848  1.00 55.05      A    C
ATOM   3744  CG2 VAL A 560      57.751   1.138   9.582  1.00 53.81      A    C
ATOM   3745  N   ASP A 561      62.406   1.173   9.976  1.00 52.03      A    N
ATOM   3746  CA  ASP A 561      63.721   0.769  10.468  1.00 46.46      A    C
ATOM   3747  C   ASP A 561      64.298   1.823  11.402  1.00 49.88      A    C
ATOM   3748  O   ASP A 561      64.656   1.532  12.549  1.00 45.79      A    O
ATOM   3749  CB  ASP A 561      64.659   0.514   9.291  1.00 40.20      A    C
ATOM   3750  CG  ASP A 561      66.115   0.410   9.707  1.00 46.41      A    C
ATOM   3751  OD1 ASP A 561      66.479  -0.550  10.416  1.00 60.25      A    O
ATOM   3752  OD2 ASP A 561      66.911   1.264   9.284  1.00 48.02      A    O
ATOM   3753  N   ARG A 562      64.384   3.065  10.924  1.00 52.68      A    N
ATOM   3754  CA  ARG A 562      64.948   4.138  11.733  1.00 45.89      A    C
ATOM   3755  C   ARG A 562      64.106   4.393  12.981  1.00 44.29      A    C
ATOM   3756  O   ARG A 562      64.643   4.516  14.084  1.00 48.46      A    O
ATOM   3757  CB  ARG A 562      65.064   5.395  10.881  1.00 49.17      A    C
ATOM   3758  CG  ARG A 562      65.672   6.581  11.585  1.00 52.15      A    C
ATOM   3759  CD  ARG A 562      65.788   7.716  10.613  1.00 46.30      A    C
ATOM   3760  NE  ARG A 562      66.359   8.909  11.221  1.00 59.58      A    N
ATOM   3761  CZ  ARG A 562      66.866   9.911  10.518  1.00 57.68      A    C
ATOM   3762  NH1 ARG A 562      66.907   9.867   9.199  1.00 53.10      A    N
ATOM   3763  NH2 ARG A 562      67.362  10.973  11.153  1.00 54.52      A    N
ATOM   3764  N   ILE A 563      62.782   4.415  12.833  1.00 42.53      A    N
ATOM   3765  CA  ILE A 563      61.906   4.772  13.943  1.00 46.98      A    C
ATOM   3766  C   ILE A 563      61.957   3.710  15.034  1.00 48.93      A    C
ATOM   3767  O   ILE A 563      62.334   3.974  16.182  1.00 46.15      A    O
ATOM   3768  CB  ILE A 563      60.470   4.989  13.434  1.00 49.22      A    C
ATOM   3769  CG1 ILE A 563      60.380   6.298  12.643  1.00 50.18      A    C
ATOM   3770  CG2 ILE A 563      59.472   4.944  14.594  1.00 44.04      A    C
ATOM   3771  CD1 ILE A 563      59.143   6.414  11.784  1.00 45.74      A    C
ATOM   3772  N   TYR A 564      61.600   2.483  14.686  1.00 52.10      A    N
ATOM   3773  CA  TYR A 564      61.379   1.483  15.713  1.00 44.17      A    C
ATOM   3774  C   TYR A 564      62.639   0.703  16.071  1.00 46.55      A    C
ATOM   3775  O   TYR A 564      62.841   0.369  17.243  1.00 45.17      A    O
ATOM   3776  CB  TYR A 564      60.268   0.546  15.264  1.00 46.22      A    C
ATOM   3777  CG  TYR A 564      58.934   1.229  15.079  1.00 42.12      A    C
ATOM   3778  CD1 TYR A 564      58.123   1.499  16.165  1.00 47.20      A    C
ATOM   3779  CD2 TYR A 564      58.463   1.560  13.816  1.00 51.77      A    C
ATOM   3780  CE1 TYR A 564      56.891   2.099  16.014  1.00 45.96      A    C
ATOM   3781  CE2 TYR A 564      57.223   2.171  13.651  1.00 60.05      A    C
ATOM   3782  CZ  TYR A 564      56.441   2.435  14.764  1.00 56.82      A    C
ATOM   3783  OH  TYR A 564      55.205   3.037  14.644  1.00 61.27      A    O
ATOM   3784  N   ARG A 565      63.486   0.369  15.098  1.00 44.14      A    N
ATOM   3785  CA  ARG A 565      64.675  -0.403  15.443  1.00 49.30      A    C
ATOM   3786  C   ARG A 565      65.732   0.496  16.068  1.00 49.51      A    C
ATOM   3787  O   ARG A 565      66.239   0.215  17.161  1.00 42.83      A    O
ATOM   3788  CB  ARG A 565      65.232  -1.112  14.207  1.00 48.38      A    C
ATOM   3789  CG  ARG A 565      64.163  -1.778  13.354  1.00 51.90      A    C
ATOM   3790  CD  ARG A 565      63.337  -2.768  14.167  1.00 59.84      A    C
ATOM   3791  NE  ARG A 565      62.142  -3.196  13.447  1.00 55.93      A    N
ATOM   3792  CZ  ARG A 565      61.110  -3.809  14.014  1.00 60.41      A    C
ATOM   3793  NH1 ARG A 565      61.107  -4.105  15.302  1.00 55.62      A    N
ATOM   3794  NH2 ARG A 565      60.051  -4.122  13.270  1.00 62.51      A    N
ATOM   3795  N   TRP A 566      66.051   1.605  15.401  1.00 41.12      A    N
ATOM   3796  CA  TRP A 566      67.098   2.469  15.915  1.00 47.60      A    C
ATOM   3797  C   TRP A 566      66.631   3.313  17.098  1.00 47.53      A    C
ATOM   3798  O   TRP A 566      67.445   3.642  17.968  1.00 46.47      A    O
ATOM   3799  CB  TRP A 566      67.647   3.317  14.777  1.00 49.83      A    C
ATOM   3800  CG  TRP A 566      68.527   2.482  13.943  1.00 54.50      A    C
ATOM   3801  CD1 TRP A 566      68.185   1.817  12.802  1.00 51.62      A    C
ATOM   3802  CD2 TRP A 566      69.899   2.168  14.200  1.00 49.80      A    C
ATOM   3803  NE1 TRP A 566      69.268   1.127  12.324  1.00 56.69      A    N
ATOM   3804  CE2 TRP A 566      70.334   1.332  13.160  1.00 55.10      A    C
ATOM   3805  CE3 TRP A 566      70.807   2.534  15.196  1.00 53.87      A    C
ATOM   3806  CZ2 TRP A 566      71.639   0.845  13.092  1.00 58.39      A    C
ATOM   3807  CZ3 TRP A 566      72.102   2.055  15.124  1.00 54.58      A    C
ATOM   3808  CH2 TRP A 566      72.505   1.217  14.081  1.00 53.90      A    C
ATOM   3809  N   GLY A 567      65.346   3.672  17.156  1.00 38.42      A    N
ATOM   3810  CA  GLY A 567      64.815   4.221  18.391  1.00 42.66      A    C
ATOM   3811  C   GLY A 567      64.977   3.252  19.547  1.00 41.96      A    C
ATOM   3812  O   GLY A 567      65.374   3.635  20.648  1.00 41.19      A    O
ATOM   3813  N   TYR A 568      64.698   1.973  19.298  1.00 45.83      A    N
ATOM   3814  CA  TYR A 568      64.891   0.949  20.316  1.00 40.17      A    C
ATOM   3815  C   TYR A 568      66.344   0.899  20.782  1.00 39.20      A    C
ATOM   3816  O   TYR A 568      66.627   0.890  21.987  1.00 37.16      A    O
ATOM   3817  CB  TYR A 568      64.455  -0.401  19.746  1.00 48.64      A    C
ATOM   3818  CG  TYR A 568      64.943  -1.594  20.508  1.00 35.69      A    C
ATOM   3819  CD1 TYR A 568      64.211  -2.092  21.575  1.00 40.99      A    C
ATOM   3820  CD2 TYR A 568      66.129  -2.233  20.160  1.00 42.39      A    C
ATOM   3821  CE1 TYR A 568      64.642  -3.204  22.285  1.00 49.56      A    C
ATOM   3822  CE2 TYR A 568      66.570  -3.357  20.865  1.00 48.47      A    C
ATOM   3823  CZ  TYR A 568      65.818  -3.834  21.922  1.00 43.65      A    C
ATOM   3824  OH  TYR A 568      66.237  -4.926  22.640  1.00 52.79      A    O
ATOM   3825  N   LEU A 569      67.279   0.854  19.835  1.00 39.43      A    N
ATOM   3826  CA  LEU A 569      68.688   0.714  20.189  1.00 40.51      A    C
ATOM   3827  C   LEU A 569      69.166   1.899  21.016  1.00 41.91      A    C
ATOM   3828  O   LEU A 569      69.826   1.725  22.047  1.00 44.97      A    O
ATOM   3829  CB  LEU A 569      69.528   0.555  18.919  1.00 36.58      A    C
ATOM   3830  CG  LEU A 569      69.329  -0.760  18.152  1.00 48.59      A    C
ATOM   3831  CD1 LEU A 569      70.067  -0.726  16.810  1.00 45.35      A    C
ATOM   3832  CD2 LEU A 569      69.796  -1.941  19.006  1.00 36.31      A    C
ATOM   3833  N   ALA A 570      68.826   3.116  20.583  1.00 42.37      A    N
ATOM   3834  CA  ALA A 570      69.250   4.312  21.307  1.00 43.53      A    C
ATOM   3835  C   ALA A 570      68.712   4.313  22.738  1.00 34.22      A    C
ATOM   3836  O   ALA A 570      69.451   4.585  23.690  1.00 39.23      A    O
ATOM   3837  CB  ALA A 570      68.804   5.562  20.543  1.00 34.96      A    C
ATOM   3838  N   VAL A 571      67.427   3.994  22.909  1.00 35.81      A    N
ATOM   3839  CA  VAL A 571      66.839   3.919  24.245  1.00 39.24      A    C
ATOM   3840  C   VAL A 571      67.503   2.819  25.062  1.00 41.73      A    C
ATOM   3841  O   VAL A 571      67.911   3.033  26.206  1.00 42.33      A    O
ATOM   3842  CB  VAL A 571      65.320   3.684  24.155  1.00 47.24      A    C
ATOM   3843  CG1 VAL A 571      64.770   3.221  25.517  1.00 37.38      A    C
ATOM   3844  CG2 VAL A 571      64.608   4.937  23.665  1.00 36.39      A    C
ATOM   3845  N   ARG A 572      67.586   1.610  24.501  1.00 47.91      A    N
ATOM   3846  CA  ARG A 572      68.191   0.504  25.238  1.00 43.60      A    C
ATOM   3847  C   ARG A 572      69.617   0.844  25.657  1.00 38.11      A    C
ATOM   3848  O   ARG A 572      70.003   0.632  26.812  1.00 40.70      A    O
ATOM   3849  CB  ARG A 572      68.157  -0.774  24.393  1.00 45.71      A    C
ATOM   3850  CG  ARG A 572      68.900  -1.940  25.010  1.00 49.54      A    C
ATOM   3851  CD  ARG A 572      68.842  -3.178  24.124  1.00 51.13      A    C
ATOM   3852  NE  ARG A 572      69.683  -4.253  24.643  1.00 58.75      A    N
ATOM   3853  CZ  ARG A 572      69.852  -5.424  24.041  1.00 61.22      A    C
ATOM   3854  NH1 ARG A 572      69.235  -5.712  22.908  1.00 54.48      A    N
ATOM   3855  NH2 ARG A 572      70.650  -6.332  24.597  1.00 52.47      A    N
ATOM   3856  N   PHE A 573      70.401   1.402  24.733  1.00 38.05      A    N
ATOM   3857  CA  PHE A 573      71.783   1.756  25.034  1.00 39.70      A    C
ATOM   3858  C   PHE A 573      71.872   2.705  26.222  1.00 46.95      A    C
ATOM   3859  O   PHE A 573      72.710   2.515  27.113  1.00 50.40      A    O
ATOM   3860  CB  PHE A 573      72.447   2.360  23.796  1.00 45.75      A    C
ATOM   3861  CG  PHE A 573      73.727   3.088  24.089  1.00 51.61      A    C
ATOM   3862  CD1 PHE A 573      74.916   2.387  24.273  1.00 48.49      A    C
ATOM   3863  CD2 PHE A 573      73.753   4.480  24.147  1.00 48.13      A    C
ATOM   3864  CE1 PHE A 573      76.106   3.064  24.536  1.00 59.13      A    C
ATOM   3865  CE2 PHE A 573      74.937   5.164  24.412  1.00 49.14      A    C
ATOM   3866  CZ  PHE A 573      76.115   4.462  24.604  1.00 52.69      A    C
ATOM   3867  N   MET A 574      71.013   3.734  26.261  1.00 45.00      A    N
ATOM   3868  CA  MET A 574      71.088   4.698  27.357  1.00 38.69      A    C
ATOM   3869  C   MET A 574      70.655   4.075  28.682  1.00 43.14      A    C
ATOM   3870  O   MET A 574      71.317   4.282  29.705  1.00 41.80      A    O
ATOM   3871  CB  MET A 574      70.243   5.933  27.049  1.00 41.32      A    C
ATOM   3872  CG  MET A 574      70.737   6.785  25.893  1.00 42.26      A    C
ATOM   3873  SD  MET A 574      72.348   7.512  26.195  1.00 46.59      A    S
ATOM   3874  CE  MET A 574      71.992   8.462  27.677  1.00 43.54      A    C
ATOM   3875  N   PHE A 575      69.574   3.280  28.689  1.00 44.15      A    N
ATOM   3876  CA  PHE A 575      69.172   2.617  29.934  1.00 47.44      A    C
ATOM   3877  C   PHE A 575      70.249   1.671  30.448  1.00 46.19      A    C
ATOM   3878  O   PHE A 575      70.365   1.467  31.665  1.00 47.19      A    O
ATOM   3879  CB  PHE A 575      67.863   1.845  29.767  1.00 37.80      A    C
ATOM   3880  CG  PHE A 575      66.634   2.665  30.042  1.00 46.37      A    C
ATOM   3881  CD1 PHE A 575      66.297   3.024  31.341  1.00 46.52      A    C
ATOM   3882  CD2 PHE A 575      65.799   3.056  29.010  1.00 45.45      A    C
ATOM   3883  CE1 PHE A 575      65.157   3.772  31.604  1.00 43.84      A    C
ATOM   3884  CE2 PHE A 575      64.655   3.802  29.267  1.00 44.12      A    C
ATOM   3885  CZ  PHE A 575      64.334   4.158  30.563  1.00 45.73      A    C
ATOM   3886  N   GLU A 576      71.036   1.075  29.547  1.00 43.65      A    N
ATOM   3887  CA  GLU A 576      72.051   0.115  29.987  1.00 56.65      A    C
ATOM   3888  C   GLU A 576      73.315   0.821  30.473  1.00 51.28      A    C
ATOM   3889  O   GLU A 576      73.841   0.496  31.545  1.00 49.02      A    O
ATOM   3890  CB  GLU A 576      72.392  -0.872  28.859  1.00 47.37      A    C
ATOM   3891  CG  GLU A 576      71.464  -2.072  28.727  1.00 54.01      A    C
ATOM   3892  CD  GLU A 576      71.895  -3.022  27.602  1.00 61.89      A    C
ATOM   3893  OE1 GLU A 576      73.020  -2.848  27.069  1.00 57.89      A    O
ATOM   3894  OE2 GLU A 576      71.120  -3.957  27.269  1.00 49.22      A    O
ATOM   3895  N   ARG A 577      73.799   1.802  29.709  1.00 43.42      A    N
ATOM   3896  CA  ARG A 577      75.081   2.454  29.958  1.00 48.24      A    C
ATOM   3897  C   ARG A 577      74.976   3.777  30.719  1.00 49.75      A    C
ATOM   3898  O   ARG A 577      75.925   4.153  31.415  1.00 53.53      A    O
ATOM   3899  CB  ARG A 577      75.800   2.712  28.628  1.00 49.50      A    C
ATOM   3900  CG  ARG A 577      76.268   1.452  27.903  1.00 57.41      A    C
ATOM   3901  CD  ARG A 577      77.397   0.714  28.630  1.00 54.70      A    C
ATOM   3902  NE  ARG A 577      77.925  -0.365  27.803  1.00 55.95      A    N
ATOM   3903  CZ  ARG A 577      78.850  -0.209  26.862  1.00 61.14      A    C
ATOM   3904  NH1 ARG A 577      79.408   0.968  26.628  1.00 54.93      A    N
ATOM   3905  NH2 ARG A 577      79.214  -1.257  26.125  1.00 63.47      A    N
ATOM   3906  N   HIS A 578      73.871   4.509  30.602  1.00 40.50      A    N
ATOM   3907  CA  HIS A 578      73.738   5.817  31.254  1.00 51.56      A    C
ATOM   3908  C   HIS A 578      72.304   6.026  31.729  1.00 51.57      A    C
ATOM   3909  O   HIS A 578      71.630   6.978  31.324  1.00 44.41      A    O
ATOM   3910  CB  HIS A 578      74.170   6.936  30.308  1.00 40.25      A    C
ATOM   3911  CG  HIS A 578      75.565   6.779  29.799  1.00 47.55      A    C
ATOM   3912  ND1 HIS A 578      76.670   6.922  30.610  1.00 45.12      A    N
ATOM   3913  CD2 HIS A 578      76.036   6.455  28.571  1.00 47.57      A    C
ATOM   3914  CE1 HIS A 578      77.764   6.709  29.899  1.00 51.15      A    C
ATOM   3915  NE2 HIS A 578      77.407   6.426  28.658  1.00 50.80      A    N
ATOM   3916  N   PRO A 579      71.790   5.126  32.573  1.00 48.03      A    N
ATOM   3917  CA  PRO A 579      70.423   5.316  33.076  1.00 45.13      A    C
ATOM   3918  C   PRO A 579      70.276   6.567  33.926  1.00 46.51      A    C
ATOM   3919  O   PRO A 579      69.152   7.049  34.099  1.00 46.39      A    O
ATOM   3920  CB  PRO A 579      70.164   4.044  33.888  1.00 45.21      A    C
ATOM   3921  CG  PRO A 579      71.519   3.588  34.296  1.00 48.41      A    C
ATOM   3922  CD  PRO A 579      72.428   3.936  33.163  1.00 42.79      A    C
ATOM   3923  N   ASP A 580      71.367   7.084  34.498  1.00 45.46      A    N
ATOM   3924  CA  ASP A 580      71.266   8.326  35.258  1.00 48.59      A    C
ATOM   3925  C   ASP A 580      71.028   9.510  34.326  1.00 43.41      A    C
ATOM   3926  O   ASP A 580      70.236  10.402  34.636  1.00 38.83      A    O
ATOM   3927  CB  ASP A 580      72.532   8.538  36.098  1.00 44.88      A    C
ATOM   3928  CG  ASP A 580      73.816   8.454  35.266  1.00 48.64      A    C
ATOM   3929  OD1 ASP A 580      73.831   7.737  34.237  1.00 48.81      A    O
ATOM   3930  OD2 ASP A 580      74.817   9.101  35.645  1.00 52.81      A    O
ATOM   3931  N   GLU A 581      71.649   9.493  33.144  1.00 52.90      A    N
ATOM   3932  CA  GLU A 581      71.351  10.509  32.145  1.00 45.27      A    C
ATOM   3933  C   GLU A 581      69.908  10.397  31.650  1.00 48.75      A    C
ATOM   3934  O   GLU A 581      69.288  11.416  31.331  1.00 49.05      A    O
ATOM   3935  CB  GLU A 581      72.348  10.408  30.992  1.00 47.91      A    C
ATOM   3936  CG  GLU A 581      73.760  10.867  31.355  1.00 51.76      A    C
ATOM   3937  CD  GLU A 581      73.849  12.370  31.578  1.00 57.16      A    C
ATOM   3938  OE1 GLU A 581      73.896  13.121  30.586  1.00 61.10      A    O
ATOM   3939  OE2 GLU A 581      73.866  12.806  32.753  1.00 63.91      A    O
ATOM   3940  N   VAL A 582      69.343   9.183  31.612  1.00 43.54      A    N
ATOM   3941  CA  VAL A 582      67.940   9.037  31.212  1.00 42.12      A    C
ATOM   3942  C   VAL A 582      67.033   9.786  32.184  1.00 43.19      A    C
ATOM   3943  O   VAL A 582      66.018  10.374  31.790  1.00 41.61      A    O
ATOM   3944  CB  VAL A 582      67.555   7.542  31.115  1.00 47.90      A    C
ATOM   3945  CG1 VAL A 582      66.064   7.375  30.795  1.00 35.29      A    C
ATOM   3946  CG2 VAL A 582      68.392   6.839  30.053  1.00 42.34      A    C
ATOM   3947  N   GLN A 583      67.378   9.770  33.472  1.00 44.52      A    N
ATOM   3948  CA  GLN A 583      66.562  10.475  34.449  1.00 40.15      A    C
ATOM   3949  C   GLN A 583      66.759  11.983  34.357  1.00 41.66      A    C
ATOM   3950  O   GLN A 583      65.810  12.747  34.571  1.00 42.31      A    O
ATOM   3951  CB  GLN A 583      66.867   9.942  35.851  1.00 42.67      A    C
ATOM   3952  CG  GLN A 583      66.412   8.483  36.051  1.00 41.54      A    C
ATOM   3953  CD  GLN A 583      64.905   8.314  35.915  1.00 43.59      A    C
ATOM   3954  OE1 GLN A 583      64.136   9.130  36.414  1.00 40.22      A    O
ATOM   3955  NE2 GLN A 583      64.477   7.250  35.240  1.00 44.27      A    N
ATOM   3956  N   ARG A 584      67.969  12.435  34.029  1.00 40.65      A    N
ATOM   3957  CA  ARG A 584      68.151  13.861  33.806  1.00 46.05      A    C
ATOM   3958  C   ARG A 584      67.262  14.335  32.661  1.00 46.64      A    C
ATOM   3959  O   ARG A 584      66.564  15.346  32.790  1.00 50.85      A    O
ATOM   3960  CB  ARG A 584      69.626  14.166  33.538  1.00 47.32      A    C
ATOM   3961  CG  ARG A 584      69.997  15.625  33.769  1.00 64.41      A    C
ATOM   3962  CD  ARG A 584      71.511  15.841  33.868  1.00 63.16      A    C
ATOM   3963  NE  ARG A 584      72.204  15.631  32.603  1.00 61.60      A    N
ATOM   3964  CZ  ARG A 584      72.516  16.595  31.745  1.00 64.92      A    C
ATOM   3965  NH1 ARG A 584      72.209  17.864  31.980  1.00 63.05      A    N
ATOM   3966  NH2 ARG A 584      73.173  16.281  30.631  1.00 65.47      A    N
ATOM   3967  N   MET A 585      67.227  13.576  31.560  1.00 43.85      A    N
ATOM   3968  CA  MET A 585      66.330  13.885  30.447  1.00 42.87      A    C
ATOM   3969  C   MET A 585      64.878  13.923  30.899  1.00 42.81      A    C
ATOM   3970  O   MET A 585      64.133  14.847  30.553  1.00 44.07      A    O
ATOM   3971  CB  MET A 585      66.499  12.842  29.332  1.00 46.57      A    C
ATOM   3972  CG  MET A 585      65.747  13.147  28.026  1.00 40.80      A    C
ATOM   3973  SD  MET A 585      65.323  11.681  27.013  1.00 43.37      A    S
ATOM   3974  CE  MET A 585      64.071  10.917  28.038  1.00 35.40      A    C
ATOM   3975  N   LEU A 586      64.467  12.942  31.700  1.00 37.76      A    N
ATOM   3976  CA  LEU A 586      63.062  12.840  32.062  1.00 36.32      A    C
ATOM   3977  C   LEU A 586      62.653  13.949  33.013  1.00 35.62      A    C
ATOM   3978  O   LEU A 586      61.481  14.329  33.031  1.00 41.54      A    O
ATOM   3979  CB  LEU A 586      62.770  11.460  32.669  1.00 33.27      A    C
ATOM   3980  CG  LEU A 586      62.813  10.286  31.668  1.00 38.13      A    C
ATOM   3981  CD1 LEU A 586      62.973   8.930  32.359  1.00 41.45      A    C
ATOM   3982  CD2 LEU A 586      61.567  10.256  30.797  1.00 37.96      A    C
ATOM   3983  N   SER A 587      63.583  14.466  33.825  1.00 33.94      A    N
ATOM   3984  CA  SER A 587      63.264  15.656  34.613  1.00 50.03      A    C
ATOM   3985  C   SER A 587      62.785  16.783  33.705  1.00 44.80      A    C
ATOM   3986  O   SER A 587      61.846  17.510  34.049  1.00 45.43      A    O
ATOM   3987  CB  SER A 587      64.469  16.114  35.439  1.00 38.28      A    C
ATOM   3988  OG  SER A 587      64.738  15.202  36.481  1.00 52.48      A    O
ATOM   3989  N   ALA A 588      63.403  16.915  32.526  1.00 42.28      A    N
ATOM   3990  CA  ALA A 588      62.984  17.925  31.559  1.00 40.41      A    C
ATOM   3991  C   ALA A 588      61.645  17.562  30.923  1.00 41.30      A    C
ATOM   3992  O   ALA A 588      60.713  18.381  30.917  1.00 34.12      A    O
ATOM   3993  CB  ALA A 588      64.061  18.100  30.485  1.00 34.94      A    C
ATOM   3994  N   THR A 589      61.509  16.321  30.415  1.00 37.47      A    N
ATOM   3995  CA  THR A 589      60.285  15.978  29.687  1.00 31.30      A    C
ATOM   3996  C   THR A 589      59.087  15.924  30.618  1.00 34.01      A    C
ATOM   3997  O   THR A 589      57.961  16.244  30.210  1.00 32.35      A    O
ATOM   3998  CB  THR A 589      60.424  14.655  28.908  1.00 35.32      A    C
ATOM   3999  OG1 THR A 589      60.588  13.530  29.798  1.00 32.18      A    O
ATOM   4000  CG2 THR A 589      61.595  14.726  27.941  1.00 33.83      A    C
ATOM   4001  N   ARG A 590      59.308  15.539  31.870  1.00 31.91      A    N
ATOM   4002  CA  ARG A 590      58.195  15.455  32.797  1.00 35.20      A    C
ATOM   4003  C   ARG A 590      57.663  16.823  33.191  1.00 37.13      A    C
ATOM   4004  O   ARG A 590      56.569  16.887  33.763  1.00 41.78      A    O
ATOM   4005  CB  ARG A 590      58.609  14.648  34.028  1.00 39.14      A    C
ATOM   4006  CG  ARG A 590      58.596  13.150  33.763  1.00 40.39      A    C
ATOM   4007  CD  ARG A 590      59.300  12.328  34.846  1.00 36.12      A    C
ATOM   4008  NE  ARG A 590      59.226  10.905  34.535  1.00 41.35      A    N
ATOM   4009  CZ  ARG A 590      60.082   9.990  34.972  1.00 40.94      A    C
ATOM   4010  NH1 ARG A 590      61.101  10.314  35.754  1.00 36.24      A    N
ATOM   4011  NH2 ARG A 590      59.934   8.725  34.584  1.00 40.82      A    N
ATOM   4012  N   GLN A 591      58.408  17.902  32.902  1.00 41.14      A    N
ATOM   4013  CA  GLN A 591      58.000  19.281  33.154  1.00 40.16      A    C
ATOM   4014  C   GLN A 591      57.754  20.066  31.865  1.00 42.74      A    C
ATOM   4015  O   GLN A 591      57.581  21.295  31.916  1.00 35.99      A    O
ATOM   4016  CB  GLN A 591      59.070  20.022  33.972  1.00 51.40      A    C
ATOM   4017  CG  GLN A 591      59.489  19.397  35.291  1.00 45.38      A    C
ATOM   4018  CD  GLN A 591      58.411  19.469  36.350  1.00 51.02      A    C
ATOM   4019  OE1 GLN A 591      57.728  20.484  36.497  1.00 54.42      A    O
ATOM   4020  NE2 GLN A 591      58.255  18.384  37.104  1.00 55.44      A    N
ATOM   4021  N   GLY A 592      57.778  19.403  30.709  1.00 40.75      A    N
ATOM   4022  CA  GLY A 592      57.550  20.094  29.450  1.00 37.56      A    C
ATOM   4023  C   GLY A 592      58.675  21.000  29.000  1.00 36.55      A    C
ATOM   4024  O   GLY A 592      58.464  21.873  28.160  1.00 43.62      A    O
ATOM   4025  N   ARG A 593      59.878  20.816  29.526  1.00 39.00      A    N
ATOM   4026  C   ARG A 593      61.710  21.129  27.962  1.00 37.50      A    C
ATOM   4027  O   ARG A 593      62.795  20.553  28.030  1.00 35.74      A    O
ATOM   4028  CA AARG A 593      60.999  21.691  29.193  0.58 39.65      A    C
ATOM   4029  CB AARG A 593      61.918  21.843  30.396  0.58 38.39      A    C
ATOM   4030  CG AARG A 593      61.174  22.392  31.614  0.58 41.43      A    C
ATOM   4031  CD AARG A 593      62.111  23.013  32.634  0.58 41.94      A    C
ATOM   4032  NE AARG A 593      61.453  24.058  33.415  0.58 43.51      A    N
ATOM   4033  CZ AARG A 593      60.895  23.877  34.606  0.58 45.61      A    C
ATOM   4034  NH1AARG A 593      60.873  22.682  35.187  0.58 34.98      A    N
ATOM   4035  NH2AARG A 593      60.357  24.923  35.236  0.58 32.06      A    N
ATOM   4036  CA BARG A 593      61.002  21.687  29.196  0.42 39.64      A    C
ATOM   4037  CB BARG A 593      61.949  21.809  30.382  0.42 38.43      A    C
ATOM   4038  CG BARG A 593      61.263  21.876  31.740  0.42 41.32      A    C
ATOM   4039  CD BARG A 593      62.202  22.457  32.785  0.42 42.11      A    C
ATOM   4040  NE BARG A 593      61.993  21.901  34.117  0.42 41.18      A    N
ATOM   4041  CZ BARG A 593      62.832  21.065  34.716  0.42 42.74      A    C
ATOM   4042  NH1BARG A 593      63.940  20.653  34.122  0.42 40.93      A    N
ATOM   4043  NH2BARG A 593      62.558  20.642  35.947  0.42 46.67      A    N
ATOM   4044  N   TRP A 594      61.071  21.331  26.809  1.00 39.31      A    N
ATOM   4045  CA  TRP A 594      61.514  20.645  25.596  1.00 40.35      A    C
ATOM   4046  C   TRP A 594      62.874  21.139  25.118  1.00 39.64      A    C
ATOM   4047  O   TRP A 594      63.687  20.338  24.652  1.00 40.65      A    O
ATOM   4048  CB  TRP A 594      60.435  20.779  24.522  1.00 35.17      A    C
ATOM   4049  CG  TRP A 594      59.110  20.274  25.063  1.00 42.05      A    C
ATOM   4050  CD1 TRP A 594      57.996  21.009  25.345  1.00 38.57      A    C
ATOM   4051  CD2 TRP A 594      58.801  18.919  25.442  1.00 40.54      A    C
ATOM   4052  NE1 TRP A 594      56.998  20.192  25.845  1.00 38.33      A    N
ATOM   4053  CE2 TRP A 594      57.473  18.909  25.921  1.00 41.11      A    C
ATOM   4054  CE3 TRP A 594      59.514  17.710  25.399  1.00 39.97      A    C
ATOM   4055  CZ2 TRP A 594      56.843  17.735  26.361  1.00 42.37      A    C
ATOM   4056  CZ3 TRP A 594      58.891  16.546  25.845  1.00 39.51      A    C
ATOM   4057  CH2 TRP A 594      57.566  16.570  26.316  1.00 37.99      A    C
ATOM   4058  N   ALA A 595      63.161  22.440  25.252  1.00 39.67      A    N
ATOM   4059  CA  ALA A 595      64.468  22.934  24.821  1.00 37.23      A    C
ATOM   4060  C   ALA A 595      65.590  22.396  25.702  1.00 40.61      A    C
ATOM   4061  O   ALA A 595      66.698  22.147  25.209  1.00 40.92      A    O
ATOM   4062  CB  ALA A 595      64.486  24.466  24.804  1.00 37.12      A    C
ATOM   4063  N   GLU A 596      65.327  22.213  26.999  1.00 35.90      A    N
ATOM   4064  C   GLU A 596      66.514  20.127  27.556  1.00 47.55      A    C
ATOM   4065  O   GLU A 596      67.653  19.635  27.495  1.00 43.98      A    O
ATOM   4066  CA AGLU A 596      66.337  21.613  27.864  0.50 38.49      A    C
ATOM   4067  CB AGLU A 596      65.970  21.836  29.334  0.50 42.34      A    C
ATOM   4068  CG AGLU A 596      66.943  21.205  30.335  0.50 42.70      A    C
ATOM   4069  CD AGLU A 596      68.355  21.793  30.279  0.50 47.98      A    C
ATOM   4070  OE1AGLU A 596      68.569  22.825  29.600  0.50 44.69      A    O
ATOM   4071  OE2AGLU A 596      69.256  21.213  30.925  0.50 50.79      A    O
ATOM   4072  CA BGLU A 596      66.305  21.603  27.900  0.50 38.51      A    C
ATOM   4073  CB BGLU A 596      65.819  21.785  29.350  0.50 42.26      A    C
ATOM   4074  CG BGLU A 596      66.706  21.210  30.465  0.50 42.58      A    C
ATOM   4075  CD BGLU A 596      66.142  21.454  31.879  0.50 45.57      A    C
ATOM   4076  OE1BGLU A 596      65.929  22.629  32.273  0.50 48.39      A    O
ATOM   4077  OE2BGLU A 596      65.906  20.462  32.602  0.50 45.20      A    O
ATOM   4078  N   TYR A 597      65.414  19.402  27.338  1.00 41.25      A    N
ATOM   4079  CA  TYR A 597      65.479  18.024  26.869  1.00 41.35      A    C
ATOM   4080  C   TYR A 597      66.371  17.909  25.634  1.00 46.42      A    C
ATOM   4081  O   TYR A 597      67.259  17.048  25.571  1.00 43.63      A    O
ATOM   4082  CB  TYR A 597      64.055  17.533  26.570  1.00 39.59      A    C
ATOM   4083  CG  TYR A 597      63.904  16.529  25.430  1.00 37.27      A    C
ATOM   4084  CD1 TYR A 597      64.107  15.165  25.644  1.00 36.37      A    C
ATOM   4085  CD2 TYR A 597      63.511  16.933  24.156  1.00 45.53      A    C
ATOM   4086  CE1 TYR A 597      63.949  14.251  24.634  1.00 34.52      A    C
ATOM   4087  CE2 TYR A 597      63.353  15.999  23.113  1.00 32.96      A    C
ATOM   4088  CZ  TYR A 597      63.583  14.665  23.372  1.00 40.06      A    C
ATOM   4089  OH  TYR A 597      63.442  13.724  22.379  1.00 36.90      A    O
ATOM   4090  N   LYS A 598      66.176  18.812  24.664  1.00 41.36      A    N
ATOM   4091  CA  LYS A 598      66.934  18.755  23.417  1.00 37.91      A    C
ATOM   4092  C   LYS A 598      68.411  19.064  23.644  1.00 39.46      A    C
ATOM   4093  O   LYS A 598      69.282  18.414  23.056  1.00 41.26      A    O
ATOM   4094  CB  LYS A 598      66.339  19.731  22.403  1.00 38.37      A    C
ATOM   4095  CG  LYS A 598      67.040  19.755  21.052  1.00 38.00      A    C
ATOM   4096  CD  LYS A 598      66.961  18.378  20.394  1.00 43.23      A    C
ATOM   4097  CE  LYS A 598      67.196  18.456  18.885  1.00 37.94      A    C
ATOM   4098  NZ  LYS A 598      67.176  17.084  18.295  1.00 44.10      A    N
ATOM   4099  N   ALA A 599      68.719  20.030  24.515  1.00 43.24      A    N
ATOM   4100  CA  ALA A 599      70.121  20.303  24.820  1.00 42.72      A    C
ATOM   4101  C   ALA A 599      70.779  19.099  25.488  1.00 45.18      A    C
ATOM   4102  O   ALA A 599      71.933  18.768  25.192  1.00 46.00      A    O
ATOM   4103  CB  ALA A 599      70.234  21.541  25.711  1.00 42.77      A    C
ATOM   4104  N   ILE A 600      70.044  18.412  26.364  1.00 41.59      A    N
ATOM   4105  CA  ILE A 600      70.587  17.244  27.055  1.00 41.86      A    C
ATOM   4106  C   ILE A 600      70.939  16.136  26.058  1.00 48.75      A    C
ATOM   4107  O   ILE A 600      72.045  15.583  26.092  1.00 53.38      A    O
ATOM   4108  CB  ILE A 600      69.597  16.753  28.128  1.00 38.75      A    C
ATOM   4109  CG1 ILE A 600      69.674  17.647  29.375  1.00 44.93      A    C
ATOM   4110  CG2 ILE A 600      69.840  15.282  28.459  1.00 46.19      A    C
ATOM   4111  CD1 ILE A 600      68.530  17.436  30.360  1.00 36.94      A    C
ATOM   4112  N   ILE A 601      70.008  15.777  25.169  1.00 37.47      A    N
ATOM   4113  CA  ILE A 601      70.303  14.635  24.299  1.00 47.57      A    C
ATOM   4114  C   ILE A 601      71.264  15.001  23.173  1.00 49.83      A    C
ATOM   4115  O   ILE A 601      71.975  14.118  22.676  1.00 48.55      A    O
ATOM   4116  CB  ILE A 601      69.045  13.982  23.697  1.00 40.90      A    C
ATOM   4117  CG1 ILE A 601      68.484  14.798  22.537  1.00 39.92      A    C
ATOM   4118  CG2 ILE A 601      67.985  13.771  24.765  1.00 38.07      A    C
ATOM   4119  CD1 ILE A 601      67.327  14.127  21.844  1.00 40.23      A    C
ATOM   4120  N   SER A 602      71.335  16.277  22.772  1.00 47.41      A    N
ATOM   4121  CA  SER A 602      72.370  16.666  21.821  1.00 49.95      A    C
ATOM   4122  C   SER A 602      73.750  16.553  22.449  1.00 50.42      A    C
ATOM   4123  O   SER A 602      74.730  16.274  21.745  1.00 52.76      A    O
ATOM   4124  CB  SER A 602      72.136  18.081  21.301  1.00 38.87      A    C
ATOM   4125  OG  SER A 602      71.030  18.106  20.423  1.00 50.31      A    O
ATOM   4126  N   GLY A 603      73.845  16.755  23.766  1.00 41.86      A    N
ATOM   4127  CA  GLY A 603      75.077  16.421  24.460  1.00 52.12      A    C
ATOM   4128  C   GLY A 603      75.452  14.957  24.298  1.00 51.62      A    C
ATOM   4129  O   GLY A 603      76.599  14.633  23.979  1.00 47.56      A    O
ATOM   4130  N   TRP A 604      74.475  14.058  24.487  1.00 46.78      A    N
ATOM   4131  CA  TRP A 604      74.714  12.621  24.314  1.00 48.78      A    C
ATOM   4132  C   TRP A 604      75.246  12.310  22.923  1.00 47.83      A    C
ATOM   4133  O   TRP A 604      76.209  11.552  22.772  1.00 55.15      A    O
ATOM   4134  CB  TRP A 604      73.430  11.829  24.549  1.00 38.84      A    C
ATOM   4135  CG  TRP A 604      72.844  11.986  25.895  1.00 48.63      A    C
ATOM   4136  CD1 TRP A 604      73.430  12.556  26.996  1.00 42.90      A    C
ATOM   4137  CD2 TRP A 604      71.530  11.590  26.298  1.00 45.06      A    C
ATOM   4138  NE1 TRP A 604      72.559  12.530  28.057  1.00 42.13      A    N
ATOM   4139  CE2 TRP A 604      71.387  11.940  27.659  1.00 44.83      A    C
ATOM   4140  CE3 TRP A 604      70.458  10.980  25.639  1.00 40.88      A    C
ATOM   4141  CZ2 TRP A 604      70.219  11.687  28.375  1.00 41.68      A    C
ATOM   4142  CZ3 TRP A 604      69.296  10.733  26.348  1.00 38.61      A    C
ATOM   4143  CH2 TRP A 604      69.187  11.078  27.705  1.00 43.82      A    C
ATOM   4144  N   ALA A 605      74.629  12.889  21.890  1.00 48.49      A    N
ATOM   4145  CA  ALA A 605      75.030  12.583  20.524  1.00 45.87      A    C
ATOM   4146  C   ALA A 605      76.472  12.988  20.254  1.00 55.28      A    C
ATOM   4147  O   ALA A 605      77.079  12.480  19.304  1.00 53.09      A    O
ATOM   4148  CB  ALA A 605      74.096  13.260  19.527  1.00 40.75      A    C
ATOM   4149  N   ASN A 606      77.033  13.883  21.066  1.00 50.89      A    N
ATOM   4150  CA  ASN A 606      78.455  14.189  20.971  1.00 57.73      A    C
ATOM   4151  C   ASN A 606      79.305  13.336  21.911  1.00 53.07      A    C
ATOM   4152  O   ASN A 606      80.374  12.870  21.507  1.00 66.60      A    O
ATOM   4153  CB  ASN A 606      78.695  15.677  21.254  1.00 56.03      A    C
ATOM   4154  CG  ASN A 606      78.074  16.566  20.206  1.00 62.96      A    C
ATOM   4155  OD1 ASN A 606      78.079  16.236  19.017  1.00 64.95      A    O
ATOM   4156  ND2 ASN A 606      77.531  17.701  20.635  1.00 70.62      A    N
ATOM   4157  N   GLN A 607      78.843  13.069  23.137  1.00 57.76      A    N
ATOM   4158  CA  GLN A 607      79.668  12.312  24.078  1.00 58.50      A    C
ATOM   4159  C   GLN A 607      79.694  10.830  23.737  1.00 60.92      A    C
ATOM   4160  O   GLN A 607      80.762  10.211  23.702  1.00 67.15      A    O
ATOM   4161  CB  GLN A 607      79.157  12.428  25.518  1.00 56.13      A    C
ATOM   4162  CG  GLN A 607      79.229  13.743  26.236  1.00 73.25      A    C
ATOM   4163  CD  GLN A 607      78.614  13.611  27.631  1.00 74.39      A    C
ATOM   4164  OE1 GLN A 607      77.412  13.819  27.821  1.00 75.30      A    O
ATOM   4165  NE2 GLN A 607      79.437  13.221  28.603  1.00 68.35      A    N
ATOM   4166  N   TYR A 608      78.523  10.243  23.511  1.00 55.46      A    N
ATOM   4167  CA  TYR A 608      78.364   8.803  23.583  1.00 53.34      A    C
ATOM   4168  C   TYR A 608      78.337   8.127  22.223  1.00 53.77      A    C
ATOM   4169  O   TYR A 608      78.155   6.906  22.167  1.00 54.26      A    O
ATOM   4170  CB  TYR A 608      77.088   8.469  24.363  1.00 49.86      A    C
ATOM   4171  CG  TYR A 608      77.123   8.993  25.774  1.00 51.54      A    C
ATOM   4172  CD1 TYR A 608      78.322   9.068  26.462  1.00 56.39      A    C
ATOM   4173  CD2 TYR A 608      75.964   9.427  26.420  1.00 54.14      A    C
ATOM   4174  CE1 TYR A 608      78.379   9.546  27.763  1.00 56.19      A    C
ATOM   4175  CE2 TYR A 608      76.007   9.912  27.729  1.00 48.23      A    C
ATOM   4176  CZ  TYR A 608      77.227   9.968  28.391  1.00 58.32      A    C
ATOM   4177  OH  TYR A 608      77.323  10.440  29.683  1.00 54.89      A    O
ATOM   4178  N   GLN A 609      78.533   8.874  21.133  1.00 53.31      A    N
ATOM   4179  CA  GLN A 609      78.455   8.267  19.804  1.00 58.84      A    C
ATOM   4180  C   GLN A 609      79.449   7.118  19.669  1.00 62.12      A    C
ATOM   4181  O   GLN A 609      79.085   6.009  19.255  1.00 61.87      A    O
ATOM   4182  CB  GLN A 609      78.699   9.313  18.721  1.00 49.38      A    C
ATOM   4183  CG  GLN A 609      78.726   8.719  17.323  1.00 51.83      A    C
ATOM   4184  CD  GLN A 609      77.551   7.794  17.054  1.00 55.21      A    C
ATOM   4185  OE1 GLN A 609      76.402   8.123  17.360  1.00 57.58      A    O
ATOM   4186  NE2 GLN A 609      77.834   6.622  16.482  1.00 57.83      A    N
ATOM   4187  N   SER A 610      80.714   7.367  20.025  1.00 59.92      A    N
ATOM   4188  CA  SER A 610      81.728   6.320  19.959  1.00 60.20      A    C
ATOM   4189  C   SER A 610      81.354   5.135  20.837  1.00 56.58      A    C
ATOM   4190  O   SER A 610      81.486   3.977  20.422  1.00 68.53      A    O
ATOM   4191  CB  SER A 610      83.083   6.880  20.396  1.00 58.18      A    C
ATOM   4192  OG  SER A 610      83.967   7.024  19.303  1.00 72.01      A    O
ATOM   4193  N   GLU A 611      80.865   5.403  22.048  1.00 59.74      A    N
ATOM   4194  CA  GLU A 611      80.452   4.321  22.936  1.00 60.77      A    C
ATOM   4195  C   GLU A 611      79.251   3.572  22.371  1.00 62.44      A    C
ATOM   4196  O   GLU A 611      79.161   2.346  22.493  1.00 55.40      A    O
ATOM   4197  CB  GLU A 611      80.142   4.881  24.320  1.00 56.97      A    C
ATOM   4198  CG  GLU A 611      79.595   3.861  25.282  1.00 53.71      A    C
ATOM   4199  CD  GLU A 611      79.328   4.447  26.655  1.00 64.58      A    C
ATOM   4200  OE1 GLU A 611      79.424   5.698  26.807  1.00 57.34      A    O
ATOM   4201  OE2 GLU A 611      79.027   3.652  27.579  1.00 61.49      A    O
ATOM   4202  N   PHE A 612      78.319   4.302  21.752  1.00 64.76      A    N
ATOM   4203  CA  PHE A 612      77.148   3.681  21.139  1.00 61.39      A    C
ATOM   4204  C   PHE A 612      77.528   2.842  19.917  1.00 61.49      A    C
ATOM   4205  O   PHE A 612      76.990   1.744  19.716  1.00 45.95      A    O
ATOM   4206  CB  PHE A 612      76.146   4.776  20.778  1.00 54.72      A    C
ATOM   4207  CG  PHE A 612      74.942   4.290  20.039  1.00 50.49      A    C
ATOM   4208  CD1 PHE A 612      73.979   3.541  20.681  1.00 44.04      A    C
ATOM   4209  CD2 PHE A 612      74.760   4.615  18.706  1.00 43.97      A    C
ATOM   4210  CE1 PHE A 612      72.862   3.100  20.007  1.00 39.95      A    C
ATOM   4211  CE2 PHE A 612      73.645   4.184  18.032  1.00 51.24      A    C
ATOM   4212  CZ  PHE A 612      72.695   3.416  18.686  1.00 46.97      A    C
ATOM   4213  N   ALA A 613      78.476   3.325  19.112  1.00 62.45      A    N
ATOM   4214  CA  ALA A 613      78.898   2.578  17.931  1.00 63.95      A    C
ATOM   4215  C   ALA A 613      79.530   1.249  18.331  1.00 65.94      A    C
ATOM   4216  O   ALA A 613      79.195   0.195  17.781  1.00 65.60      A    O
ATOM   4217  CB  ALA A 613      79.867   3.420  17.100  1.00 61.89      A    C
ATOM   4218  N   GLN A 614      80.439   1.286  19.304  1.00 70.02      A    N
ATOM   4219  CA  GLN A 614      81.048   0.066  19.818  1.00 63.28      A    C
ATOM   4220  C   GLN A 614      80.001  -0.845  20.445  1.00 62.95      A    C
ATOM   4221  O   GLN A 614      80.076  -2.074  20.320  1.00 71.85      A    O
ATOM   4222  CB  GLN A 614      82.119   0.449  20.844  1.00 72.09      A    C
ATOM   4223  CG  GLN A 614      82.379  -0.558  21.954  1.00 78.09      A    C
ATOM   4224  CD  GLN A 614      83.240   0.031  23.070  1.00 93.49      A    C
ATOM   4225  OE1 GLN A 614      83.903   1.056  22.883  1.00 91.66      A    O
ATOM   4226  NE2 GLN A 614      83.211  -0.603  24.244  1.00 91.93      A    N
ATOM   4227  N   TRP A 615      79.004  -0.257  21.105  1.00 57.76      A    N
ATOM   4228  CA  TRP A 615      77.974  -1.040  21.778  1.00 56.46      A    C
ATOM   4229  C   TRP A 615      77.114  -1.806  20.781  1.00 65.47      A    C
ATOM   4230  O   TRP A 615      76.826  -2.992  20.988  1.00 60.51      A    O
ATOM   4231  CB  TRP A 615      77.124  -0.126  22.651  1.00 55.68      A    C
ATOM   4232  CG  TRP A 615      76.003  -0.794  23.362  1.00 51.01      A    C
ATOM   4233  CD1 TRP A 615      76.049  -1.378  24.592  1.00 46.58      A    C
ATOM   4234  CD2 TRP A 615      74.643  -0.895  22.917  1.00 49.34      A    C
ATOM   4235  NE1 TRP A 615      74.807  -1.857  24.935  1.00 49.91      A    N
ATOM   4236  CE2 TRP A 615      73.925  -1.575  23.925  1.00 42.22      A    C
ATOM   4237  CE3 TRP A 615      73.964  -0.479  21.764  1.00 51.90      A    C
ATOM   4238  CZ2 TRP A 615      72.562  -1.856  23.815  1.00 45.01      A    C
ATOM   4239  CZ3 TRP A 615      72.608  -0.755  21.653  1.00 41.69      A    C
ATOM   4240  CH2 TRP A 615      71.923  -1.439  22.675  1.00 47.95      A    C
ATOM   4241  N   THR A 616      76.704  -1.160  19.685  1.00 63.06      A    N
ATOM   4242  CA  THR A 616      75.916  -1.885  18.691  1.00 67.34      A    C
ATOM   4243  C   THR A 616      76.717  -3.025  18.070  1.00 71.00      A    C
ATOM   4244  O   THR A 616      76.132  -4.027  17.643  1.00 71.62      A    O
ATOM   4245  CB  THR A 616      75.399  -0.947  17.596  1.00 58.44      A    C
ATOM   4246  OG1 THR A 616      76.478  -0.165  17.066  1.00 64.95      A    O
ATOM   4247  CG2 THR A 616      74.304  -0.042  18.131  1.00 53.76      A    C
ATOM   4248  N   GLU A 617      78.048  -2.894  18.007  1.00 71.06      A    N
ATOM   4249  CA  GLU A 617      78.875  -3.970  17.472  1.00 65.83      A    C
ATOM   4250  C   GLU A 617      78.917  -5.156  18.424  1.00 73.62      A    C
ATOM   4251  O   GLU A 617      78.695  -6.301  18.010  1.00 74.19      A    O
ATOM   4252  CB  GLU A 617      80.293  -3.468  17.195  1.00 75.48      A    C
ATOM   4253  CG  GLU A 617      80.385  -2.292  16.230  1.00 79.06      A    C
ATOM   4254  CD  GLU A 617      80.073  -2.679  14.789  1.00 96.66      A    C
ATOM   4255  OE1 GLU A 617      78.919  -3.077  14.505  1.00 89.69      A    O
ATOM   4256  OE2 GLU A 617      80.989  -2.589  13.938  1.00102.76      A    O
ATOM   4257  N   ALA A 618      79.170  -4.900  19.714  1.00 67.29      A    N
ATOM   4258  CA  ALA A 618      79.142  -5.980  20.699  1.00 72.37      A    C
ATOM   4259  C   ALA A 618      77.776  -6.650  20.751  1.00 75.36      A    C
ATOM   4260  O   ALA A 618      77.675  -7.834  21.098  1.00 76.92      A    O
ATOM   4261  CB  ALA A 618      79.537  -5.455  22.080  1.00 62.52      A    C
ATOM   4262  N   LEU A 619      76.719  -5.915  20.401  1.00 69.82      A    N
ATOM   4263  CA  LEU A 619      75.387  -6.503  20.324  1.00 71.56      A    C
ATOM   4264  C   LEU A 619      75.257  -7.426  19.120  1.00 75.96      A    C
ATOM   4265  O   LEU A 619      74.666  -8.508  19.220  1.00 79.62      A    O
ATOM   4266  CB  LEU A 619      74.339  -5.399  20.250  1.00 73.08      A    C
ATOM   4267  CG  LEU A 619      72.913  -5.831  20.551  1.00 64.52      A    C
ATOM   4268  CD1 LEU A 619      72.852  -6.492  21.899  1.00 60.90      A    C
ATOM   4269  CD2 LEU A 619      71.969  -4.639  20.475  1.00 61.69      A    C
ATOM   4270  N   ALA A 620      75.791  -7.010  17.967  1.00 72.76      A    N
ATOM   4271  CA  ALA A 620      75.710  -7.845  16.776  1.00 73.72      A    C
ATOM   4272  C   ALA A 620      76.649  -9.044  16.841  1.00 80.67      A    C
ATOM   4273  O   ALA A 620      76.419 -10.031  16.134  1.00 80.21      A    O
ATOM   4274  CB  ALA A 620      76.021  -7.013  15.534  1.00 66.65      A    C
ATOM   4275  N   LYS A 621      77.702  -8.976  17.662  1.00 83.67      A    N
ATOM   4276  CA  LYS A 621      78.599 -10.113  17.855  1.00 80.88      A    C
ATOM   4277  C   LYS A 621      77.992 -11.137  18.812  1.00 80.98      A    C
ATOM   4278  O   LYS A 621      77.758 -12.291  18.438  1.00 88.31      A    O
ATOM   4279  CB  LYS A 621      79.961  -9.629  18.370  1.00 78.35      A    C
ATOM   4280  CG  LYS A 621      80.935  -9.191  17.273  1.00 75.60      A    C
ATOM   4281  CD  LYS A 621      82.197  -8.558  17.858  1.00 74.52      A    C
ATOM   4282  CE  LYS A 621      81.861  -7.285  18.642  1.00 79.07      A    C
ATOM   4283  NZ  LYS A 621      83.051  -6.555  19.182  1.00 76.98      A    N
ATOM   4284  N   GLY A 622      77.717 -10.722  20.046  1.00 78.31      A    N
ATOM   4285  CA  GLY A 622      77.163 -11.608  21.057  1.00 75.56      A    C
ATOM   4286  C   GLY A 622      75.765 -12.109  20.752  1.00 79.93      A    C
ATOM   4287  O   GLY A 622      75.234 -12.962  21.467  1.00 79.71      A    O
TER
HETATM 4288 ZN    ZN A 701      54.258   3.362  18.574  1.00 58.55          Zn
HETATM 4289 CA    CA A 702      51.375  13.489  28.361  1.00 30.14          Ca
HETATM 4290 CA    CA A 703      39.415 -12.966  17.482  1.00 43.60          Ca
HETATM 4291 CA    CA A 704      70.262  -1.235   8.820  1.00 59.98          Ca
HETATM 4292 CA    CA A 705      61.570  13.325 -14.404  1.00 74.90          Ca
HETATM 4293  C1  PGE A 706      47.575  11.543  16.875  1.00 60.71           C
HETATM 4294  C2  PGE A 706      48.562  10.778  16.017  1.00 70.98           C
HETATM 4295  C3  PGE A 706      50.424   9.324  16.199  1.00 65.68           C
HETATM 4296  C4  PGE A 706      51.269   8.545  17.194  1.00 63.00           C
HETATM 4297  C5  PGE A 706      50.617   7.847  19.437  1.00 56.16           C
HETATM 4298  C6  PGE A 706      51.114   6.494  18.954  1.00 61.48           C
HETATM 4299  O1  PGE A 706      46.334  11.649  16.185  1.00 65.48           O
HETATM 4300  O2  PGE A 706      49.223   9.793  16.799  1.00 69.07           O
HETATM 4301  O3  PGE A 706      50.908   8.908  18.523  1.00 66.41           O
HETATM 4302  O4  PGE A 706      50.017   5.718  18.464  1.00 60.18           O
ATOM   4303  N   ALA B  88      69.018 -13.358 -31.887  1.00 68.80      B    N
ATOM   4304  CA  ALA B  88      70.441 -13.029 -31.847  1.00 72.02      B    C
ATOM   4305  C   ALA B  88      70.735 -12.154 -30.634  1.00 75.47      B    C
ATOM   4306  O   ALA B  88      69.837 -11.463 -30.138  1.00 73.78      B    O
ATOM   4307  CB  ALA B  88      70.867 -12.323 -33.133  1.00 75.27      B    C
ATOM   4308  N   VAL B  89      71.977 -12.225 -30.132  1.00 81.56      B    N
ATOM   4309  CA  VAL B  89      72.509 -11.318 -29.107  1.00 96.45      B    C
ATOM   4310  C   VAL B  89      74.031 -11.245 -29.258  1.00 99.54      B    C
ATOM   4311  O   VAL B  89      74.594 -11.705 -30.260  1.00 93.04      B    O
ATOM   4312  CB  VAL B  89      72.145 -11.726 -27.655  1.00 89.94      B    C
ATOM   4313  CG1 VAL B  89      72.006 -10.485 -26.745  1.00 77.97      B    C
ATOM   4314  CG2 VAL B  89      70.896 -12.583 -27.566  1.00 76.29      B    C
ATOM   4315  N   GLU B  90      74.702 -10.678 -28.249  1.00102.31      B    N
ATOM   4316  CA  GLU B  90      76.131 -10.358 -28.320  1.00 98.42      B    C
ATOM   4317  C   GLU B  90      77.021 -11.592 -28.181  1.00 81.97      B    C
ATOM   4318  O   GLU B  90      77.748 -11.957 -29.110  1.00 84.45      B    O
ATOM   4319  CB  GLU B  90      76.482  -9.323 -27.242  1.00 95.58      B    C
ATOM   4320  CG  GLU B  90      75.945  -7.928 -27.508  1.00 93.19      B    C
ATOM   4321  CD  GLU B  90      76.984  -7.020 -28.138  1.00 95.48      B    C
ATOM   4322  OE1 GLU B  90      78.055  -7.530 -28.535  1.00 87.67      B    O
ATOM   4323  OE2 GLU B  90      76.733  -5.796 -28.225  1.00 86.43      B    O
ATOM   4324  N   GLN B  91      77.000 -12.222 -27.010  1.00 78.45      B    N
ATOM   4325  CA  GLN B  91      77.965 -13.250 -26.637  1.00 82.23      B    C
ATOM   4326  C   GLN B  91      77.404 -14.661 -26.811  1.00 76.42      B    C
ATOM   4327  O   GLN B  91      76.232 -14.917 -26.516  1.00 72.40      B    O
ATOM   4328  CB  GLN B  91      78.402 -13.041 -25.187  1.00 82.14      B    C
ATOM   4329  CG  GLN B  91      79.532 -12.044 -25.029  1.00 91.63      B    C
ATOM   4330  CD  GLN B  91      80.890 -12.714 -24.945  1.00100.36      B    C
ATOM   4331  OE1 GLN B  91      81.209 -13.373 -23.952  1.00 99.63      B    O
ATOM   4332  NE2 GLN B  91      81.689 -12.569 -25.997  1.00101.04      B    N
ATOM   4333  N   CYS B  92      78.253 -15.578 -27.282  1.00 72.27      B    N
ATOM   4334  CA  CYS B  92      77.892 -16.991 -27.331  1.00 68.94      B    C
ATOM   4335  C   CYS B  92      78.035 -17.628 -25.952  1.00 71.15      B    C
ATOM   4336  O   CYS B  92      78.986 -17.347 -25.216  1.00 69.21      B    O
ATOM   4337  CB  CYS B  92      78.758 -17.764 -28.332  1.00 65.16      B    C
ATOM   4338  SG  CYS B  92      78.551 -17.361 -30.092  1.00 70.81      B    S
ATOM   4339  N   ASP B  93      77.078 -18.490 -25.606  1.00 60.68      B    N
ATOM   4340  CA  ASP B  93      77.054 -19.194 -24.323  1.00 60.13      B    C
ATOM   4341  C   ASP B  93      76.764 -20.663 -24.612  1.00 57.81      B    C
ATOM   4342  O   ASP B  93      75.605 -21.084 -24.633  1.00 53.38      B    O
ATOM   4343  CB  ASP B  93      76.018 -18.586 -23.379  1.00 63.29      B    C
ATOM   4344  CG  ASP B  93      76.086 -19.166 -21.968  1.00 66.07      B    C
ATOM   4345  OD1 ASP B  93      76.790 -20.185 -21.750  1.00 63.07      B    O
ATOM   4346  OD2 ASP B  93      75.428 -18.587 -21.070  1.00 73.02      B    O
ATOM   4347  N   LEU B  94      77.821 -21.437 -24.848  1.00 57.14      B    N
ATOM   4348  CA  LEU B  94      77.657 -22.843 -25.193  1.00 55.46      B    C
ATOM   4349  C   LEU B  94      76.970 -23.643 -24.090  1.00 57.22      B    C
ATOM   4350  O   LEU B  94      76.357 -24.671 -24.387  1.00 56.03      B    O
ATOM   4351  CB  LEU B  94      79.026 -23.436 -25.514  1.00 54.66      B    C
ATOM   4352  CG  LEU B  94      79.132 -24.730 -26.312  1.00 61.23      B    C
ATOM   4353  CD1 LEU B  94      78.437 -24.610 -27.653  1.00 59.91      B    C
ATOM   4354  CD2 LEU B  94      80.605 -25.081 -26.488  1.00 60.31      B    C
ATOM   4355  N   SER B  95      77.047 -23.193 -22.831  1.00 55.85      B    N
ATOM   4356  CA  SER B  95      76.437 -23.939 -21.731  1.00 55.58      B    C
ATOM   4357  C   SER B  95      74.910 -23.932 -21.805  1.00 62.09      B    C
ATOM   4358  O   SER B  95      74.268 -24.882 -21.332  1.00 60.17      B    O
ATOM   4359  CB  SER B  95      76.911 -23.387 -20.384  1.00 61.56      B    C
ATOM   4360  OG  SER B  95      76.346 -22.118 -20.095  1.00 60.88      B    O
ATOM   4361  N   GLN B  96      74.313 -22.869 -22.365  1.00 56.83      B    N
ATOM   4362  CA  GLN B  96      72.860 -22.812 -22.535  1.00 50.71      B    C
ATOM   4363  C   GLN B  96      72.337 -23.999 -23.328  1.00 57.44      B    C
ATOM   4364  O   GLN B  96      71.160 -24.354 -23.199  1.00 61.33      B    O
ATOM   4365  CB  GLN B  96      72.439 -21.519 -23.242  1.00 58.80      B    C
ATOM   4366  CG  GLN B  96      72.615 -20.251 -22.446  1.00 59.74      B    C
ATOM   4367  CD  GLN B  96      71.909 -20.303 -21.108  1.00 70.62      B    C
ATOM   4368  OE1 GLN B  96      72.553 -20.342 -20.054  1.00 68.88      B    O
ATOM   4369  NE2 GLN B  96      70.574 -20.303 -21.139  1.00 70.39      B    N
ATOM   4370  N   PHE B  97      73.175 -24.591 -24.189  1.00 55.68      B    N
ATOM   4371  CA  PHE B  97      72.770 -25.741 -24.987  1.00 55.35      B    C
ATOM   4372  C   PHE B  97      72.844 -27.051 -24.206  1.00 56.81      B    C
ATOM   4373  O   PHE B  97      72.175 -28.018 -24.581  1.00 51.87      B    O
ATOM   4374  CB  PHE B  97      73.634 -25.840 -26.253  1.00 51.67      B    C
ATOM   4375  CG  PHE B  97      73.452 -24.688 -27.215  1.00 51.62      B    C
ATOM   4376  CD1 PHE B  97      72.444 -24.709 -28.167  1.00 54.32      B    C
ATOM   4377  CD2 PHE B  97      74.297 -23.589 -27.176  1.00 61.07      B    C
ATOM   4378  CE1 PHE B  97      72.282 -23.658 -29.061  1.00 49.52      B    C
ATOM   4379  CE2 PHE B  97      74.133 -22.530 -28.067  1.00 54.24      B    C
ATOM   4380  CZ  PHE B  97      73.127 -22.574 -29.009  1.00 46.30      B    C
ATOM   4381  N   GLN B  98      73.626 -27.106 -23.127  1.00 60.87      B    N
ATOM   4382  CA  GLN B  98      73.770 -28.334 -22.341  1.00 62.27      B    C
ATOM   4383  C   GLN B  98      72.629 -28.373 -21.327  1.00 59.75      B    C
ATOM   4384  O   GLN B  98      72.765 -27.999 -20.161  1.00 61.69      B    O
ATOM   4385  CB  GLN B  98      75.142 -28.389 -21.675  1.00 65.29      B    C
ATOM   4386  CG  GLN B  98      75.430 -29.681 -20.911  1.00 62.17      B    C
ATOM   4387  CD  GLN B  98      76.912 -29.888 -20.646  1.00 66.86      B    C
ATOM   4388  OE1 GLN B  98      77.717 -28.970 -20.813  1.00 67.08      B    O
ATOM   4389  NE2 GLN B  98      77.280 -31.100 -20.233  1.00 77.66      B    N
ATOM   4390  N   THR B  99      71.476 -28.844 -21.792  1.00 47.19      B    N
ATOM   4391  CA  THR B  99      70.256 -28.727 -21.013  1.00 54.47      B    C
ATOM   4392  C   THR B  99      69.360 -29.903 -21.345  1.00 48.95      B    C
ATOM   4393  O   THR B  99      69.451 -30.488 -22.424  1.00 53.35      B    O
ATOM   4394  CB  THR B  99      69.508 -27.421 -21.321  1.00 55.44      B    C
ATOM   4395  OG1 THR B  99      68.315 -27.349 -20.531  1.00 62.74      B    O
ATOM   4396  CG2 THR B  99      69.094 -27.395 -22.788  1.00 48.47      B    C
ATOM   4397  N   THR B 100      68.471 -30.226 -20.412  1.00 49.23      B    N
ATOM   4398  CA  THR B 100      67.503 -31.291 -20.628  1.00 55.52      B    C
ATOM   4399  C   THR B 100      66.147 -30.748 -21.057  1.00 52.45      B    C
ATOM   4400  O   THR B 100      65.258 -31.534 -21.397  1.00 60.17      B    O
ATOM   4401  CB  THR B 100      67.371 -32.168 -19.366  1.00 51.59      B    C
ATOM   4402  OG1 THR B 100      66.822 -31.406 -18.286  1.00 56.57      B    O
ATOM   4403  CG2 THR B 100      68.740 -32.682 -18.943  1.00 56.41      B    C
ATOM   4404  N   SER B 101      65.983 -29.426 -21.041  1.00 50.83      B    N
ATOM   4405  CA  SER B 101      64.762 -28.756 -21.473  1.00 55.23      B    C
ATOM   4406  C   SER B 101      64.850 -28.434 -22.962  1.00 54.82      B    C
ATOM   4407  O   SER B 101      65.773 -27.738 -23.398  1.00 48.08      B    O
ATOM   4408  CB  SER B 101      64.554 -27.473 -20.672  1.00 52.91      B    C
ATOM   4409  OG  SER B 101      63.528 -26.687 -21.250  1.00 64.32      B    O
ATOM   4410  N   SER B 102      63.889 -28.931 -23.740  1.00 48.18      B    N
ATOM   4411  CA  SER B 102      63.848 -28.581 -25.153  1.00 50.13      B    C
ATOM   4412  C   SER B 102      63.547 -27.102 -25.353  1.00 61.52      B    C
ATOM   4413  O   SER B 102      64.056 -26.492 -26.299  1.00 52.43      B    O
ATOM   4414  CB  SER B 102      62.835 -29.454 -25.881  1.00 44.97      B    C
ATOM   4415  OG  SER B 102      63.358 -30.765 -26.031  1.00 48.66      B    O
ATOM   4416  N   ASN B 103      62.729 -26.510 -24.478  1.00 57.93      B    N
ATOM   4417  CA  ASN B 103      62.423 -25.091 -24.600  1.00 49.75      B    C
ATOM   4418  C   ASN B 103      63.663 -24.244 -24.355  1.00 52.30      B    C
ATOM   4419  O   ASN B 103      63.964 -23.330 -25.129  1.00 52.22      B    O
ATOM   4420  CB  ASN B 103      61.294 -24.713 -23.646  1.00 47.34      B    C
ATOM   4421  CG  ASN B 103      59.940 -25.194 -24.142  1.00 60.87      B    C
ATOM   4422  OD1 ASN B 103      59.754 -25.427 -25.341  1.00 66.48      B    O
ATOM   4423  ND2 ASN B 103      58.992 -25.359 -23.225  1.00 57.79      B    N
ATOM   4424  N   GLN B 104      64.407 -24.533 -23.288  1.00 53.15      B    N
ATOM   4425  CA  GLN B 104      65.644 -23.789 -23.072  1.00 60.21      B    C
ATOM   4426  C   GLN B 104      66.579 -23.951 -24.262  1.00 53.20      B    C
ATOM   4427  O   GLN B 104      67.246 -22.992 -24.675  1.00 41.74      B    O
ATOM   4428  CB  GLN B 104      66.330 -24.234 -21.777  1.00 61.43      B    C
ATOM   4429  CG  GLN B 104      67.745 -23.656 -21.610  1.00 65.60      B    C
ATOM   4430  CD  GLN B 104      68.356 -23.944 -20.244  1.00 74.64      B    C
ATOM   4431  OE1 GLN B 104      67.642 -24.101 -19.248  1.00 71.70      B    O
ATOM   4432  NE2 GLN B 104      69.687 -24.008 -20.192  1.00 67.14      B    N
ATOM   4433  N   LEU B 105      66.615 -25.154 -24.841  1.00 44.38      B    N
ATOM   4434  CA  LEU B 105      67.438 -25.399 -26.020  1.00 47.31      B    C
ATOM   4435  C   LEU B 105      66.996 -24.526 -27.186  1.00 46.65      B    C
ATOM   4436  O   LEU B 105      67.822 -23.864 -27.827  1.00 46.36      B    O
ATOM   4437  CB  LEU B 105      67.373 -26.875 -26.414  1.00 47.03      B    C
ATOM   4438  CG  LEU B 105      68.185 -27.209 -27.660  1.00 44.68      B    C
ATOM   4439  CD1 LEU B 105      69.626 -26.770 -27.450  1.00 41.75      B    C
ATOM   4440  CD2 LEU B 105      68.118 -28.717 -27.960  1.00 49.81      B    C
ATOM   4441  N   MET B 106      65.688 -24.489 -27.455  1.00 40.04      B    N
ATOM   4442  CA  MET B 106      65.206 -23.698 -28.573  1.00 40.24      B    C
ATOM   4443  C   MET B 106      65.303 -22.205 -28.287  1.00 47.50      B    C
ATOM   4444  O   MET B 106      65.594 -21.425 -29.201  1.00 43.59      B    O
ATOM   4445  CB  MET B 106      63.780 -24.106 -28.926  1.00 44.34      B    C
ATOM   4446  CG  MET B 106      63.749 -25.372 -29.766  1.00 44.54      B    C
ATOM   4447  SD  MET B 106      62.109 -25.879 -30.296  1.00 58.37      B    S
ATOM   4448  CE  MET B 106      61.579 -26.949 -28.953  1.00 47.89      B    C
ATOM   4449  N   ALA B 107      65.124 -21.794 -27.027  1.00 38.91      B    N
ATOM   4450  CA  ALA B 107      65.390 -20.408 -26.672  1.00 48.96      B    C
ATOM   4451  C   ALA B 107      66.840 -20.045 -26.964  1.00 50.95      B    C
ATOM   4452  O   ALA B 107      67.122 -18.952 -27.462  1.00 42.95      B    O
ATOM   4453  CB  ALA B 107      65.056 -20.154 -25.200  1.00 41.34      B    C
ATOM   4454  N   ALA B 108      67.775 -20.955 -26.689  1.00 43.22      B    N
ATOM   4455  CA  ALA B 108      69.170 -20.652 -26.997  1.00 48.06      B    C
ATOM   4456  C   ALA B 108      69.412 -20.615 -28.505  1.00 50.52      B    C
ATOM   4457  O   ALA B 108      70.127 -19.734 -28.998  1.00 52.30      B    O
ATOM   4458  CB  ALA B 108      70.098 -21.664 -26.331  1.00 43.51      B    C
ATOM   4459  N   ILE B 109      68.794 -21.534 -29.257  1.00 48.40      B    N
ATOM   4460  CA  ILE B 109      69.005 -21.579 -30.704  1.00 45.54      B    C
ATOM   4461  C   ILE B 109      68.579 -20.261 -31.342  1.00 50.11      B    C
ATOM   4462  O   ILE B 109      69.358 -19.617 -32.055  1.00 42.68      B    O
ATOM   4463  CB  ILE B 109      68.265 -22.780 -31.325  1.00 42.16      B    C
ATOM   4464  CG1 ILE B 109      68.910 -24.092 -30.890  1.00 42.60      B    C
ATOM   4465  CG2 ILE B 109      68.270 -22.704 -32.849  1.00 35.61      B    C
ATOM   4466  CD1 ILE B 109      68.177 -25.308 -31.400  1.00 37.92      B    C
ATOM   4467  N   ARG B 110      67.349 -19.821 -31.066  1.00 47.91      B    N
ATOM   4468  CA  ARG B 110      66.846 -18.611 -31.703  1.00 46.99      B    C
ATOM   4469  C   ARG B 110      67.478 -17.346 -31.118  1.00 50.66      B    C
ATOM   4470  O   ARG B 110      67.594 -16.337 -31.821  1.00 50.40      B    O
ATOM   4471  CB  ARG B 110      65.317 -18.552 -31.602  1.00 47.92      B    C
ATOM   4472  CG  ARG B 110      64.770 -17.876 -30.353  1.00 48.77      B    C
ATOM   4473  CD  ARG B 110      63.250 -17.741 -30.432  1.00 46.05      B    C
ATOM   4474  NE  ARG B 110      62.586 -19.032 -30.583  1.00 57.03      B    N
ATOM   4475  CZ  ARG B 110      62.141 -19.771 -29.574  1.00 56.83      B    C
ATOM   4476  NH1 ARG B 110      62.265 -19.373 -28.315  1.00 58.88      B    N
ATOM   4477  NH2 ARG B 110      61.536 -20.926 -29.833  1.00 47.61      B    N
ATOM   4478  N   GLN B 111      67.877 -17.361 -29.845  1.00 48.26      B    N
ATOM   4479  CA  GLN B 111      68.438 -16.153 -29.251  1.00 55.56      B    C
ATOM   4480  C   GLN B 111      69.937 -16.023 -29.467  1.00 56.96      B    C
ATOM   4481  O   GLN B 111      70.440 -14.905 -29.579  1.00 50.40      B    O
ATOM   4482  CB  GLN B 111      68.142 -16.110 -27.750  1.00 47.20      B    C
ATOM   4483  CG  GLN B 111      66.679 -16.009 -27.443  1.00 40.72      B    C
ATOM   4484  CD  GLN B 111      66.389 -16.276 -25.985  1.00 53.09      B    C
ATOM   4485  OE1 GLN B 111      67.296 -16.304 -25.160  1.00 49.13      B    O
ATOM   4486  NE2 GLN B 111      65.121 -16.482 -25.662  1.00 55.01      B    N
ATOM   4487  N   GLN B 112      70.669 -17.124 -29.560  1.00 45.00      B    N
ATOM   4488  CA  GLN B 112      72.090 -17.004 -29.841  1.00 50.27      B    C
ATOM   4489  C   GLN B 112      72.399 -17.026 -31.337  1.00 54.00      B    C
ATOM   4490  O   GLN B 112      73.456 -16.532 -31.744  1.00 49.40      B    O
ATOM   4491  CB  GLN B 112      72.854 -18.111 -29.108  1.00 59.17      B    C
ATOM   4492  CG  GLN B 112      72.673 -18.055 -27.587  1.00 46.08      B    C
ATOM   4493  CD  GLN B 112      73.624 -18.963 -26.841  1.00 50.72      B    C
ATOM   4494  OE1 GLN B 112      74.773 -19.158 -27.247  1.00 56.42      B    O
ATOM   4495  NE2 GLN B 112      73.149 -19.528 -25.739  1.00 55.59      B    N
ATOM   4496  N   GLY B 113      71.512 -17.578 -32.165  1.00 44.40      B    N
ATOM   4497  CA  GLY B 113      71.663 -17.483 -33.601  1.00 45.55      B    C
ATOM   4498  C   GLY B 113      72.678 -18.453 -34.185  1.00 46.13      B    C
ATOM   4499  O   GLY B 113      73.406 -19.166 -33.482  1.00 45.48      B    O
ATOM   4500  N   ALA B 114      72.726 -18.455 -35.525  1.00 33.91      B    N
ATOM   4501  CA  ALA B 114      73.461 -19.478 -36.261  1.00 42.52      B    C
ATOM   4502  C   ALA B 114      74.948 -19.474 -35.916  1.00 49.94      B    C
ATOM   4503  O   ALA B 114      75.563 -20.541 -35.772  1.00 42.15      B    O
ATOM   4504  CB  ALA B 114      73.252 -19.278 -37.764  1.00 40.56      B    C
ATOM   4505  N   SER B 115      75.532 -18.288 -35.719  1.00 42.99      B    N
ATOM   4506  CA  SER B 115      76.971 -18.224 -35.490  1.00 42.06      B    C
ATOM   4507  C   SER B 115      77.366 -18.840 -34.152  1.00 54.83      B    C
ATOM   4508  O   SER B 115      78.482 -19.352 -34.018  1.00 55.11      B    O
ATOM   4509  CB  SER B 115      77.437 -16.776 -35.580  1.00 45.07      B    C
ATOM   4510  OG  SER B 115      76.892 -16.005 -34.512  1.00 59.25      B    O
ATOM   4511  N   CYS B 116      76.464 -18.846 -33.165  1.00 44.42      B    N
ATOM   4512  CA  CYS B 116      76.782 -19.529 -31.913  1.00 55.20      B    C
ATOM   4513  C   CYS B 116      76.496 -21.026 -31.987  1.00 50.99      B    C
ATOM   4514  O   CYS B 116      77.240 -21.831 -31.417  1.00 53.02      B    O
ATOM   4515  CB  CYS B 116      76.007 -18.904 -30.756  1.00 54.06      B    C
ATOM   4516  SG  CYS B 116      76.535 -17.230 -30.384  1.00 61.29      B    S
ATOM   4517  N   VAL B 117      75.426 -21.415 -32.685  1.00 49.23      B    N
ATOM   4518  CA  VAL B 117      75.127 -22.830 -32.874  1.00 45.96      B    C
ATOM   4519  C   VAL B 117      76.300 -23.538 -33.536  1.00 46.42      B    C
ATOM   4520  O   VAL B 117      76.532 -24.730 -33.293  1.00 50.21      B    O
ATOM   4521  CB  VAL B 117      73.821 -22.974 -33.680  1.00 41.82      B    C
ATOM   4522  CG1 VAL B 117      73.581 -24.413 -34.099  1.00 45.73      B    C
ATOM   4523  CG2 VAL B 117      72.652 -22.449 -32.853  1.00 39.81      B    C
ATOM   4524  N   ASN B 118      77.104 -22.797 -34.308  1.00 47.09      B    N
ATOM   4525  CA  ASN B 118      78.301 -23.342 -34.946  1.00 51.41      B    C
ATOM   4526  C   ASN B 118      79.258 -23.975 -33.943  1.00 53.73      B    C
ATOM   4527  O   ASN B 118      79.993 -24.910 -34.292  1.00 55.61      B    O
ATOM   4528  CB  ASN B 118      79.025 -22.245 -35.734  1.00 50.42      B    C
ATOM   4529  CG  ASN B 118      78.689 -22.276 -37.207  1.00 57.40      B    C
ATOM   4530  OD1 ASN B 118      78.529 -23.351 -37.808  1.00 55.58      B    O
ATOM   4531  ND2 ASN B 118      78.575 -21.095 -37.804  1.00 63.17      B    N
ATOM   4532  N   ALA B 119      79.289 -23.473 -32.706  1.00 47.84      B    N
ATOM   4533  CA  ALA B 119      80.185 -24.051 -31.710  1.00 51.69      B    C
ATOM   4534  C   ALA B 119      79.853 -25.508 -31.402  1.00 54.49      B    C
ATOM   4535  O   ALA B 119      80.730 -26.243 -30.928  1.00 55.00      B    O
ATOM   4536  CB  ALA B 119      80.152 -23.224 -30.425  1.00 53.62      B    C
ATOM   4537  N   LEU B 120      78.615 -25.942 -31.667  1.00 52.62      B    N
ATOM   4538  CA  LEU B 120      78.200 -27.302 -31.324  1.00 46.42      B    C
ATOM   4539  C   LEU B 120      78.952 -28.359 -32.120  1.00 54.00      B    C
ATOM   4540  O   LEU B 120      79.093 -29.493 -31.648  1.00 54.90      B    O
ATOM   4541  CB  LEU B 120      76.698 -27.473 -31.551  1.00 46.08      B    C
ATOM   4542  CG  LEU B 120      75.757 -26.707 -30.629  1.00 51.34      B    C
ATOM   4543  CD1 LEU B 120      74.339 -26.885 -31.098  1.00 47.11      B    C
ATOM   4544  CD2 LEU B 120      75.904 -27.249 -29.213  1.00 58.32      B    C
ATOM   4545  N   PHE B 121      79.424 -28.019 -33.324  1.00 56.58      B    N
ATOM   4546  CA  PHE B 121      80.114 -28.999 -34.158  1.00 51.44      B    C
ATOM   4547  C   PHE B 121      81.375 -29.519 -33.479  1.00 55.43      B    C
ATOM   4548  O   PHE B 121      81.668 -30.718 -33.533  1.00 53.13      B    O
ATOM   4549  CB  PHE B 121      80.468 -28.383 -35.512  1.00 50.07      B    C
ATOM   4550  CG  PHE B 121      79.312 -28.296 -36.479  1.00 55.68      B    C
ATOM   4551  CD1 PHE B 121      79.043 -29.342 -37.354  1.00 53.10      B    C
ATOM   4552  CD2 PHE B 121      78.514 -27.160 -36.535  1.00 49.54      B    C
ATOM   4553  CE1 PHE B 121      77.996 -29.259 -38.260  1.00 47.60      B    C
ATOM   4554  CE2 PHE B 121      77.464 -27.072 -37.440  1.00 49.61      B    C
ATOM   4555  CZ  PHE B 121      77.207 -28.129 -38.305  1.00 39.37      B    C
ATOM   4556  N   SER B 122      82.116 -28.636 -32.813  1.00 57.99      B    N
ATOM   4557  CA  SER B 122      83.411 -28.965 -32.233  1.00 58.07      B    C
ATOM   4558  C   SER B 122      83.399 -28.904 -30.709  1.00 57.99      B    C
ATOM   4559  O   SER B 122      84.465 -28.863 -30.089  1.00 64.19      B    O
ATOM   4560  CB  SER B 122      84.482 -28.019 -32.777  1.00 67.57      B    C
ATOM   4561  OG  SER B 122      84.148 -26.659 -32.508  1.00 66.90      B    O
ATOM   4562  N   ALA B 123      82.222 -28.892 -30.092  1.00 57.34      B    N
ATOM   4563  CA  ALA B 123      82.158 -28.823 -28.643  1.00 63.20      B    C
ATOM   4564  C   ALA B 123      82.506 -30.183 -28.034  1.00 67.39      B    C
ATOM   4565  O   ALA B 123      82.550 -31.209 -28.721  1.00 60.18      B    O
ATOM   4566  CB  ALA B 123      80.771 -28.368 -28.195  1.00 55.45      B    C
ATOM   4567  N   ASP B 124      82.758 -30.180 -26.723  1.00 69.24      B    N
ATOM   4568  CA  ASP B 124      83.104 -31.405 -26.007  1.00 74.45      B    C
ATOM   4569  C   ASP B 124      81.951 -32.401 -26.042  1.00 61.26      B    C
ATOM   4570  O   ASP B 124      80.784 -32.036 -26.188  1.00 66.28      B    O
ATOM   4571  CB  ASP B 124      83.481 -31.110 -24.555  1.00 83.46      B    C
ATOM   4572  CG  ASP B 124      84.986 -30.971 -24.356  1.00 98.32      B    C
ATOM   4573  OD1 ASP B 124      85.695 -30.650 -25.339  1.00 87.04      B    O
ATOM   4574  OD2 ASP B 124      85.460 -31.214 -23.221  1.00 98.72      B    O
ATOM   4575  N   THR B 125      82.294 -33.681 -25.876  1.00 71.56      B    N
ATOM   4576  CA  THR B 125      81.281 -34.729 -25.898  1.00 66.23      B    C
ATOM   4577  C   THR B 125      80.208 -34.535 -24.834  1.00 63.98      B    C
ATOM   4578  O   THR B 125      79.089 -35.029 -25.005  1.00 65.19      B    O
ATOM   4579  CB  THR B 125      81.935 -36.102 -25.722  1.00 68.96      B    C
ATOM   4580  OG1 THR B 125      80.958 -37.129 -25.932  1.00 65.92      B    O
ATOM   4581  CG2 THR B 125      82.527 -36.242 -24.322  1.00 72.12      B    C
ATOM   4582  N   GLY B 126      80.510 -33.816 -23.755  1.00 64.73      B    N
ATOM   4583  CA  GLY B 126      79.481 -33.528 -22.772  1.00 65.66      B    C
ATOM   4584  C   GLY B 126      78.393 -32.639 -23.339  1.00 62.65      B    C
ATOM   4585  O   GLY B 126      77.200 -32.931 -23.210  1.00 61.21      B    O
ATOM   4586  N   VAL B 127      78.793 -31.544 -23.985  1.00 68.08      B    N
ATOM   4587  CA  VAL B 127      77.809 -30.639 -24.567  1.00 64.65      B    C
ATOM   4588  C   VAL B 127      77.066 -31.328 -25.710  1.00 61.95      B    C
ATOM   4589  O   VAL B 127      75.832 -31.276 -25.784  1.00 60.32      B    O
ATOM   4590  CB  VAL B 127      78.483 -29.331 -25.021  1.00 69.57      B    C
ATOM   4591  CG1 VAL B 127      77.439 -28.341 -25.498  1.00 58.48      B    C
ATOM   4592  CG2 VAL B 127      79.297 -28.734 -23.887  1.00 60.94      B    C
ATOM   4593  N   GLN B 128      77.800 -32.018 -26.592  1.00 57.93      B    N
ATOM   4594  CA  GLN B 128      77.159 -32.685 -27.722  1.00 53.72      B    C
ATOM   4595  C   GLN B 128      76.113 -33.691 -27.252  1.00 60.55      B    C
ATOM   4596  O   GLN B 128      74.997 -33.732 -27.787  1.00 56.49      B    O
ATOM   4597  CB  GLN B 128      78.201 -33.366 -28.611  1.00 56.78      B    C
ATOM   4598  CG  GLN B 128      79.098 -32.419 -29.411  1.00 57.57      B    C
ATOM   4599  CD  GLN B 128      79.804 -33.133 -30.564  1.00 62.75      B    C
ATOM   4600  OE1 GLN B 128      79.938 -34.357 -30.558  1.00 57.60      B    O
ATOM   4601  NE2 GLN B 128      80.246 -32.371 -31.560  1.00 59.44      B    N
ATOM   4602  N   GLU B 129      76.454 -34.504 -26.239  1.00 58.24      B    N
ATOM   4603  CA  GLU B 129      75.541 -35.547 -25.765  1.00 58.42      B    C
ATOM   4604  C   GLU B 129      74.272 -34.958 -25.169  1.00 50.37      B    C
ATOM   4605  O   GLU B 129      73.181 -35.511 -25.345  1.00 49.34      B    O
ATOM   4606  CB  GLU B 129      76.237 -36.426 -24.726  1.00 49.75      B    C
ATOM   4607  CG  GLU B 129      77.190 -37.455 -25.287  1.00 60.82      B    C
ATOM   4608  CD  GLU B 129      77.907 -38.213 -24.186  1.00 70.79      B    C
ATOM   4609  OE1 GLU B 129      77.295 -39.124 -23.587  1.00 70.77      B    O
ATOM   4610  OE2 GLU B 129      79.087 -37.893 -23.919  1.00 75.23      B    O
ATOM   4611  N   ALA B 130      74.398 -33.853 -24.429  1.00 52.74      B    N
ATOM   4612  CA  ALA B 130      73.215 -33.201 -23.882  1.00 49.17      B    C
ATOM   4613  C   ALA B 130      72.416 -32.495 -24.978  1.00 56.37      B    C
ATOM   4614  O   ALA B 130      71.177 -32.547 -24.987  1.00 50.56      B    O
ATOM   4615  CB  ALA B 130      73.617 -32.227 -22.775  1.00 49.79      B    C
ATOM   4616  N   ALA B 131      73.109 -31.823 -25.907  1.00 50.37      B    N
ATOM   4617  CA  ALA B 131      72.418 -30.981 -26.882  1.00 48.32      B    C
ATOM   4618  C   ALA B 131      71.662 -31.804 -27.910  1.00 48.59      B    C
ATOM   4619  O   ALA B 131      70.609 -31.371 -28.393  1.00 48.86      B    O
ATOM   4620  CB  ALA B 131      73.416 -30.057 -27.587  1.00 43.11      B    C
ATOM   4621  N   PHE B 132      72.169 -32.988 -28.245  1.00 48.80      B    N
ATOM   4622  CA  PHE B 132      71.672 -33.787 -29.359  1.00 45.29      B    C
ATOM   4623  C   PHE B 132      71.005 -35.086 -28.912  1.00 50.81      B    C
ATOM   4624  O   PHE B 132      71.134 -36.119 -29.572  1.00 52.33      B    O
ATOM   4625  CB  PHE B 132      72.807 -34.081 -30.336  1.00 49.02      B    C
ATOM   4626  CG  PHE B 132      73.434 -32.848 -30.916  1.00 53.64      B    C
ATOM   4627  CD1 PHE B 132      72.643 -31.856 -31.487  1.00 48.25      B    C
ATOM   4628  CD2 PHE B 132      74.807 -32.660 -30.864  1.00 53.83      B    C
ATOM   4629  CE1 PHE B 132      73.209 -30.718 -32.017  1.00 46.64      B    C
ATOM   4630  CE2 PHE B 132      75.382 -31.511 -31.394  1.00 52.30      B    C
ATOM   4631  CZ  PHE B 132      74.578 -30.540 -31.966  1.00 51.95      B    C
ATOM   4632  N   SER B 133      70.290 -35.064 -27.791  1.00 51.15      B    N
ATOM   4633  CA  SER B 133      69.463 -36.212 -27.451  1.00 49.70      B    C
ATOM   4634  C   SER B 133      68.386 -36.405 -28.516  1.00 48.77      B    C
ATOM   4635  O   SER B 133      68.038 -35.485 -29.259  1.00 47.55      B    O
ATOM   4636  CB  SER B 133      68.810 -36.034 -26.083  1.00 43.55      B    C
ATOM   4637  OG  SER B 133      67.755 -35.090 -26.150  1.00 55.23      B    O
ATOM   4638  N   SER B 134      67.875 -37.631 -28.602  1.00 44.85      B    N
ATOM   4639  CA  SER B 134      66.796 -37.912 -29.543  1.00 51.80      B    C
ATOM   4640  C   SER B 134      65.532 -37.138 -29.196  1.00 54.33      B    C
ATOM   4641  O   SER B 134      64.753 -36.782 -30.091  1.00 48.62      B    O
ATOM   4642  CB  SER B 134      66.507 -39.410 -29.575  1.00 48.18      B    C
ATOM   4643  OG  SER B 134      67.537 -40.093 -30.265  1.00 51.72      B    O
ATOM   4644  N   ASN B 135      65.303 -36.881 -27.908  1.00 47.37      B    N
ATOM   4645  CA  ASN B 135      64.169 -36.055 -27.515  1.00 54.18      B    C
ATOM   4646  C   ASN B 135      64.328 -34.642 -28.069  1.00 46.82      B    C
ATOM   4647  O   ASN B 135      63.398 -34.079 -28.657  1.00 41.62      B    O
ATOM   4648  CB  ASN B 135      64.050 -36.013 -25.985  1.00 48.88      B    C
ATOM   4649  CG  ASN B 135      63.523 -37.311 -25.388  1.00 64.16      B    C
ATOM   4650  OD1 ASN B 135      62.760 -38.043 -26.020  1.00 65.34      B    O
ATOM   4651  ND2 ASN B 135      63.916 -37.588 -24.143  1.00 57.79      B    N
ATOM   4652  N   HIS B 136      65.518 -34.066 -27.894  1.00 42.23      B    N
ATOM   4653  CA  HIS B 136      65.786 -32.709 -28.362  1.00 44.74      B    C
ATOM   4654  C   HIS B 136      65.651 -32.602 -29.874  1.00 47.31      B    C
ATOM   4655  O   HIS B 136      65.017 -31.674 -30.383  1.00 51.56      B    O
ATOM   4656  CB  HIS B 136      67.176 -32.282 -27.913  1.00 45.34      B    C
ATOM   4657  CG  HIS B 136      67.228 -31.834 -26.491  1.00 45.11      B    C
ATOM   4658  ND1 HIS B 136      66.114 -31.378 -25.820  1.00 48.35      B    N
ATOM   4659  CD2 HIS B 136      68.255 -31.774 -25.610  1.00 47.03      B    C
ATOM   4660  CE1 HIS B 136      66.455 -31.044 -24.588  1.00 52.04      B    C
ATOM   4661  NE2 HIS B 136      67.749 -31.273 -24.435  1.00 47.16      B    N
ATOM   4662  N   MET B 137      66.257 -33.537 -30.614  1.00 49.04      B    N
ATOM   4663  CA  MET B 137      66.167 -33.491 -32.071  1.00 40.24      B    C
ATOM   4664  C   MET B 137      64.723 -33.543 -32.536  1.00 44.33      B    C
ATOM   4665  O   MET B 137      64.319 -32.792 -33.432  1.00 46.39      B    O
ATOM   4666  CB  MET B 137      66.963 -34.637 -32.685  1.00 41.56      B    C
ATOM   4667  CG  MET B 137      68.465 -34.516 -32.526  1.00 44.46      B    C
ATOM   4668  SD  MET B 137      69.191 -33.315 -33.666  1.00 42.98      B    S
ATOM   4669  CE  MET B 137      68.811 -34.046 -35.269  1.00 33.67      B    C
ATOM   4670  N   TYR B 138      63.918 -34.399 -31.921  1.00 43.02      B    N
ATOM   4671  CA  TYR B 138      62.543 -34.552 -32.375  1.00 41.89      B    C
ATOM   4672  C   TYR B 138      61.734 -33.295 -32.096  1.00 42.53      B    C
ATOM   4673  O   TYR B 138      60.934 -32.864 -32.937  1.00 39.39      B    O
ATOM   4674  CB  TYR B 138      61.897 -35.771 -31.703  1.00 40.34      B    C
ATOM   4675  CG  TYR B 138      60.434 -35.925 -32.026  1.00 29.98      B    C
ATOM   4676  CD1 TYR B 138      59.475 -35.295 -31.241  1.00 40.11      B    C
ATOM   4677  CD2 TYR B 138      60.008 -36.667 -33.107  1.00 33.42      B    C
ATOM   4678  CE1 TYR B 138      58.139 -35.405 -31.530  1.00 39.96      B    C
ATOM   4679  CE2 TYR B 138      58.666 -36.783 -33.408  1.00 37.88      B    C
ATOM   4680  CZ  TYR B 138      57.738 -36.153 -32.608  1.00 34.28      B    C
ATOM   4681  OH  TYR B 138      56.389 -36.252 -32.881  1.00 43.62      B    O
ATOM   4682  N   ASN B 139      61.918 -32.701 -30.918  1.00 42.11      B    N
ATOM   4683  CA  ASN B 139      61.127 -31.530 -30.559  1.00 46.76      B    C
ATOM   4684  C   ASN B 139      61.556 -30.305 -31.349  1.00 43.37      B    C
ATOM   4685  O   ASN B 139      60.711 -29.534 -31.811  1.00 41.78      B    O
ATOM   4686  CB  ASN B 139      61.239 -31.262 -29.064  1.00 43.79      B    C
ATOM   4687  CG  ASN B 139      60.588 -32.341 -28.241  1.00 52.29      B    C
ATOM   4688  OD1 ASN B 139      59.722 -33.082 -28.729  1.00 44.70      B    O
ATOM   4689  ND2 ASN B 139      61.032 -32.471 -26.995  1.00 39.58      B    N
ATOM   4690  N   VAL B 140      62.865 -30.100 -31.491  1.00 42.96      B    N
ATOM   4691  CA  VAL B 140      63.342 -29.010 -32.330  1.00 46.73      B    C
ATOM   4692  C   VAL B 140      62.844 -29.191 -33.757  1.00 41.65      B    C
ATOM   4693  O   VAL B 140      62.337 -28.244 -34.369  1.00 39.34      B    O
ATOM   4694  CB  VAL B 140      64.880 -28.915 -32.266  1.00 47.43      B    C
ATOM   4695  CG1 VAL B 140      65.404 -27.919 -33.306  1.00 35.30      B    C
ATOM   4696  CG2 VAL B 140      65.320 -28.513 -30.873  1.00 34.27      B    C
ATOM   4697  N   ALA B 141      62.909 -30.424 -34.284  1.00 31.93      B    N
ATOM   4698  CA  ALA B 141      62.457 -30.667 -35.650  1.00 35.25      B    C
ATOM   4699  C   ALA B 141      60.963 -30.424 -35.794  1.00 39.48      B    C
ATOM   4700  O   ALA B 141      60.507 -29.976 -36.853  1.00 38.89      B    O
ATOM   4701  CB  ALA B 141      62.810 -32.092 -36.096  1.00 31.08      B    C
ATOM   4702  N   GLN B 142      60.188 -30.716 -34.747  1.00 37.13      B    N
ATOM   4703  CA  GLN B 142      58.746 -30.483 -34.801  1.00 41.08      B    C
ATOM   4704  C   GLN B 142      58.438 -28.985 -34.804  1.00 40.72      B    C
ATOM   4705  O   GLN B 142      57.568 -28.528 -35.550  1.00 38.13      B    O
ATOM   4706  CB  GLN B 142      58.058 -31.178 -33.624  1.00 45.62      B    C
ATOM   4707  CG  GLN B 142      57.972 -32.734 -33.754  1.00 32.80      B    C
ATOM   4708  CD  GLN B 142      56.912 -33.111 -34.738  1.00 37.99      B    C
ATOM   4709  OE1 GLN B 142      57.098 -32.979 -35.940  1.00 45.33      B    O
ATOM   4710  NE2 GLN B 142      55.763 -33.526 -34.237  1.00 44.13      B    N
ATOM   4711  N   TYR B 143      59.135 -28.214 -33.971  1.00 37.93      B    N
ATOM   4712  CA  TYR B 143      58.947 -26.764 -33.960  1.00 43.15      B    C
ATOM   4713  C   TYR B 143      59.448 -26.136 -35.253  1.00 44.22      B    C
ATOM   4714  O   TYR B 143      58.842 -25.187 -35.763  1.00 41.85      B    O
ATOM   4715  CB  TYR B 143      59.656 -26.152 -32.764  1.00 37.66      B    C
ATOM   4716  CG  TYR B 143      59.632 -24.633 -32.764  1.00 47.41      B    C
ATOM   4717  CD1 TYR B 143      58.542 -23.939 -32.265  1.00 42.06      B    C
ATOM   4718  CD2 TYR B 143      60.697 -23.900 -33.285  1.00 45.17      B    C
ATOM   4719  CE1 TYR B 143      58.518 -22.546 -32.280  1.00 58.51      B    C
ATOM   4720  CE2 TYR B 143      60.682 -22.529 -33.302  1.00 45.74      B    C
ATOM   4721  CZ  TYR B 143      59.597 -21.849 -32.792  1.00 49.48      B    C
ATOM   4722  OH  TYR B 143      59.593 -20.470 -32.807  1.00 56.95      B    O
ATOM   4723  N   THR B 144      60.555 -26.666 -35.795  1.00 45.93      B    N
ATOM   4724  CA  THR B 144      61.082 -26.195 -37.073  1.00 41.69      B    C
ATOM   4725  C   THR B 144      60.089 -26.439 -38.197  1.00 38.73      B    C
ATOM   4726  O   THR B 144      59.918 -25.591 -39.078  1.00 39.90      B    O
ATOM   4727  CB  THR B 144      62.418 -26.875 -37.376  1.00 37.13      B    C
ATOM   4728  OG1 THR B 144      63.388 -26.457 -36.408  1.00 38.27      B    O
ATOM   4729  CG2 THR B 144      62.928 -26.523 -38.776  1.00 35.35      B    C
ATOM   4730  N   ARG B 145      59.392 -27.569 -38.158  1.00 41.31      B    N
ATOM   4731  C   ARG B 145      57.345 -26.845 -39.311  1.00 36.99      B    C
ATOM   4732  O   ARG B 145      57.020 -26.361 -40.397  1.00 36.46      B    O
ATOM   4733  CA AARG B 145      58.451 -27.891 -39.223  0.58 41.72      B    C
ATOM   4734  CB AARG B 145      57.874 -29.290 -38.991  0.58 36.58      B    C
ATOM   4735  CG AARG B 145      56.699 -29.657 -39.874  0.58 39.10      B    C
ATOM   4736  CD AARG B 145      56.087 -30.974 -39.389  0.58 42.93      B    C
ATOM   4737  NE AARG B 145      55.839 -30.914 -37.951  0.58 43.57      B    N
ATOM   4738  CZ AARG B 145      54.716 -30.470 -37.402  0.58 39.17      B    C
ATOM   4739  NH1AARG B 145      53.682 -30.101 -38.141  0.58 36.27      B    N
ATOM   4740  NH2AARG B 145      54.631 -30.391 -36.078  0.58 39.92      B    N
ATOM   4741  CA BARG B 145      58.451 -27.887 -39.229  0.42 41.67      B    C
ATOM   4742  CB BARG B 145      57.846 -29.284 -39.039  0.42 36.64      B    C
ATOM   4743  CG BARG B 145      56.880 -29.663 -40.171  0.42 39.10      B    C
ATOM   4744  CD BARG B 145      56.131 -30.983 -39.932  0.42 41.54      B    C
ATOM   4745  NE BARG B 145      54.813 -30.763 -39.343  0.42 43.46      B    N
ATOM   4746  CZ BARG B 145      53.669 -30.801 -40.015  0.42 42.72      B    C
ATOM   4747  NH1BARG B 145      53.635 -31.066 -41.309  0.42 41.22      B    N
ATOM   4748  NH2BARG B 145      52.528 -30.568 -39.369  0.42 43.65      B    N
ATOM   4749  N   THR B 146      56.754 -26.485 -38.169  1.00 39.49      B    N
ATOM   4750  CA  THR B 146      55.632 -25.551 -38.215  1.00 43.61      B    C
ATOM   4751  C   THR B 146      56.082 -24.113 -38.422  1.00 42.18      B    C
ATOM   4752  O   THR B 146      55.347 -23.325 -39.040  1.00 40.34      B    O
ATOM   4753  CB  THR B 146      54.765 -25.669 -36.959  1.00 43.98      B    C
ATOM   4754  OG1 THR B 146      55.589 -25.575 -35.792  1.00 45.38      B    O
ATOM   4755  CG2 THR B 146      54.008 -27.012 -36.966  1.00 41.50      B    C
ATOM   4756  N   LEU B 147      57.270 -23.740 -37.938  1.00 40.39      B    N
ATOM   4757  CA  LEU B 147      57.756 -22.398 -38.264  1.00 36.96      B    C
ATOM   4758  C   LEU B 147      58.058 -22.285 -39.756  1.00 41.60      B    C
ATOM   4759  O   LEU B 147      57.769 -21.252 -40.371  1.00 41.30      B    O
ATOM   4760  CB  LEU B 147      58.977 -22.042 -37.421  1.00 36.79      B    C
ATOM   4761  CG  LEU B 147      59.571 -20.619 -37.522  1.00 46.68      B    C
ATOM   4762  CD1 LEU B 147      58.589 -19.477 -37.161  1.00 31.23      B    C
ATOM   4763  CD2 LEU B 147      60.823 -20.516 -36.664  1.00 40.27      B    C
ATOM   4764  N   ALA B 148      58.593 -23.357 -40.372  1.00 37.42      B    N
ATOM   4765  CA  ALA B 148      58.835 -23.314 -41.816  1.00 33.22      B    C
ATOM   4766  C   ALA B 148      57.531 -23.224 -42.599  1.00 31.40      B    C
ATOM   4767  O   ALA B 148      57.480 -22.563 -43.643  1.00 35.84      B    O
ATOM   4768  CB  ALA B 148      59.641 -24.539 -42.266  1.00 36.94      B    C
ATOM   4769  N   GLN B 149      56.463 -23.860 -42.106  1.00 34.31      B    N
ATOM   4770  CA  GLN B 149      55.167 -23.740 -42.768  1.00 37.77      B    C
ATOM   4771  C   GLN B 149      54.689 -22.298 -42.803  1.00 32.18      B    C
ATOM   4772  O   GLN B 149      53.969 -21.911 -43.727  1.00 35.18      B    O
ATOM   4773  CB  GLN B 149      54.116 -24.596 -42.063  1.00 33.31      B    C
ATOM   4774  CG  GLN B 149      54.174 -26.074 -42.363  1.00 37.89      B    C
ATOM   4775  CD  GLN B 149      53.342 -26.881 -41.375  1.00 45.58      B    C
ATOM   4776  OE1 GLN B 149      52.807 -26.341 -40.406  1.00 44.07      B    O
ATOM   4777  NE2 GLN B 149      53.216 -28.171 -41.628  1.00 48.21      B    N
ATOM   4778  N   GLN B 150      55.056 -21.503 -41.796  1.00 34.38      B    N
ATOM   4779  CA  GLN B 150      54.637 -20.110 -41.705  1.00 44.89      B    C
ATOM   4780  C   GLN B 150      55.582 -19.163 -42.416  1.00 43.19      B    C
ATOM   4781  O   GLN B 150      55.295 -17.966 -42.478  1.00 45.23      B    O
ATOM   4782  CB  GLN B 150      54.518 -19.683 -40.244  1.00 40.78      B    C
ATOM   4783  CG  GLN B 150      53.528 -20.513 -39.465  1.00 43.87      B    C
ATOM   4784  CD  GLN B 150      52.121 -20.367 -40.004  1.00 54.42      B    C
ATOM   4785  OE1 GLN B 150      51.728 -19.292 -40.491  1.00 50.57      B    O
ATOM   4786  NE2 GLN B 150      51.352 -21.453 -39.940  1.00 38.00      B    N
ATOM   4787  N   TYR B 151      56.710 -19.666 -42.911  1.00 42.79      B    N
ATOM   4788  CA  TYR B 151      57.670 -18.827 -43.609  1.00 42.19      B    C
ATOM   4789  C   TYR B 151      56.984 -18.068 -44.739  1.00 42.12      B    C
ATOM   4790  O   TYR B 151      56.218 -18.641 -45.520  1.00 36.18      B    O
ATOM   4791  CB  TYR B 151      58.809 -19.696 -44.138  1.00 38.40      B    C
ATOM   4792  CG  TYR B 151      59.930 -18.958 -44.832  1.00 38.05      B    C
ATOM   4793  CD1 TYR B 151      60.698 -18.009 -44.152  1.00 39.76      B    C
ATOM   4794  CD2 TYR B 151      60.252 -19.243 -46.148  1.00 31.61      B    C
ATOM   4795  CE1 TYR B 151      61.741 -17.354 -44.780  1.00 31.47      B    C
ATOM   4796  CE2 TYR B 151      61.288 -18.603 -46.778  1.00 35.50      B    C
ATOM   4797  CZ  TYR B 151      62.026 -17.656 -46.094  1.00 36.13      B    C
ATOM   4798  OH  TYR B 151      63.049 -17.029 -46.739  1.00 34.15      B    O
ATOM   4799  N   ALA B 152      57.237 -16.759 -44.793  1.00 39.58      B    N
ATOM   4800  CA  ALA B 152      56.658 -15.889 -45.800  1.00 41.36      B    C
ATOM   4801  C   ALA B 152      57.745 -15.138 -46.540  1.00 40.96      B    C
ATOM   4802  O   ALA B 152      57.584 -13.972 -46.891  1.00 33.32      B    O
ATOM   4803  CB  ALA B 152      55.666 -14.913 -45.175  1.00 42.87      B    C
ATOM   4804  N   GLY B 153      58.877 -15.784 -46.761  1.00 36.83      B    N
ATOM   4805  CA  GLY B 153      59.939 -15.197 -47.555  1.00 38.85      B    C
ATOM   4806  C   GLY B 153      60.842 -14.279 -46.753  1.00 37.31      B    C
ATOM   4807  O   GLY B 153      60.629 -14.009 -45.571  1.00 33.35      B    O
ATOM   4808  N   GLY B 154      61.896 -13.813 -47.428  1.00 35.27      B    N
ATOM   4809  CA  GLY B 154      62.764 -12.773 -46.916  1.00 38.50      B    C
ATOM   4810  C   GLY B 154      63.870 -13.207 -45.983  1.00 43.29      B    C
ATOM   4811  O   GLY B 154      64.555 -12.340 -45.426  1.00 38.23      B    O
ATOM   4812  N   GLY B 155      64.087 -14.508 -45.805  1.00 39.48      B    N
ATOM   4813  CA  GLY B 155      65.092 -14.984 -44.880  1.00 31.46      B    C
ATOM   4814  C   GLY B 155      64.540 -15.130 -43.473  1.00 40.19      B    C
ATOM   4815  O   GLY B 155      63.484 -14.598 -43.124  1.00 34.16      B    O
ATOM   4816  N   SER B 156      65.272 -15.886 -42.655  1.00 40.57      B    N
ATOM   4817  CA  SER B 156      64.839 -16.157 -41.282  1.00 45.91      B    C
ATOM   4818  C   SER B 156      66.060 -16.536 -40.450  1.00 40.28      B    C
ATOM   4819  O   SER B 156      66.607 -17.626 -40.636  1.00 34.89      B    O
ATOM   4820  CB  SER B 156      63.798 -17.273 -41.274  1.00 39.65      B    C
ATOM   4821  OG  SER B 156      63.422 -17.658 -39.964  1.00 40.52      B    O
ATOM   4822  N   ASP B 157      66.485 -15.647 -39.542  1.00 37.17      B    N
ATOM   4823  CA  ASP B 157      67.582 -15.987 -38.632  1.00 41.13      B    C
ATOM   4824  C   ASP B 157      67.248 -17.213 -37.784  1.00 42.39      B    C
ATOM   4825  O   ASP B 157      68.127 -18.027 -37.476  1.00 36.17      B    O
ATOM   4826  CB  ASP B 157      67.907 -14.812 -37.716  1.00 38.01      B    C
ATOM   4827  CG  ASP B 157      68.432 -13.609 -38.472  1.00 52.37      B    C
ATOM   4828  OD1 ASP B 157      68.980 -13.797 -39.579  1.00 52.79      B    O
ATOM   4829  OD2 ASP B 157      68.298 -12.481 -37.955  1.00 56.31      B    O
ATOM   4830  N   GLU B 158      65.984 -17.362 -37.396  1.00 37.30      B    N
ATOM   4831  CA  GLU B 158      65.630 -18.471 -36.523  1.00 44.02      B    C
ATOM   4832  C   GLU B 158      65.703 -19.798 -37.277  1.00 38.04      B    C
ATOM   4833  O   GLU B 158      66.383 -20.730 -36.836  1.00 37.25      B    O
ATOM   4834  CB  GLU B 158      64.243 -18.241 -35.923  1.00 40.07      B    C
ATOM   4835  CG  GLU B 158      63.915 -19.155 -34.744  1.00 43.46      B    C
ATOM   4836  CD  GLU B 158      62.523 -18.911 -34.187  1.00 46.02      B    C
ATOM   4837  OE1 GLU B 158      61.865 -17.932 -34.605  1.00 50.14      B    O
ATOM   4838  OE2 GLU B 158      62.073 -19.713 -33.346  1.00 53.99      B    O
ATOM   4839  N   LEU B 159      65.050 -19.880 -38.444  1.00 35.75      B    N
ATOM   4840  CA  LEU B 159      65.113 -21.098 -39.251  1.00 38.51      B    C
ATOM   4841  C   LEU B 159      66.550 -21.454 -39.610  1.00 38.33      B    C
ATOM   4842  O   LEU B 159      66.948 -22.623 -39.520  1.00 37.52      B    O
ATOM   4843  CB  LEU B 159      64.268 -20.948 -40.514  1.00 32.05      B    C
ATOM   4844  CG  LEU B 159      62.755 -21.014 -40.307  1.00 31.20      B    C
ATOM   4845  CD1 LEU B 159      62.052 -20.837 -41.633  1.00 31.45      B    C
ATOM   4846  CD2 LEU B 159      62.340 -22.334 -39.661  1.00 42.60      B    C
ATOM   4847  N   GLU B 160      67.345 -20.468 -40.023  1.00 31.44      B    N
ATOM   4848  CA  GLU B 160      68.754 -20.748 -40.281  1.00 35.37      B    C
ATOM   4849  C   GLU B 160      69.393 -21.448 -39.092  1.00 38.44      B    C
ATOM   4850  O   GLU B 160      69.995 -22.516 -39.243  1.00 38.13      B    O
ATOM   4851  CB  GLU B 160      69.517 -19.469 -40.602  1.00 36.63      B    C
ATOM   4852  CG  GLU B 160      71.001 -19.703 -40.834  1.00 39.27      B    C
ATOM   4853  CD  GLU B 160      71.790 -18.401 -40.937  1.00 48.98      B    C
ATOM   4854  OE1 GLU B 160      71.188 -17.340 -40.685  1.00 49.99      B    O
ATOM   4855  OE2 GLU B 160      73.005 -18.436 -41.257  1.00 46.38      B    O
ATOM   4856  N   ALA B 161      69.215 -20.890 -37.886  1.00 37.67      B    N
ATOM   4857  CA  ALA B 161      69.809 -21.491 -36.693  1.00 31.76      B    C
ATOM   4858  C   ALA B 161      69.220 -22.870 -36.410  1.00 35.46      B    C
ATOM   4859  O   ALA B 161      69.930 -23.777 -35.959  1.00 31.73      B    O
ATOM   4860  CB  ALA B 161      69.605 -20.578 -35.483  1.00 37.53      B    C
ATOM   4861  N   LEU B 162      67.924 -23.046 -36.673  1.00 35.45      B    N
ATOM   4862  CA  LEU B 162      67.270 -24.317 -36.398  1.00 34.68      B    C
ATOM   4863  C   LEU B 162      67.784 -25.422 -37.319  1.00 38.10      B    C
ATOM   4864  O   LEU B 162      68.183 -26.488 -36.845  1.00 35.52      B    O
ATOM   4865  CB  LEU B 162      65.751 -24.158 -36.518  1.00 37.04      B    C
ATOM   4866  CG  LEU B 162      65.122 -23.391 -35.353  1.00 36.41      B    C
ATOM   4867  CD1 LEU B 162      63.710 -22.964 -35.683  1.00 39.33      B    C
ATOM   4868  CD2 LEU B 162      65.136 -24.282 -34.112  1.00 33.02      B    C
ATOM   4869  N   TYR B 163      67.793 -25.195 -38.641  1.00 34.83      B    N
ATOM   4870  CA  TYR B 163      68.301 -26.243 -39.518  1.00 38.38      B    C
ATOM   4871  C   TYR B 163      69.792 -26.456 -39.314  1.00 41.80      B    C
ATOM   4872  O   TYR B 163      70.267 -27.595 -39.405  1.00 39.18      B    O
ATOM   4873  CB  TYR B 163      68.010 -25.944 -40.992  1.00 36.06      B    C
ATOM   4874  CG  TYR B 163      66.549 -26.051 -41.376  1.00 31.20      B    C
ATOM   4875  CD1 TYR B 163      65.926 -27.284 -41.525  1.00 34.28      B    C
ATOM   4876  CD2 TYR B 163      65.794 -24.906 -41.578  1.00 35.88      B    C
ATOM   4877  CE1 TYR B 163      64.578 -27.366 -41.883  1.00 36.96      B    C
ATOM   4878  CE2 TYR B 163      64.469 -24.967 -41.922  1.00 34.10      B    C
ATOM   4879  CZ  TYR B 163      63.858 -26.189 -42.078  1.00 37.25      B    C
ATOM   4880  OH  TYR B 163      62.527 -26.199 -42.428  1.00 35.84      B    O
ATOM   4881  N   LEU B 164      70.541 -25.394 -39.020  1.00 32.54      B    N
ATOM   4882  CA  LEU B 164      71.941 -25.585 -38.657  1.00 38.41      B    C
ATOM   4883  C   LEU B 164      72.067 -26.524 -37.458  1.00 46.70      B    C
ATOM   4884  O   LEU B 164      72.899 -27.441 -37.454  1.00 42.11      B    O
ATOM   4885  CB  LEU B 164      72.597 -24.252 -38.344  1.00 39.51      B    C
ATOM   4886  CG  LEU B 164      74.075 -24.362 -37.990  1.00 43.24      B    C
ATOM   4887  CD1 LEU B 164      74.846 -24.974 -39.140  1.00 44.43      B    C
ATOM   4888  CD2 LEU B 164      74.629 -22.991 -37.636  1.00 46.54      B    C
ATOM   4889  N   TYR B 165      71.245 -26.309 -36.426  1.00 35.94      B    N
ATOM   4890  CA  TYR B 165      71.246 -27.221 -35.291  1.00 44.49      B    C
ATOM   4891  C   TYR B 165      70.980 -28.660 -35.740  1.00 44.05      B    C
ATOM   4892  O   TYR B 165      71.758 -29.565 -35.424  1.00 42.32      B    O
ATOM   4893  CB  TYR B 165      70.228 -26.768 -34.249  1.00 42.32      B    C
ATOM   4894  CG  TYR B 165      69.874 -27.863 -33.255  1.00 47.44      B    C
ATOM   4895  CD1 TYR B 165      70.636 -28.075 -32.119  1.00 45.67      B    C
ATOM   4896  CD2 TYR B 165      68.762 -28.671 -33.458  1.00 38.74      B    C
ATOM   4897  CE1 TYR B 165      70.301 -29.072 -31.215  1.00 51.62      B    C
ATOM   4898  CE2 TYR B 165      68.425 -29.659 -32.576  1.00 49.29      B    C
ATOM   4899  CZ  TYR B 165      69.194 -29.864 -31.454  1.00 53.82      B    C
ATOM   4900  OH  TYR B 165      68.839 -30.863 -30.577  1.00 52.33      B    O
ATOM   4901  N   LEU B 166      69.903 -28.878 -36.508  1.00 35.23      B    N
ATOM   4902  CA  LEU B 166      69.528 -30.226 -36.922  1.00 39.50      B    C
ATOM   4903  C   LEU B 166      70.654 -30.910 -37.677  1.00 46.04      B    C
ATOM   4904  O   LEU B 166      70.944 -32.088 -37.432  1.00 45.46      B    O
ATOM   4905  CB  LEU B 166      68.264 -30.192 -37.781  1.00 35.92      B    C
ATOM   4906  CG  LEU B 166      66.954 -29.789 -37.098  1.00 36.77      B    C
ATOM   4907  CD1 LEU B 166      65.828 -29.617 -38.120  1.00 30.42      B    C
ATOM   4908  CD2 LEU B 166      66.572 -30.812 -36.027  1.00 37.08      B    C
ATOM   4909  N   ARG B 167      71.309 -30.201 -38.599  1.00 41.21      B    N
ATOM   4910  CA  ARG B 167      72.374 -30.869 -39.340  1.00 46.22      B    C
ATOM   4911  C   ARG B 167      73.616 -31.038 -38.475  1.00 45.72      B    C
ATOM   4912  O   ARG B 167      74.389 -31.978 -38.687  1.00 46.70      B    O
ATOM   4913  CB  ARG B 167      72.702 -30.115 -40.631  1.00 46.25      B    C
ATOM   4914  CG  ARG B 167      73.657 -28.926 -40.497  1.00 40.80      B    C
ATOM   4915  CD  ARG B 167      73.860 -28.302 -41.880  1.00 42.18      B    C
ATOM   4916  NE  ARG B 167      74.817 -27.200 -41.907  1.00 49.96      B    N
ATOM   4917  CZ  ARG B 167      76.129 -27.346 -42.038  1.00 51.45      B    C
ATOM   4918  NH1 ARG B 167      76.689 -28.543 -42.098  1.00 54.52      B    N
ATOM   4919  NH2 ARG B 167      76.899 -26.265 -42.113  1.00 45.56      B    N
ATOM   4920  N   ALA B 168      73.813 -30.151 -37.493  1.00 41.33      B    N
ATOM   4921  CA  ALA B 168      74.902 -30.335 -36.533  1.00 44.50      B    C
ATOM   4922  C   ALA B 168      74.709 -31.604 -35.716  1.00 44.65      B    C
ATOM   4923  O   ALA B 168      75.691 -32.258 -35.342  1.00 39.35      B    O
ATOM   4924  CB  ALA B 168      75.008 -29.125 -35.606  1.00 36.63      B    C
ATOM   4925  N   GLY B 169      73.455 -31.952 -35.417  1.00 42.17      B    N
ATOM   4926  CA  GLY B 169      73.195 -33.197 -34.724  1.00 43.10      B    C
ATOM   4927  C   GLY B 169      73.677 -34.392 -35.522  1.00 49.35      B    C
ATOM   4928  O   GLY B 169      74.355 -35.273 -34.991  1.00 50.62      B    O
ATOM   4929  N   TYR B 170      73.357 -34.423 -36.823  1.00 44.38      B    N
ATOM   4930  CA  TYR B 170      73.808 -35.532 -37.654  1.00 43.88      B    C
ATOM   4931  C   TYR B 170      75.326 -35.572 -37.765  1.00 45.05      B    C
[truncated: 341,842 more chars]
