# Supplementary material for: Crystal structure of Grimontia hollisae collagenase provides insights into its novel substrate specificity toward collagen
Source: J Biol Chem. 2022 Jun 6;298(8):102109. doi: 10.1016/j.jbc.2022.102109 (PMC9304777; doi:10.1016/j.jbc.2022.102109)
Supplement: Supplemental Data 3 [file mmc5.zip › 7wss_CORRECT22A_mmc5.LP]

 ***** CORRECT ***** (VERSION Jan 10, 2022  BUILT=20220220)   2-May-2022

 INPUT PARAMETER VALUES
 ----------------------
 SPACE_GROUP_NUMBER=    5 as used in the INTEGRATE step
 UNIT_CELL_CONSTANTS=   183.608    75.353   135.611  90.000 128.197  90.000 as used by INTEGRATE
 FRIEDEL'S_LAW=TRUE 
 PROFILE_FITTING= TRUE 
 OVERLOAD=  12296241     MINPK=  75.00000    WFAC1=   1.0
 INCLUDE_RESOLUTION_RANGE=    50.000     2.200
 NAME_TEMPLATE_OF_DATA_FRAMES=/spica/usr2/sp_data/2021B/20211023BL26B1/ghcol/ghcol_??????.h5 CBF
 DATA_RANGE=       1     450
 ROTATION_AXIS= -0.999995 -0.001369 -0.002830
 OSCILLATION_RANGE=  0.400000
 STARTING_ANGLE=     0.000     STARTING_FRAME=       1
 X-RAY_WAVELENGTH=  0.999994
 INCIDENT_BEAM_DIRECTION=  0.000527 -0.001256  0.999999
 FRACTION_OF_POLARIZATION=   0.980
 POLARIZATION_PLANE_NORMAL=  0.000000  1.000000  0.000000
 AIR=   0.00034
 DETECTOR=EIGER
 SILICON=  3.942798 SENSOR_THICKNESS=  0.450000
 NUMBER OF DETECTOR SEGMENTS   1
 NX=  2070  NY=  2167    QX=  0.075000  QY=  0.075000
 ORGX=   1052.00  ORGY=   1111.00
 DETECTOR_DISTANCE=   160.000
 DIRECTION_OF_DETECTOR_X-AXIS=   1.00000   0.00000   0.00000
 DIRECTION_OF_DETECTOR_Y-AXIS=   0.00000   1.00000   0.00000
 BEAM_DIVERGENCE_E.S.D.=   0.034
 REFLECTING_RANGE_E.S.D.=   0.226
 MINIMUM_ZETA=     0.050
 MAXIMUM_ERROR_OF_SPOT_POSITION=   3.0
 MAXIMUM_ERROR_OF_SPINDLE_POSITION=   2.0
 MINIMUM_I/SIGMA=   3.0
 REFLECTIONS/CORRECTION_FACTOR=      50
 SNRC=  0.10 I/sigma for use in scaling factor determination
 STRICT_ABSORPTION_CORRECTION=FALSE 
 CORRECTIONS= DECAY MODULATION ABSORPTION                      
 TEST_RESOLUTION_RANGE=    10.000     5.000     MIN_RFL_Rmeas=    50     MAX_FAC_Rmeas=    2.00
 REFERENCE_DATA_SET=                                                  
 FIT_B-FACTOR_TO_REFERENCE_DATA_SET=FALSE 

  262014 REFLECTIONS ON FILE "INTEGRATE.HKL"
       0 CORRUPTED REFLECTION RECORDS (IGNORED)
       0 MATCHING REFLECTIONS SPECIFIED IN FILE "FILTER.HKL"
       0 REFLECTIONS INCOMPLETE OR OUTSIDE IMAGE RANGE       1 ...     450
       0 OVERLOADED REFLECTIONS (IGNORED)
     252 REFLECTIONS OUTSIDE ACCEPTED RESOLUTION RANGES
                OR TOO CLOSE TO ROTATION AXIS (IGNORED)
  261762 REFLECTIONS ACCEPTED


 ******************************************************************************
                      AUTOMATIC SPACE GROUP ASSIGNMENT
 ******************************************************************************

 XDS adopts the following approach.
 (1) it looks for possible symmetries of the crystal lattice
 (2) it computes a redundancy independent R-factor for all enantiomorphous
     point groups compatible with the observed lattice symmetry.
 (3) it selects the group which explains the intensity data at an acceptable,
     redundancy-independent R-factor (Rmeas, Rrim) using a minimum number of
     unique reflections.

 This approach does not test for the presence of screw axes. Consequently,
 orthorhombic cell axes will be specified in increasing length (following
 conventions), despite the possibility that different assignments for the
 cell axes could become necessary for space groups P222(1) and P2(1)2(1)2
 containing one or two screw axes, respectively.

 The user can always override the automatic decisions by specifying the
 correct space group number and unit cell constants in XDS.INP and repeating
 the CORRECT step of XDS. This provides a simple way to rename orthorhombic
 cell constants if screw axes are present.

 In addition, the user has the option to specify in XDS.INP
 (a) a reference data set or
 (b) a reindexing transformation or
 (c) the three basis vectors (if known from processing a previous data set
 taken at the same crystal orientation in a multi-wavelength experiment).
 These features of XDS are useful for resolving the issue of alternative
 settings of polar or rhombohedral cells (like P4, P6, R3).

 =====> Specifications provided by the user in XDS.INP:
 SPACE_GROUP_NUMBER=    5 (0: unknown symmetry and unit cell)
 UNIT_CELL_CONSTANTS=   183.11    75.14   135.32  90.000 128.245  90.000
 UNIT_CELL_A-AXIS=     0.000     0.000     0.000 (0 0 0 : unknown)
 UNIT_CELL_B-AXIS=     0.000     0.000     0.000 (0 0 0 : unknown)
 UNIT_CELL_C-AXIS=     0.000     0.000     0.000 (0 0 0 : unknown)
 REIDX=  0  0  0  0  0  0  0  0  0  0  0  0 (all 0 : not specified)
 TEST_RESOLUTION_RANGE=   10.00    5.00 (Angstrom) for space group determination
 NUMBER OF ACCEPTED REFLECTIONS FOR CALCULATING Rmeas            20322
 NUMBER OF ACCEPTED UNIQUE REFLECTIONS FROM REFERENCE DATA SET       0


 *********** DETERMINATION OF LATTICE CHARACTER AND BRAVAIS LATTICE ***********

 The CHARACTER OF A LATTICE is defined by the metrical parameters of its
 reduced cell as described in the INTERNATIONAL TABLES FOR CRYSTALLOGRAPHY
 Volume A, p. 746 (KLUWER ACADEMIC PUBLISHERS, DORDRECHT/BOSTON/LONDON, 1989).
 Note that more than one lattice character may have the same BRAVAIS LATTICE.

 A lattice character is marked "*" to indicate a lattice consistent with the
 observed locations of the diffraction spots. These marked lattices must have
 low values for the QUALITY OF FIT and their implicated UNIT CELL CONSTANTS
 should not violate the ideal values by more than
 MAX_CELL_AXIS_ERROR=  0.03
 MAX_CELL_ANGLE_ERROR=           2.0 (Degrees)

 The REINDEXING TRANSFORMATION REIDX() consists of 12 integers that relate
 the original indices H,K,L from file INTEGRATE.HKL to the indices H',K',L'
 with respect to the new cell.
    H'=(REIDX(1)*H+REIDX( 2)*K+REIDX( 3)*L)/IDXV+REIDX( 4)
    K'=(REIDX(5)*H+REIDX( 6)*K+REIDX( 7)*L)/IDXV+REIDX( 8)
    L'=(REIDX(9)*H+REIDX(10)*K+REIDX(11)*L)/IDXV+REIDX(12)
 The value of the integer IDXV depends on the lattice type used for
 specifying reflections on file INTEGRATE.HKL; IDXV is
 1 for a primitive,
 2 for a face or body centred,
 3 for a rhombohedral,
 4 for a lattice centred on all faces.
 IDXV is set by XDS and cannot be input by the user.

  LATTICE-  BRAVAIS-   QUALITY  UNIT CELL CONSTANTS (ANGSTROEM & DEGREES)    REINDEXING TRANSFORMATION
 CHARACTER  LATTICE     OF FIT      a      b      c   alpha  beta gamma

 *  31        aP          0.0      75.4   99.2  113.3  79.0  70.6  67.7    0 -2  0  0 -1 -1  0  0 -1 -1 -2  0
 *  27        mC          0.0     183.6   75.4  135.6  90.0 128.2  90.0   -2  0  0  0  0  2  0  0  0  0 -2  0
 *  44        aP         60.8      75.4   99.2  113.3  86.5 109.4 112.3    0  2  0  0  1 -1  0  0 -1 -1 -2  0
    29        mC         64.2      75.4  183.6  113.3  86.0 109.4  90.0    0 -2  0  0  2  0  0  0  1  1  2  0
    28        mC         64.2      75.4  213.7   99.2  86.1 112.3  90.0    0  2  0  0 -2  0 -4  0 -1 -1  0  0
    26        oF         64.2      75.4  183.6  213.7  85.7  90.0  90.0    0 -2  0  0 -2  0  0  0 -2  0 -4  0
    20        mC        263.6     155.1  146.0   75.4  90.0 119.1  97.6    0  2  2  0 -2  0 -2  0  0 -2  0  0
    19        oI        263.6      75.4  135.6  146.0  81.3  90.0  90.0    0  2  0  0  0  0 -2  0 -2  0 -2  0
    39        mC        310.8     183.6   75.4  113.3 109.4  94.0  90.0   -2  0  0  0  0 -2  0  0  1  1  2  0
    37        mC        310.8     213.7   75.4   99.2 112.3  93.9  90.0   -2  0 -4  0  0  2  0  0  1 -1  0  0
    25        mC        324.4     155.1  146.0   75.4  90.0 119.1  82.4    0 -2 -2  0 -2  0 -2  0  0  2  0  0
    18        tI        327.8     135.6  146.0   75.4  90.0  90.0  98.7    0  0 -2  0  2  0  2  0  0 -2  0  0
    30        mC        369.3      99.2  229.4   75.4  80.5 112.3  75.9   -1 -1  0  0  1  1  4  0  0  2  0  0
    38        oC        371.5      75.4  183.6  113.3  86.0 109.4  90.0    0 -2  0  0  2  0  0  0  1  1  2  0
    34        mP        371.5      75.4  113.3   99.2  86.5 112.3 109.4    0 -2  0  0  1  1  2  0 -1  1  0  0
    33        mP        371.5      75.4   99.2  113.3  86.5 109.4 112.3    0  2  0  0  1 -1  0  0 -1 -1 -2  0
    36        oC        371.5      75.4  213.7   99.2  86.1 112.3  90.0    0  2  0  0  2  0  4  0  1 -1  0  0
    10        mC        427.9     145.6   99.2  113.3  93.5 107.6 106.8   -1 -3  0  0  1 -1  0  0  1  1  2  0
     9        hR        427.9      75.4   99.2  326.9 101.1  90.0 112.3    0 -2  0  0 -1  1  0  0 -2  0 -6  0
    35        mP        560.8      99.2   75.4  113.3 109.4  86.5 112.3   -1  1  0  0  0 -2  0  0  1  1  2  0
    32        oP        621.5      75.4   99.2  113.3  86.5 109.4 112.3    0  2  0  0  1 -1  0  0 -1 -1 -2  0
    14        mC        689.2     145.6   99.2  113.3  86.5 107.6  73.2    1  3  0  0  1 -1  0  0 -1 -1 -2  0
     2        hR        691.5      99.2  113.3  209.8 105.8  80.4 101.0    1 -1  0  0 -1  1 -2  0  2  4  2  0
    12        hP        738.7      75.4   99.2  113.3  86.5 109.4 112.3    0  2  0  0  1 -1  0  0 -1 -1 -2  0
    13        oC        738.7      99.2  145.6  113.3  77.7 101.0  73.2    1  1  0  0  1 -3  0  0 -1 -1 -2  0
     1        cF        752.3     155.1  155.1  146.0  97.6  82.4 121.9    0 -2 -2  0  0 -2  2  0 -2  0 -2  0
    41        mC        755.7     229.4   99.2   75.4 112.3  80.5  75.9   -1 -1 -4  0  1  1  0  0  0 -2  0  0
    42        oI        755.7      75.4   99.2  229.4 111.6  99.5  67.7    0 -2  0  0 -1 -1  0  0 -1  1 -4  0
    23        oC        824.4     155.1  146.0   75.4  90.0 119.1  82.4    0 -2 -2  0 -2  0 -2  0  0  2  0  0
    21        tP        885.1      99.2  113.3   75.4 109.4 112.3  86.5    1 -1  0  0 -1 -1 -2  0  0  2  0  0
    24        hR        896.4     208.9  146.0   75.4  90.0 100.4 101.7    1 -1 -2  0 -2  0 -2  0  0  2  0  0
    17        mC        916.6     145.6   99.2  113.3  86.5 107.6  73.2    1  3  0  0  1 -1  0  0 -1 -1 -2  0
    15        tI        939.2      75.4   99.2  229.4  68.4  80.5  67.7    0  2  0  0  1  1  0  0 -1  1 -4  0
    43        mI        950.6     145.6  304.2   99.2 124.2 151.4  45.3   -1 -3  0  0 -3 -5 -4  0  1  1  0  0
    11        tP        988.7      75.4   99.2  113.3  86.5 109.4 112.3    0  2  0  0  1 -1  0  0 -1 -1 -2  0
     3        cP        999.0      75.4   99.2  113.3  86.5 109.4 112.3    0  2  0  0  1 -1  0  0 -1 -1 -2  0
     5        cI        999.0     113.3   99.2  155.1  71.6  63.5  86.5   -1  1 -2  0  1  1  0  0  0 -2 -2  0
     4        hR        999.0     145.6  155.6  135.6 120.5  67.1 122.1   -1  3  0  0 -1 -3 -2  0  0  0  2  0
     6        tI        999.0     164.3  155.6  145.6  53.4  42.4  36.0   -2 -2 -2  0 -1 -3 -2  0 -1 -3  0  0
     7        tI        999.0     113.3   99.2  155.1  71.6  63.5  86.5   -1  1 -2  0  1  1  0  0  0 -2 -2  0
     8        oI        999.0      99.2  113.3  155.1  63.5  71.6  86.5   -1 -1  0  0  1 -1  2  0  0  2  2  0
    16        oF        999.0     145.6   99.2  304.2  95.3 134.7  73.2    1  3  0  0  1 -1  0  0 -3 -5 -4  0
    22        hP        999.0      99.2  113.3   75.4  70.6 112.3 101.0   -1 -1  0  0  1  1  2  0  0  2  0  0
    40        oC        999.0      99.2  229.4   75.4  99.5 112.3 104.1    1  1  0  0  1  1  4  0  0 -2  0  0

 ****** LATTICE SYMMETRY IMPLICATED BY SPACE GROUP SYMMETRY ******

BRAVAIS-            POSSIBLE SPACE-GROUPS FOR PROTEIN CRYSTALS
  TYPE                     [SPACE GROUP NUMBER,SYMBOL]
  aP      [1,P1]
  mP      [3,P2] [4,P2(1)]
 mC,mI    [5,C2]
  oP      [16,P222] [17,P222(1)] [18,P2(1)2(1)2] [19,P2(1)2(1)2(1)]
  oC      [21,C222] [20,C222(1)]
  oF      [22,F222]
  oI      [23,I222] [24,I2(1)2(1)2(1)]
  tP      [75,P4] [76,P4(1)] [77,P4(2)] [78,P4(3)] [89,P422] [90,P42(1)2]
          [91,P4(1)22] [92,P4(1)2(1)2] [93,P4(2)22] [94,P4(2)2(1)2]
          [95,P4(3)22] [96,P4(3)2(1)2]
  tI      [79,I4] [80,I4(1)] [97,I422] [98,I4(1)22]
  hP      [143,P3] [144,P3(1)] [145,P3(2)] [149,P312] [150,P321] [151,P3(1)12]
          [152,P3(1)21] [153,P3(2)12] [154,P3(2)21] [168,P6] [169,P6(1)]
          [170,P6(5)] [171,P6(2)] [172,P6(4)] [173,P6(3)] [177,P622]
          [178,P6(1)22] [179,P6(5)22] [180,P6(2)22] [181,P6(4)22] [182,P6(3)22]
  hR      [146,R3] [155,R32]
  cP      [195,P23] [198,P2(1)3] [207,P432] [208,P4(2)32] [212,P4(3)32]
          [213,P4(1)32]
  cF      [196,F23] [209,F432] [210,F4(1)32]
  cI      [197,I23] [199,I2(1)3] [211,I432] [214,I4(1)32]


 Several solutions exist for the given space group that explain the data. The
 selected solution (marked "*") correlates best with the given reference data set.
 The independent settings of the cell can be obtained by application of the
 REINDEXING TRANSFORMATION to the original indices H,K,L from file INTEGRATE.HKL

 CORRELATION = correlation factor with the reference data set
 NPAIR       = number of unique reflection pairs correlated 
 Rmeas=Rrim  = redundancy independent R-factor (intensities)
               For definition see:
               Rmeas : Diederichs & Karplus,
                       Nature Struct. Biol. 4, 269-275 (1997);
               Rrim  : Weiss & Hilgenfeld,
                       J.Appl.Cryst. 30,203-205 (1997).
 COMPARED    = number of reflections used for calculating Rmeas
 ESD         = Agreement with given unit cell geometry

 CORRELATION  NPAIR  Rmeas  COMPARED  ESD       REINDEX TRANSFORMATION

  *   0.00        0   10.8   14793    0.00  2  0  0  0  0  2  0  0  0  0  2  0

 ************ SELECTED SPACE GROUP AND UNIT CELL FOR THIS DATA SET ************

 SPACE_GROUP_NUMBER=    5
 UNIT_CELL_CONSTANTS=   183.11    75.14   135.32  90.000 128.245  90.000
 UNIT_CELL_A-AXIS=    11.061   131.016  -128.157
 UNIT_CELL_B-AXIS=   -74.711    -2.873    -9.386
 UNIT_CELL_C-AXIS=   -17.361    14.717   133.688
 REFLECTIONS H,K,L FROM "INTEGRATE.HKL" WILL BE REINDEXED BY
 H' = (  2*H +  0*K +  0*L)/ 2 +  0
 K' = (  0*H +  2*K +  0*L)/ 2 +  0
 L' = (  0*H +  0*K +  2*L)/ 2 +  0

 *****  4 EQUIVALENT POSITIONS IN SPACE GROUP #  5 *****

    If x',y',z' is an equivalent position to x,y,z, then
        x'=x*ML(1)+y*ML( 2)+z*ML( 3)+ML( 4)/12.0
        y'=x*ML(5)+y*ML( 6)+z*ML( 7)+ML( 8)/12.0
        z'=x*ML(9)+y*ML(10)+z*ML(11)+ML(12)/12.0

    #    1  2  3  4    5  6  7  8    9 10 11 12 
    1    1  0  0  0    0  1  0  0    0  0  1  0
    2   -1  0  0  0    0  1  0  0    0  0 -1  0
    3    1  0  0  6    0  1  0  6    0  0  1  0
    4   -1  0  0  6    0  1  0  6    0  0 -1  0

 ******************************************************************************
      MEAN DISCREPANCIES BETWEEN OBSERVED AND CALCULATED SPOT LOCATIONS
 ******************************************************************************

 The discrepancies in X- and Y-coordinates of the spots are depicted in the
 two images DX-CORRECTIONS.cbf and DY-CORRECTIONS.cbf for inspection with
 the XDS-Viewer.


 ******************************************************************************
  REFINEMENT OF DIFFRACTION PARAMETERS USING ALL IMAGES
 ******************************************************************************


 REFINED VALUES OF DIFFRACTION PARAMETERS DERIVED FROM     85816 INDEXED SPOTS
 REFINED PARAMETERS:   POSITION BEAM AXIS ORIENTATION CELL
 STANDARD DEVIATION OF SPOT    POSITION (PIXELS)     0.60
 STANDARD DEVIATION OF SPINDLE POSITION (DEGREES)    0.11
 SPACE GROUP NUMBER      5
 UNIT CELL PARAMETERS    182.939    75.120   135.148  90.000 128.185  90.000
 E.S.D. OF CELL PARAMETERS  1.6E-01 5.2E-02 9.9E-02 0.0E+00 7.1E-03 0.0E+00
 REC. CELL PARAMETERS   0.006954  0.013312  0.009414  90.000  51.815  90.000
 COORDINATES OF UNIT CELL A-AXIS    11.126   130.531  -127.689
 COORDINATES OF UNIT CELL B-AXIS   -74.463    -2.921    -9.474
 COORDINATES OF UNIT CELL C-AXIS   -17.524    14.699   133.199
 CRYSTAL MOSAICITY (DEGREES)     0.226
 LAB COORDINATES OF ROTATION AXIS -0.999988 -0.001238 -0.004655
 DIRECT BEAM COORDINATES (REC. ANGSTROEM)  -0.001333  0.000737  1.000005
 DETECTOR COORDINATES (PIXELS) OF DIRECT BEAM    1053.31   1108.21
 DETECTOR ORIGIN (PIXELS) AT                     1056.15   1106.64
 CRYSTAL TO DETECTOR DISTANCE (mm)       159.43
 LAB COORDINATES OF DETECTOR X-AXIS  1.000000  0.000000  0.000000
 LAB COORDINATES OF DETECTOR Y-AXIS  0.000000  1.000000  0.000000


 THE DATA COLLECTION STATISTICS REPORTED BELOW ASSUMES:
 SPACE_GROUP_NUMBER=    5
 UNIT_CELL_CONSTANTS=   182.94    75.12   135.15  90.000 128.185  90.000


 ******************************************************************************
        MEAN INTENSITY AS FUNCTION OF SPINDLE POSITION WITHIN DATA IMAGE
 ******************************************************************************

 This statistics could serve as a diagnostic tool for detecting
 shutter problems (suggested by Kay Diederichs).
 Data are corrected for this effect if PATCH_SHUTTER_PROBLEM=TRUE in XDS.INP.
 ===> Selected : PATCH_SHUTTER_PROBLEM=FALSE

 INTERVAL = Angular interval in units of the oscillation range
            covered by a data image.
 NUMBER   = Number of reflections in each interval
 INTENSITY= Mean intensity of the reflections in each interval
 FACTOR   = Correction factor applied to intensities;
            INTENSITY(overall)/INTENSITY(interval)

   INTERVAL     NUMBER      INTENSITY      FACTOR
 -0.05  0.05     26084        401.984       1.005
  0.05  0.15     26257        392.716       1.028
  0.15  0.25     26108        435.375       0.927
  0.25  0.35     26310        400.964       1.007
  0.35  0.45     26201        399.117       1.012
  0.45  0.55     26293        400.963       1.007
  0.55  0.65     26022        391.060       1.033
  0.65  0.75     25947        401.362       1.006
  0.75  0.85     26217        402.772       1.003
  0.85  0.95     26323        411.629       0.981
 
 -0.05  0.95    261762        403.794       1.000
 

 ******************************************************************************
           CORRECTION FACTORS AS FUNCTION OF IMAGE NUMBER & RESOLUTION
 ******************************************************************************

 RECIPROCAL CORRECTION FACTORS FOR INPUT DATA SETS MERGED TO
 OUTPUT FILE: XDS_ASCII.HKL                                     

 THE CALCULATIONS ASSUME         FRIEDEL'S_LAW= TRUE
 TOTAL NUMBER OF CORRECTION FACTORS DEFINED      720
 DEGREES OF FREEDOM OF CHI^2 FIT            146915.0
 CHI^2-VALUE OF FIT OF CORRECTION FACTORS      0.866
 NUMBER OF CYCLES CARRIED OUT                      6

 CORRECTION FACTORS for visual inspection by XDS-Viewer DECAY.cbf           
 XMIN=     0.3 XMAX=   449.7 NXBIN=   36
 YMIN= 0.00042 YMAX= 0.20807 NYBIN=   20
 NUMBER OF REFLECTIONS USED FOR DETERMINING CORRECTION FACTORS     215294


 ******************************************************************************
  CORRECTION FACTORS AS FUNCTION OF X (fast) & Y(slow) IN THE DETECTOR PLANE
 ******************************************************************************

 RECIPROCAL CORRECTION FACTORS FOR INPUT DATA SETS MERGED TO
 OUTPUT FILE: XDS_ASCII.HKL                                     

 THE CALCULATIONS ASSUME         FRIEDEL'S_LAW= TRUE
 TOTAL NUMBER OF CORRECTION FACTORS DEFINED     4290
 DEGREES OF FREEDOM OF CHI^2 FIT            146804.1
 CHI^2-VALUE OF FIT OF CORRECTION FACTORS      0.846
 NUMBER OF CYCLES CARRIED OUT                      4

 CORRECTION FACTORS for visual inspection by XDS-Viewer MODPIX.cbf          
 XMIN=     7.5 XMAX=  2063.9 NXBIN=   65
 YMIN=    56.4 YMAX=  2159.7 NYBIN=   66
 NUMBER OF REFLECTIONS USED FOR DETERMINING CORRECTION FACTORS     215294


 ******************************************************************************
   CORRECTION FACTORS AS FUNCTION OF IMAGE NUMBER & DETECTOR SURFACE POSITION
 ******************************************************************************

 RECIPROCAL CORRECTION FACTORS FOR INPUT DATA SETS MERGED TO
 OUTPUT FILE: XDS_ASCII.HKL                                     

 THE CALCULATIONS ASSUME         FRIEDEL'S_LAW= TRUE
 TOTAL NUMBER OF CORRECTION FACTORS DEFINED      468
 DEGREES OF FREEDOM OF CHI^2 FIT            146915.0
 CHI^2-VALUE OF FIT OF CORRECTION FACTORS      0.823
 NUMBER OF CYCLES CARRIED OUT                      3

 CORRECTION FACTORS for visual inspection by XDS-Viewer ABSORP.cbf          
 XMIN=     0.3 XMAX=   449.7 NXBIN=   36
 DETECTOR_SURFACE_POSITION=    1036    1108
 DETECTOR_SURFACE_POSITION=    1385    1465
 DETECTOR_SURFACE_POSITION=     686    1465
 DETECTOR_SURFACE_POSITION=     686     751
 DETECTOR_SURFACE_POSITION=    1385     751
 DETECTOR_SURFACE_POSITION=    1826    1443
 DETECTOR_SURFACE_POSITION=    1363    1916
 DETECTOR_SURFACE_POSITION=     708    1916
 DETECTOR_SURFACE_POSITION=     245    1443
 DETECTOR_SURFACE_POSITION=     245     773
 DETECTOR_SURFACE_POSITION=     708     300
 DETECTOR_SURFACE_POSITION=    1363     300
 DETECTOR_SURFACE_POSITION=    1826     773
 NUMBER OF REFLECTIONS USED FOR DETERMINING CORRECTION FACTORS     215294


 ******************************************************************************
    CORRECTION PARAMETERS FOR THE STANDARD ERROR OF REFLECTION INTENSITIES
 ******************************************************************************

 The variance v0(I) of the intensity I obtained from counting statistics is
 replaced by v(I)=a*(v0(I)+b*I^2). The model parameters a, b are chosen to
 minimize the discrepancies between v(I) and the variance estimated from
 sample statistics of symmetry related reflections. This model implicates
 an asymptotic limit ISa=1/SQRT(a*b) for the highest I/Sigma(I) that the
 experimental setup can produce (Diederichs (2010) Acta Cryst D66, 733-740).

     a        b          ISa
 8.965E-01  1.116E-03   31.62


 ******************************************************************************
      STANDARD ERROR OF REFLECTION INTENSITIES AS FUNCTION OF RESOLUTION
      FOR DATA SET  XDS_ASCII.HKL                                     
 ******************************************************************************

  I/Sigma  = mean intensity/Sigma of a reflection in shell
  Chi^2    = goodness of fit between sample variances of
             symmetry-related intensities and their errors
             (Chi^2 = 1 for perfect agreement)
  R-FACTOR
  observed = (SUM(ABS(I(h,i)-I(h))))/(SUM(I(h,i)))
  expected = expected R-FACTOR derived from Sigma(I)

   NUMBER  = number of reflections in resolution shell
             used for calculation of R-FACTOR
  ACCEPTED = number of accepted reflections
  REJECTED = number of rejected reflections (MISFITS),
             recognized by comparison with symmetry-related
             reflections.

 RESOLUTION RANGE  I/Sigma  Chi^2  R-FACTOR  R-FACTOR  NUMBER ACCEPTED REJECTED
                                   observed  expected

   48.903  20.021    29.32   1.43      2.51      2.10     206     239      32
   20.021  14.790    28.05   1.13      1.97      2.21     425     443      17
   14.790  12.265    27.94   1.09      2.12      2.23     579     593      24
   12.265  10.706    27.65   1.04      2.08      2.21     707     722      26
   10.706   9.622    27.17   0.95      1.95      2.24     787     805      26
    9.622   8.812    27.17   1.06      2.20      2.25     970     986      28
    8.812   8.177    26.19   1.11      2.36      2.29     956     963      36
    8.177   7.663    25.58   1.13      2.32      2.33    1070    1082      46
    7.663   7.234    23.30   1.18      2.46      2.44    1188    1199      50
    7.234   6.871    21.69   1.22      2.82      2.63    1215    1225      41
    6.871   6.557    21.18   1.18      2.71      2.68    1261    1270      30
    6.557   6.282    20.22   1.11      2.75      2.81    1345    1353      37
    6.282   6.040    19.61   1.09      2.91      2.87    1470    1480      46
    6.040   5.823    19.06   1.07      2.97      2.92    1409    1416      33
    5.823   5.628    18.25   1.07      3.15      3.07    1564    1573      39
    5.628   5.452    17.33   1.11      3.22      3.14    1577    1583      40
    5.452   5.291    18.53   1.16      3.07      2.93    1635    1642      42
    5.291   5.144    19.66   1.12      2.78      2.83    1597    1603      51
    5.144   5.008    19.45   1.03      2.79      2.79    1779    1787      30
    5.008   4.882    19.76   1.08      2.79      2.80    1821    1825      45
    4.882   4.766    20.28   1.06      2.72      2.75    1854    1861      38
    4.766   4.657    20.66   0.97      2.66      2.75    1851    1856      34
    4.657   4.556    20.05   1.01      2.67      2.72    1915    1920      33
    4.556   4.461    20.40   1.00      2.73      2.78    2052    2056      57
    4.461   4.371    19.25   0.96      2.68      2.83    1995    2000      44
    4.371   4.287    20.03   0.97      2.65      2.81    2059    2065      47
    4.287   4.208    18.71   1.06      3.04      3.02    1969    2003      45
    4.208   4.132    19.44   1.07      2.81      2.86    1806    1859      39
    4.132   4.061    17.98   1.08      2.95      2.99    1777    1844      52
    4.061   3.993    16.87   1.07      3.15      3.14    1766    1838      35
    3.993   3.929    15.80   1.06      3.43      3.40    1911    1930      57
    3.929   3.867    16.63   1.22      3.63      3.30    1818    1838     149
    3.867   3.808    15.96   1.13      3.67      3.46    1861    1897      55
    3.808   3.752    14.11   1.05      3.93      3.91    1874    1916      43
    3.752   3.699    14.55   1.07      3.82      3.75    1820    1862      63
    3.699   3.647    14.37   1.28      4.39      3.81    1780    1808     135
    3.647   3.598    12.92   1.14      4.45      4.22    1994    2011      76
    3.598   3.550    12.38   1.10      4.87      4.55    2095    2104      32
    3.550   3.505    12.13   1.06      4.65      4.56    2258    2262      44
    3.505   3.461    11.16   1.06      5.33      5.11    2257    2260      34
    3.461   3.419    11.57   1.17      5.48      4.94    2185    2190      98
    3.419   3.378    10.30   1.10      6.05      5.70    2350    2356      51
    3.378   3.339     9.72   1.05      6.38      6.23    2495    2499      50
    3.339   3.301     9.44   1.05      6.50      6.23    2259    2263      36
    3.301   3.264     8.74   1.04      7.40      7.14    2668    2670      30
    3.264   3.228     8.42   1.03      7.58      7.38    2446    2452      48
    3.228   3.194     8.10   1.05      7.91      7.67    2645    2651      47
    3.194   3.161     6.97   1.00      9.53      9.44    2576    2579      21
    3.161   3.129     7.13   1.02      9.07      8.97    2778    2781      27
    3.129   3.097     7.16   1.00      9.06      9.07    2586    2592      28
    3.097   3.067     6.53   1.01     10.41     10.30    2783    2791      27
    3.067   3.037     6.10   0.97     10.48     10.69    2731    2732      36
    3.037   3.009     5.60   0.92     11.82     12.45    2869    2873      27
    3.009   2.981     5.77   0.93     11.32     11.68    2739    2744      24
    2.981   2.954     5.52   0.94     11.75     12.16    3012    3013      31
    2.954   2.927     5.04   0.98     13.64     13.56    2838    2843      28
    2.927   2.902     4.85   0.99     14.21     14.25    2856    2858      14
    2.902   2.876     4.50   0.97     15.40     15.69    3095    3097      17
    2.876   2.852     4.46   0.97     15.94     16.07    2935    2940      22
    2.852   2.828     4.27   0.91     16.23     16.83    3000    3003      26
    2.828   2.805     4.06   0.96     17.55     18.00    3114    3116      14
    2.805   2.782     3.64   1.01     20.41     20.10    3129    3132      30
    2.782   2.760     3.75   0.94     19.06     19.69    3101    3108      19
    2.760   2.739     3.54   0.92     20.41     20.96    3097    3099      18
    2.739   2.718     3.53   0.92     19.61     20.55    3200    3203      19
    2.718   2.697     3.32   0.95     21.83     22.27    3228    3229      18
    2.697   2.677     2.97   0.96     24.57     24.96    3129    3134      13
    2.677   2.657     3.07   1.04     25.08     24.40    3300    3304      59
    2.657   2.638     2.85   0.98     26.34     26.31    3296    3297      30
    2.638   2.619     2.78   0.95     26.74     27.35    3323    3327      18
    2.619   2.601     2.69   0.96     27.51     28.36    3247    3247      12
    2.601   2.583     2.39   0.93     31.31     32.54    3411    3415      15
    2.583   2.565     2.55   0.98     29.91     30.05    3416    3420      22
    2.565   2.548     2.63   0.92     28.50     29.68    3322    3325      14
    2.548   2.531     2.18   0.96     35.57     36.21    3417    3420      19
    2.531   2.514     2.25   0.99     34.87     34.86    3508    3511      16
    2.514   2.498     2.17   0.95     34.28     35.36    3520    3523      46
    2.498   2.482     2.19   0.94     34.46     35.58    3456    3460      31
    2.482   2.466     2.10   0.89     36.17     38.22    3453    3456      28
    2.466   2.450     2.02   0.92     37.56     39.59    3695    3697      14
    2.450   2.435     1.81   0.87     40.36     43.52    3646    3649      10
    2.435   2.420     1.76   0.91     43.46     45.67    3489    3492      14
    2.420   2.406     1.79   0.91     44.09     45.74    3531    3535      11
    2.406   2.391     1.84   0.90     42.39     44.39    3858    3861      13
    2.391   2.377     1.71   0.94     44.86     46.60    3610    3613      16
    2.377   2.364     1.55   0.88     48.33     51.66    3788    3792      16
    2.364   2.350     1.40   0.95     56.39     57.61    3624    3624      16
    2.350   2.337     1.56   0.91     49.03     51.70    3868    3870      11
    2.337   2.323     1.36   0.91     58.85     61.53    3902    3904      19
    2.323   2.311     1.19   0.87     66.64     71.51    3546    3552      19
    2.311   2.298     1.19   0.89     65.98     69.94    3840    3842      32
    2.298   2.285     0.96   0.92     83.84     87.54    3943    3945      30
    2.285   2.273     0.92   0.97     91.60     93.67    3717    3718      43
    2.273   2.261     0.98   0.94     81.18     84.30    3907    3911      30
    2.261   2.249     1.22   1.04     63.26     62.28    3802    3812      68
    2.249   2.237     1.68   1.08     47.25     45.84    3805    3814     256
    2.237   2.226     1.07   1.03     71.37     71.20    3850    3857      98
    2.226   2.214     0.88   0.97     88.86     91.13    3781    3788      48
    2.214   2.203     0.68   0.91    117.21    124.17    3979    3988      34
    2.203   2.192     0.59   0.81    118.07    131.50    2972    3088      20
   --------------------------------------------------------------------------
   48.903   2.192     7.03   0.99      7.45      7.54  256939  257984    3778
 


 ******************************************************************************
  SUMMARY OF DATA SET STATISTICS FOR VARIOUS SUBSETS OF INCLUDED DATA IMAGES
 ******************************************************************************

 Data set statistics is reported below several times, each with a different
 upper limit on the number of images included. This provides the user with
 the information for deciding which data images should be excluded from the
 final data set because of radiation damage or other defects. If the user
 decides for a subset of "good" images that differs from the specification
 as given by the input parameter (see DATA_RANGE= in XDS.INP) the CORRECT-
 step of XDS must be repeated with the new parameter values for DATA_RANGE=.


 ******************************************************************************
  SUMMARY OF DATA SET STATISTICS FOR IMAGE   DATA_RANGE=       1      51
 ******************************************************************************


          COMPLETENESS AND QUALITY OF DATA SET
          ------------------------------------

 R-FACTOR
 observed = (SUM(ABS(I(h,i)-I(h))))/(SUM(I(h,i)))
 expected = expected R-FACTOR derived from Sigma(I)

 COMPARED = number of reflections used for calculating R-FACTOR
 I/SIGMA  = mean of intensity/Sigma(I) of unique reflections
            (after merging symmetry-related observations)
 Sigma(I) = standard deviation of reflection intensity I
            estimated from sample statistics

 R-meas   = redundancy independent R-factor (intensities)
            Diederichs & Karplus (1997), Nature Struct. Biol. 4, 269-275.

 CC(1/2)  = percentage of correlation between intensities from
            random half-datasets. Correlation significant at
            the 0.1% level is marked by an asterisk.
            Karplus & Diederichs (2012), Science 336, 1030-33
 Anomal   = percentage of correlation between random half-sets
  Corr      of anomalous intensity differences. Correlation
            significant at the 0.1% level is marked.
 SigAno   = mean anomalous difference in units of its estimated
            standard deviation (|F(+)-F(-)|/Sigma). F(+), F(-)
            are structure factor estimates obtained from the
            merged intensity observations in each parity class.
  Nano    = Number of unique reflections used to calculate
            Anomal_Corr & SigAno. At least two observations
            for each (+ and -) parity are required.


 SUBSET OF INTENSITY DATA WITH SIGNAL/NOISE >= -3.0 AS FUNCTION OF RESOLUTION
 RESOLUTION     NUMBER OF REFLECTIONS    COMPLETENESS R-FACTOR  R-FACTOR COMPARED I/SIGMA   R-meas  CC(1/2)  Anomal  SigAno   Nano
   LIMIT     OBSERVED  UNIQUE  POSSIBLE     OF DATA   observed  expected                                      Corr

     6.52        1048     530      2959       17.9%       2.3%      2.3%      818   32.24      2.8%    99.9*   -14    0.715      40
     4.63        1986    1094      5133       21.3%       2.8%      2.8%     1486   24.07      3.7%    99.8*   -24    0.701      50
     3.79        2258    1444      6564       22.0%       3.3%      3.1%     1493   19.41      4.5%    99.7*   -29    0.904      13
     3.28        2537    1810      7746       23.4%       7.2%      6.6%     1402   10.95     10.0%    99.1*   -68    0.746       5
     2.94        3366    2368      8759       27.0%      15.1%     14.9%     1968    6.37     21.2%    95.2*     0    0.000       0
     2.68        3827    2751      9586       28.7%      30.8%     30.1%     2152    3.85     43.6%    80.7*     0    0.000       0
     2.49        4141    3047     10498       29.0%      48.2%     47.8%     2188    2.43     68.2%    63.4*     0    0.000       0
     2.32        4584    3389     11256       30.1%      83.5%     85.4%     2390    1.64    118.0%    39.1*     0    0.000       0
     2.19        4322    3200     11899       26.9%     199.0%    189.6%     2244    0.84    281.4%    46.9*     0    0.000       0
    total       28069   19633     74400       26.4%       8.1%      7.9%    16141    6.75     11.2%    99.5*   -22    0.733     108


 NUMBER OF REFLECTIONS IN SELECTED SUBSET OF IMAGES     29426
 NUMBER OF REJECTED MISFITS                              1332
 NUMBER OF SYSTEMATIC ABSENT REFLECTIONS                    0
 NUMBER OF ACCEPTED OBSERVATIONS                        28094
 NUMBER OF UNIQUE ACCEPTED REFLECTIONS                  19646


 ******************************************************************************
  SUMMARY OF DATA SET STATISTICS FOR IMAGE   DATA_RANGE=       1     101
 ******************************************************************************


          COMPLETENESS AND QUALITY OF DATA SET
          ------------------------------------

 R-FACTOR
 observed = (SUM(ABS(I(h,i)-I(h))))/(SUM(I(h,i)))
 expected = expected R-FACTOR derived from Sigma(I)

 COMPARED = number of reflections used for calculating R-FACTOR
 I/SIGMA  = mean of intensity/Sigma(I) of unique reflections
            (after merging symmetry-related observations)
 Sigma(I) = standard deviation of reflection intensity I
            estimated from sample statistics

 R-meas   = redundancy independent R-factor (intensities)
            Diederichs & Karplus (1997), Nature Struct. Biol. 4, 269-275.

 CC(1/2)  = percentage of correlation between intensities from
            random half-datasets. Correlation significant at
            the 0.1% level is marked by an asterisk.
            Karplus & Diederichs (2012), Science 336, 1030-33
 Anomal   = percentage of correlation between random half-sets
  Corr      of anomalous intensity differences. Correlation
            significant at the 0.1% level is marked.
 SigAno   = mean anomalous difference in units of its estimated
            standard deviation (|F(+)-F(-)|/Sigma). F(+), F(-)
            are structure factor estimates obtained from the
            merged intensity observations in each parity class.
  Nano    = Number of unique reflections used to calculate
            Anomal_Corr & SigAno. At least two observations
            for each (+ and -) parity are required.


 SUBSET OF INTENSITY DATA WITH SIGNAL/NOISE >= -3.0 AS FUNCTION OF RESOLUTION
 RESOLUTION     NUMBER OF REFLECTIONS    COMPLETENESS R-FACTOR  R-FACTOR COMPARED I/SIGMA   R-meas  CC(1/2)  Anomal  SigAno   Nano
   LIMIT     OBSERVED  UNIQUE  POSSIBLE     OF DATA   observed  expected                                      Corr

     6.52        2120     817      2959       27.6%       2.1%      2.3%     1902   38.15      2.5%    99.9*    12    0.868     237
     4.63        4041    1689      5133       32.9%       2.8%      2.8%     3540   28.90      3.4%    99.8*    -1    0.829     364
     3.79        4641    2235      6564       34.0%       3.1%      3.0%     3836   24.38      3.9%    99.8*    -6    0.842     243
     3.28        5222    2808      7746       36.3%       5.7%      5.3%     4064   14.57      7.4%    99.5*     4    0.845     143
     2.94        6720    3485      8759       39.8%      10.6%     10.7%     5407    8.88     13.7%    98.2*    -5    0.773     314
     2.68        7610    3989      9586       41.6%      19.4%     19.7%     6119    5.45     25.3%    95.1*    -2    0.757     357
     2.49        8320    4470     10498       42.6%      33.5%     33.3%     6593    3.53     44.0%    84.5*    -2    0.744     336
     2.32        9150    4969     11256       44.1%      51.4%     53.7%     7279    2.37     68.1%    70.5*    -4    0.698     315
     2.19        8971    5001     11899       42.0%      89.7%     87.3%     7030    1.33    119.3%    53.0*    -4    0.630     241
    total       56795   29463     74400       39.6%       7.7%      7.7%    45770    8.90     10.0%    99.6*    -2    0.772    2550


 NUMBER OF REFLECTIONS IN SELECTED SUBSET OF IMAGES     58607
 NUMBER OF REJECTED MISFITS                              1791
 NUMBER OF SYSTEMATIC ABSENT REFLECTIONS                    0
 NUMBER OF ACCEPTED OBSERVATIONS                        56816
 NUMBER OF UNIQUE ACCEPTED REFLECTIONS                  29473


 ******************************************************************************
  SUMMARY OF DATA SET STATISTICS FOR IMAGE   DATA_RANGE=       1     151
 ******************************************************************************


          COMPLETENESS AND QUALITY OF DATA SET
          ------------------------------------

 R-FACTOR
 observed = (SUM(ABS(I(h,i)-I(h))))/(SUM(I(h,i)))
 expected = expected R-FACTOR derived from Sigma(I)

 COMPARED = number of reflections used for calculating R-FACTOR
 I/SIGMA  = mean of intensity/Sigma(I) of unique reflections
            (after merging symmetry-related observations)
 Sigma(I) = standard deviation of reflection intensity I
            estimated from sample statistics

 R-meas   = redundancy independent R-factor (intensities)
            Diederichs & Karplus (1997), Nature Struct. Biol. 4, 269-275.

 CC(1/2)  = percentage of correlation between intensities from
            random half-datasets. Correlation significant at
            the 0.1% level is marked by an asterisk.
            Karplus & Diederichs (2012), Science 336, 1030-33
 Anomal   = percentage of correlation between random half-sets
  Corr      of anomalous intensity differences. Correlation
            significant at the 0.1% level is marked.
 SigAno   = mean anomalous difference in units of its estimated
            standard deviation (|F(+)-F(-)|/Sigma). F(+), F(-)
            are structure factor estimates obtained from the
            merged intensity observations in each parity class.
  Nano    = Number of unique reflections used to calculate
            Anomal_Corr & SigAno. At least two observations
            for each (+ and -) parity are required.


 SUBSET OF INTENSITY DATA WITH SIGNAL/NOISE >= -3.0 AS FUNCTION OF RESOLUTION
 RESOLUTION     NUMBER OF REFLECTIONS    COMPLETENESS R-FACTOR  R-FACTOR COMPARED I/SIGMA   R-meas  CC(1/2)  Anomal  SigAno   Nano
   LIMIT     OBSERVED  UNIQUE  POSSIBLE     OF DATA   observed  expected                                      Corr

     6.52        3212    1111      2959       37.5%       2.2%      2.3%     3011   41.51      2.7%    99.9*     2    0.816     463
     4.63        6083    2232      5133       43.5%       2.7%      2.7%     5640   32.13      3.3%    99.8*    -1    0.814     796
     3.79        7052    2934      6564       44.7%       2.8%      2.9%     6289   28.00      3.5%    99.8*    -2    0.822     638
     3.28        7960    3661      7746       47.3%       4.8%      4.5%     6880   17.75      6.0%    99.6*     2    0.823     434
     2.94       10104    4434      8759       50.6%       8.8%      8.9%     8914   11.04     11.1%    98.8*    -4    0.772     777
     2.68       11399    5036      9586       52.5%      15.2%     15.5%    10065    6.84     19.2%    97.2*     2    0.788     959
     2.49       12559    5615     10498       53.5%      25.6%     25.6%    11061    4.53     32.3%    92.1*     1    0.785    1061
     2.32       13680    6177     11256       54.9%      38.3%     40.2%    12098    3.07     48.6%    84.8*     0    0.746    1128
     2.19       13671    6359     11899       53.4%      66.3%     65.5%    11947    1.78     84.7%    65.8*    -8    0.682    1001
    total       85720   37559     74400       50.5%       6.8%      6.9%    75905   10.76      8.6%    99.7*    -1    0.774    7257


 NUMBER OF REFLECTIONS IN SELECTED SUBSET OF IMAGES     87809
 NUMBER OF REJECTED MISFITS                              2065
 NUMBER OF SYSTEMATIC ABSENT REFLECTIONS                    0
 NUMBER OF ACCEPTED OBSERVATIONS                        85744
 NUMBER OF UNIQUE ACCEPTED REFLECTIONS                  37569


 ******************************************************************************
  SUMMARY OF DATA SET STATISTICS FOR IMAGE   DATA_RANGE=       1     201
 ******************************************************************************


          COMPLETENESS AND QUALITY OF DATA SET
          ------------------------------------

 R-FACTOR
 observed = (SUM(ABS(I(h,i)-I(h))))/(SUM(I(h,i)))
 expected = expected R-FACTOR derived from Sigma(I)

 COMPARED = number of reflections used for calculating R-FACTOR
 I/SIGMA  = mean of intensity/Sigma(I) of unique reflections
            (after merging symmetry-related observations)
 Sigma(I) = standard deviation of reflection intensity I
            estimated from sample statistics

 R-meas   = redundancy independent R-factor (intensities)
            Diederichs & Karplus (1997), Nature Struct. Biol. 4, 269-275.

 CC(1/2)  = percentage of correlation between intensities from
            random half-datasets. Correlation significant at
            the 0.1% level is marked by an asterisk.
            Karplus & Diederichs (2012), Science 336, 1030-33
 Anomal   = percentage of correlation between random half-sets
  Corr      of anomalous intensity differences. Correlation
            significant at the 0.1% level is marked.
 SigAno   = mean anomalous difference in units of its estimated
            standard deviation (|F(+)-F(-)|/Sigma). F(+), F(-)
            are structure factor estimates obtained from the
            merged intensity observations in each parity class.
  Nano    = Number of unique reflections used to calculate
            Anomal_Corr & SigAno. At least two observations
            for each (+ and -) parity are required.


 SUBSET OF INTENSITY DATA WITH SIGNAL/NOISE >= -3.0 AS FUNCTION OF RESOLUTION
 RESOLUTION     NUMBER OF REFLECTIONS    COMPLETENESS R-FACTOR  R-FACTOR COMPARED I/SIGMA   R-meas  CC(1/2)  Anomal  SigAno   Nano
   LIMIT     OBSERVED  UNIQUE  POSSIBLE     OF DATA   observed  expected                                      Corr

     6.52        4295    1426      2959       48.2%       2.3%      2.3%     4091   42.77      2.7%    99.9*     0    0.820     659
     4.63        8148    2789      5133       54.3%       2.6%      2.7%     7749   33.88      3.2%    99.9*    -3    0.813    1225
     3.79        9479    3647      6564       55.6%       2.8%      2.8%     8717   29.74      3.4%    99.8*     0    0.818    1069
     3.28       10661    4499      7746       58.1%       4.5%      4.3%     9610   19.19      5.7%    99.6*     1    0.843     762
     2.94       13484    5378      8759       61.4%       8.1%      8.2%    12346   12.13     10.1%    99.1*    -1    0.810    1323
     2.68       15248    6090      9586       63.5%      14.2%     14.5%    13996    7.48     17.6%    97.5*     1    0.783    1625
     2.49       16681    6733     10498       64.1%      23.4%     23.6%    15291    4.89     29.1%    93.4*     2    0.788    1811
     2.32       18236    7368     11256       65.5%      35.1%     36.8%    16793    3.35     43.7%    87.4*    -1    0.734    2019
     2.19       18409    7679     11899       64.5%      59.9%     60.2%    16754    1.97     74.6%    71.8*    -7    0.696    1908
    total      114641   45609     74400       61.3%       6.4%      6.5%   105347   11.70      7.9%    99.8*    -1    0.777   12401


 NUMBER OF REFLECTIONS IN SELECTED SUBSET OF IMAGES    116999
 NUMBER OF REJECTED MISFITS                              2332
 NUMBER OF SYSTEMATIC ABSENT REFLECTIONS                    0
 NUMBER OF ACCEPTED OBSERVATIONS                       114667
 NUMBER OF UNIQUE ACCEPTED REFLECTIONS                  45619


 ******************************************************************************
  SUMMARY OF DATA SET STATISTICS FOR IMAGE   DATA_RANGE=       1     250
 ******************************************************************************


          COMPLETENESS AND QUALITY OF DATA SET
          ------------------------------------

 R-FACTOR
 observed = (SUM(ABS(I(h,i)-I(h))))/(SUM(I(h,i)))
 expected = expected R-FACTOR derived from Sigma(I)

 COMPARED = number of reflections used for calculating R-FACTOR
 I/SIGMA  = mean of intensity/Sigma(I) of unique reflections
            (after merging symmetry-related observations)
 Sigma(I) = standard deviation of reflection intensity I
            estimated from sample statistics

 R-meas   = redundancy independent R-factor (intensities)
            Diederichs & Karplus (1997), Nature Struct. Biol. 4, 269-275.

 CC(1/2)  = percentage of correlation between intensities from
            random half-datasets. Correlation significant at
            the 0.1% level is marked by an asterisk.
            Karplus & Diederichs (2012), Science 336, 1030-33
 Anomal   = percentage of correlation between random half-sets
  Corr      of anomalous intensity differences. Correlation
            significant at the 0.1% level is marked.
 SigAno   = mean anomalous difference in units of its estimated
            standard deviation (|F(+)-F(-)|/Sigma). F(+), F(-)
            are structure factor estimates obtained from the
            merged intensity observations in each parity class.
  Nano    = Number of unique reflections used to calculate
            Anomal_Corr & SigAno. At least two observations
            for each (+ and -) parity are required.


 SUBSET OF INTENSITY DATA WITH SIGNAL/NOISE >= -3.0 AS FUNCTION OF RESOLUTION
 RESOLUTION     NUMBER OF REFLECTIONS    COMPLETENESS R-FACTOR  R-FACTOR COMPARED I/SIGMA   R-meas  CC(1/2)  Anomal  SigAno   Nano
   LIMIT     OBSERVED  UNIQUE  POSSIBLE     OF DATA   observed  expected                                      Corr

     6.52        5370    1761      2959       59.5%       2.3%      2.3%     5121   43.22      2.8%    99.8*     1    0.845     824
     4.63       10184    3386      5133       66.0%       2.6%      2.7%     9723   34.37      3.2%    99.9*     0    0.828    1598
     3.79       11878    4392      6564       66.9%       2.7%      2.8%    11057   30.46      3.3%    99.8*    -1    0.809    1428
     3.28       13305    5362      7746       69.2%       4.5%      4.2%    12211   19.65      5.6%    99.6*     0    0.834    1048
     2.94       16799    6333      8759       72.3%       8.0%      8.0%    15674   12.30      9.9%    99.2*     3    0.826    1801
     2.68       19000    7142      9586       74.5%      14.2%     14.5%    17782    7.48     17.5%    97.7*    -1    0.772    2231
     2.49       20785    7877     10498       75.0%      23.2%     23.5%    19434    4.91     28.6%    94.0*     1    0.788    2512
     2.32       22690    8589     11256       76.3%      35.0%     36.7%    21258    3.37     43.1%    89.0*    -1    0.732    2825
     2.19       23052    8970     11899       75.4%      59.4%     60.7%    21385    1.98     73.1%    74.2*    -5    0.692    2759
    total      143063   53812     74400       72.3%       6.3%      6.4%   133645   12.05      7.8%    99.8*    -1    0.776   17026


 NUMBER OF REFLECTIONS IN SELECTED SUBSET OF IMAGES    145632
 NUMBER OF REJECTED MISFITS                              2543
 NUMBER OF SYSTEMATIC ABSENT REFLECTIONS                    0
 NUMBER OF ACCEPTED OBSERVATIONS                       143089
 NUMBER OF UNIQUE ACCEPTED REFLECTIONS                  53822


 ******************************************************************************
  SUMMARY OF DATA SET STATISTICS FOR IMAGE   DATA_RANGE=       1     300
 ******************************************************************************


          COMPLETENESS AND QUALITY OF DATA SET
          ------------------------------------

 R-FACTOR
 observed = (SUM(ABS(I(h,i)-I(h))))/(SUM(I(h,i)))
 expected = expected R-FACTOR derived from Sigma(I)

 COMPARED = number of reflections used for calculating R-FACTOR
 I/SIGMA  = mean of intensity/Sigma(I) of unique reflections
            (after merging symmetry-related observations)
 Sigma(I) = standard deviation of reflection intensity I
            estimated from sample statistics

 R-meas   = redundancy independent R-factor (intensities)
            Diederichs & Karplus (1997), Nature Struct. Biol. 4, 269-275.

 CC(1/2)  = percentage of correlation between intensities from
            random half-datasets. Correlation significant at
            the 0.1% level is marked by an asterisk.
            Karplus & Diederichs (2012), Science 336, 1030-33
 Anomal   = percentage of correlation between random half-sets
  Corr      of anomalous intensity differences. Correlation
            significant at the 0.1% level is marked.
 SigAno   = mean anomalous difference in units of its estimated
            standard deviation (|F(+)-F(-)|/Sigma). F(+), F(-)
            are structure factor estimates obtained from the
            merged intensity observations in each parity class.
  Nano    = Number of unique reflections used to calculate
            Anomal_Corr & SigAno. At least two observations
            for each (+ and -) parity are required.


 SUBSET OF INTENSITY DATA WITH SIGNAL/NOISE >= -3.0 AS FUNCTION OF RESOLUTION
 RESOLUTION     NUMBER OF REFLECTIONS    COMPLETENESS R-FACTOR  R-FACTOR COMPARED I/SIGMA   R-meas  CC(1/2)  Anomal  SigAno   Nano
   LIMIT     OBSERVED  UNIQUE  POSSIBLE     OF DATA   observed  expected                                      Corr

     6.52        6461    2079      2959       70.3%       2.2%      2.3%     6193   43.71      2.7%    99.9*     2    0.833    1019
     4.63       12214    3961      5133       77.2%       2.6%      2.7%    11736   34.40      3.1%    99.9*     1    0.821    1971
     3.79       14301    5125      6564       78.1%       2.7%      2.8%    13428   30.65      3.3%    99.8*    -1    0.800    1804
     3.28       16058    6197      7746       80.0%       4.5%      4.2%    15032   19.73      5.5%    99.7*    -2    0.810    1348
     2.94       20169    7274      8759       83.0%       8.2%      8.2%    19102   12.17     10.0%    99.2*     1    0.814    2295
     2.68       22792    8129      9586       84.8%      14.6%     14.9%    21676    7.38     17.9%    97.8*    -1    0.769    2881
     2.49       24967    8949     10498       85.2%      23.9%     24.3%    23752    4.80     29.2%    94.5*     0    0.772    3247
     2.32       27240    9743     11256       86.6%      36.1%     37.7%    25953    3.32     44.2%    89.6*    -1    0.734    3654
     2.19       27750   10159     11899       85.4%      60.4%     62.4%    26251    1.97     73.9%    77.0*    -3    0.692    3644
    total      171952   61616     74400       82.8%       6.4%      6.5%   163123   12.18      7.8%    99.8*    -1    0.768   21863


 NUMBER OF REFLECTIONS IN SELECTED SUBSET OF IMAGES    174716
 NUMBER OF REJECTED MISFITS                              2737
 NUMBER OF SYSTEMATIC ABSENT REFLECTIONS                    0
 NUMBER OF ACCEPTED OBSERVATIONS                       171979
 NUMBER OF UNIQUE ACCEPTED REFLECTIONS                  61627


 ******************************************************************************
  SUMMARY OF DATA SET STATISTICS FOR IMAGE   DATA_RANGE=       1     350
 ******************************************************************************


          COMPLETENESS AND QUALITY OF DATA SET
          ------------------------------------

 R-FACTOR
 observed = (SUM(ABS(I(h,i)-I(h))))/(SUM(I(h,i)))
 expected = expected R-FACTOR derived from Sigma(I)

 COMPARED = number of reflections used for calculating R-FACTOR
 I/SIGMA  = mean of intensity/Sigma(I) of unique reflections
            (after merging symmetry-related observations)
 Sigma(I) = standard deviation of reflection intensity I
            estimated from sample statistics

 R-meas   = redundancy independent R-factor (intensities)
            Diederichs & Karplus (1997), Nature Struct. Biol. 4, 269-275.

 CC(1/2)  = percentage of correlation between intensities from
            random half-datasets. Correlation significant at
            the 0.1% level is marked by an asterisk.
            Karplus & Diederichs (2012), Science 336, 1030-33
 Anomal   = percentage of correlation between random half-sets
  Corr      of anomalous intensity differences. Correlation
            significant at the 0.1% level is marked.
 SigAno   = mean anomalous difference in units of its estimated
            standard deviation (|F(+)-F(-)|/Sigma). F(+), F(-)
            are structure factor estimates obtained from the
            merged intensity observations in each parity class.
  Nano    = Number of unique reflections used to calculate
            Anomal_Corr & SigAno. At least two observations
            for each (+ and -) parity are required.


 SUBSET OF INTENSITY DATA WITH SIGNAL/NOISE >= -3.0 AS FUNCTION OF RESOLUTION
 RESOLUTION     NUMBER OF REFLECTIONS    COMPLETENESS R-FACTOR  R-FACTOR COMPARED I/SIGMA   R-meas  CC(1/2)  Anomal  SigAno   Nano
   LIMIT     OBSERVED  UNIQUE  POSSIBLE     OF DATA   observed  expected                                      Corr

     6.52        7543    2377      2959       80.3%       2.2%      2.3%     7278   44.07      2.6%    99.9*     2    0.821    1224
     4.63       14290    4487      5133       87.4%       2.7%      2.8%    13874   34.60      3.2%    99.9*     1    0.816    2374
     3.79       16710    5782      6564       88.1%       2.7%      2.9%    15872   30.69      3.3%    99.8*    -2    0.775    2201
     3.28       18787    6935      7746       89.5%       4.5%      4.3%    17922   19.70      5.6%    99.7*    -1    0.808    1682
     2.94       23543    8082      8759       92.3%       8.4%      8.4%    22719   12.06     10.2%    99.2*    -1    0.802    2813
     2.68       26570    8993      9586       93.8%      15.3%     15.6%    25703    7.25     18.6%    97.7*    -3    0.763    3534
     2.49       29175    9903     10498       94.3%      25.1%     25.7%    28206    4.71     30.6%    94.4*     0    0.760    4021
     2.32       31782   10724     11256       95.3%      38.0%     39.9%    30795    3.25     46.3%    89.4*     0    0.725    4531
     2.19       32454   11169     11899       93.9%      63.4%     65.7%    31319    1.94     77.2%    77.3*    -3    0.678    4538
    total      200854   68452     74400       92.0%       6.6%      6.7%   193688   12.27      8.0%    99.8*    -1    0.757   26918


 NUMBER OF REFLECTIONS IN SELECTED SUBSET OF IMAGES    203802
 NUMBER OF REJECTED MISFITS                              2919
 NUMBER OF SYSTEMATIC ABSENT REFLECTIONS                    0
 NUMBER OF ACCEPTED OBSERVATIONS                       200883
 NUMBER OF UNIQUE ACCEPTED REFLECTIONS                  68464


 ******************************************************************************
  SUMMARY OF DATA SET STATISTICS FOR IMAGE   DATA_RANGE=       1     400
 ******************************************************************************


          COMPLETENESS AND QUALITY OF DATA SET
          ------------------------------------

 R-FACTOR
 observed = (SUM(ABS(I(h,i)-I(h))))/(SUM(I(h,i)))
 expected = expected R-FACTOR derived from Sigma(I)

 COMPARED = number of reflections used for calculating R-FACTOR
 I/SIGMA  = mean of intensity/Sigma(I) of unique reflections
            (after merging symmetry-related observations)
 Sigma(I) = standard deviation of reflection intensity I
            estimated from sample statistics

 R-meas   = redundancy independent R-factor (intensities)
            Diederichs & Karplus (1997), Nature Struct. Biol. 4, 269-275.

 CC(1/2)  = percentage of correlation between intensities from
            random half-datasets. Correlation significant at
            the 0.1% level is marked by an asterisk.
            Karplus & Diederichs (2012), Science 336, 1030-33
 Anomal   = percentage of correlation between random half-sets
  Corr      of anomalous intensity differences. Correlation
            significant at the 0.1% level is marked.
 SigAno   = mean anomalous difference in units of its estimated
            standard deviation (|F(+)-F(-)|/Sigma). F(+), F(-)
            are structure factor estimates obtained from the
            merged intensity observations in each parity class.
  Nano    = Number of unique reflections used to calculate
            Anomal_Corr & SigAno. At least two observations
            for each (+ and -) parity are required.


 SUBSET OF INTENSITY DATA WITH SIGNAL/NOISE >= -3.0 AS FUNCTION OF RESOLUTION
 RESOLUTION     NUMBER OF REFLECTIONS    COMPLETENESS R-FACTOR  R-FACTOR COMPARED I/SIGMA   R-meas  CC(1/2)  Anomal  SigAno   Nano
   LIMIT     OBSERVED  UNIQUE  POSSIBLE     OF DATA   observed  expected                                      Corr

     6.52        8640    2650      2959       89.6%       2.2%      2.3%     8405   44.59      2.6%    99.9*     2    0.821    1447
     4.63       16322    4902      5133       95.5%       2.7%      2.8%    16060   35.14      3.2%    99.9*     3    0.827    2821
     3.79       19137    6249      6564       95.2%       2.8%      2.9%    18595   31.18      3.4%    99.8*    -1    0.776    2663
     3.28       21507    7429      7746       95.9%       4.7%      4.5%    21060   19.94      5.8%    99.7*    -1    0.809    2080
     2.94       26932    8578      8759       97.9%       8.9%      8.9%    26650   12.17     10.8%    99.2*     0    0.797    3414
     2.68       30342    9447      9586       98.5%      16.4%     16.7%    30145    7.34     19.8%    97.6*    -2    0.760    4229
     2.49       33382   10310     10498       98.2%      27.1%     27.7%    33178    4.78     32.7%    94.2*     1    0.760    4863
     2.32       36349   11074     11256       98.4%      40.8%     43.0%    36161    3.32     49.0%    89.6*    -1    0.718    5532
     2.19       37098   11500     11899       96.6%      68.5%     70.7%    36741    1.99     82.2%    76.7*    -2    0.673    5601
    total      229709   72139     74400       97.0%       6.9%      7.1%   226995   12.70      8.3%    99.8*     0    0.755   32650


 NUMBER OF REFLECTIONS IN SELECTED SUBSET OF IMAGES    232931
 NUMBER OF REJECTED MISFITS                              3192
 NUMBER OF SYSTEMATIC ABSENT REFLECTIONS                    0
 NUMBER OF ACCEPTED OBSERVATIONS                       229739
 NUMBER OF UNIQUE ACCEPTED REFLECTIONS                  72151


 ******************************************************************************
  STATISTICS OF SAVED DATA SET "XDS_ASCII.HKL" (DATA_RANGE=       1     450)
 FILE TYPE:         XDS_ASCII      MERGE=FALSE          FRIEDEL'S_LAW=TRUE 
 ******************************************************************************

   REFLECTIONS OF TYPE H,0,0  0,K,0  0,0,L OR EXPECTED TO BE ABSENT (*)
   --------------------------------------------------------------------

   H    K    L  RESOLUTION  INTENSITY     SIGMA    INTENSITY/SIGMA  #OBSERVED

    0    0    3    35.410   0.4057E+03  0.1372E+02        29.56           1 
    0    0    4    26.557   0.3640E+03  0.1282E+02        28.39           1 
    0    0    5    21.246   0.4996E+04  0.1591E+03        31.40           1 
    0    0   11     9.657   0.2997E+02  0.9540E+01         3.14           1 
    0    0   12     8.852   0.1907E+04  0.6353E+02        30.02           1 
    0    0   13     8.171   0.1062E+02  0.7649E+01         1.39           2 
    0    0   14     7.588   0.1034E+04  0.2646E+02        39.05           2 
    0    0   16     6.639   0.1717E+04  0.4202E+02        40.85           2 
    0    0   17     6.249   0.1924E+03  0.1183E+02        16.27           2 
    0    0   18     5.902   0.7562E+02  0.1124E+02         6.73           2 
    0    0   19     5.591   0.2031E+02  0.1195E+02         1.70           2 
    0    0   20     5.311   0.9429E+02  0.1241E+02         7.60           2 
    0    0   21     5.059   0.1199E+04  0.3282E+02        36.52           2 
    0    0   22     4.829   0.2844E+02  0.1406E+02         2.02           2 
    0    0   23     4.619   0.1564E+02  0.1531E+02         1.02           2 
    0    0   24     4.426   0.1965E+04  0.5079E+02        38.70           2 
    0    0   25     4.249   0.6430E+03  0.3727E+02        17.25           1 
    0    0   26     4.086   0.4841E+04  0.1619E+03        29.91           1 
    0    0   27     3.934   0.1716E+03  0.2334E+02         7.35           2 
    0    0   28     3.794   0.2330E+04  0.8592E+02        27.11           1 
    0    0   29     3.663   0.2735E+03  0.3724E+02         7.34           1 
    0    0   30     3.541   0.1304E+02  0.2725E+02         0.48           2 
    0    0   31     3.427   0.7624E+03  0.3441E+02        22.16           2 
    0    0   32     3.320   0.3831E+02  0.2603E+02         1.47           2 
    0    0   33     3.219   0.6551E+03  0.3397E+02        19.28           2 
    0    0   34     3.124   0.6274E+02  0.2547E+02         2.46           2 
    0    0   35     3.035   0.1366E+03  0.2535E+02         5.39           2 
    0    0   36     2.951   0.3234E+03  0.2750E+02        11.76           2 
    0    0   37     2.871   0.5691E+01  0.2423E+02         0.23           2 
    0    0   38     2.796   0.7838E+01  0.2235E+02         0.35           2 
    0    0   39     2.724  -0.6102E+01  0.2246E+02        -0.27           2 
    0    0   40     2.656  -0.5850E+01  0.2321E+02        -0.25           2 
    0    0   41     2.591   0.2618E+03  0.2582E+02        10.14           2 
    0    0   42     2.529   0.7479E+02  0.2489E+02         3.01           2 
    0    0   43     2.470  -0.1352E+02  0.2504E+02        -0.54           2 
    0    0   44     2.414   0.5689E+02  0.2531E+02         2.25           2 
    0    0   45     2.361   0.6907E+02  0.2687E+02         2.57           2 
    0    0   46     2.309   0.8456E+02  0.2913E+02         2.90           2 
    0    0   47     2.260   0.1340E+03  0.3534E+02         3.79           2 
    0    0   48     2.213   0.4346E+02  0.3928E+02         1.11           2 
    0    2    0    37.560   0.3722E+05  0.1184E+04        31.45           1 
    0    4    0    18.780   0.5967E+02  0.2751E+01        21.69           1 
    0    6    0    12.520   0.1761E+03  0.6571E+01        26.80           1 
    0    8    0     9.390   0.7247E+04  0.2310E+03        31.37           1 
    0   10    0     7.512   0.2404E+03  0.9427E+01        25.50           1 
    0   12    0     6.260   0.8195E+03  0.2705E+02        30.30           1 
    0   14    0     5.366   0.9166E+03  0.3012E+02        30.43           1 
    0   16    0     4.695   0.1511E+04  0.4935E+02        30.62           1 
    4    0    0    35.948   0.3139E+04  0.9990E+02        31.42           1 
    6    0    0    23.966   0.1474E+04  0.4771E+02        30.90           1 
    8    0    0    17.974   0.6461E+04  0.2056E+03        31.43           1 
   10    0    0    14.379   0.1215E+05  0.3858E+03        31.49           1 
   12    0    0    11.983   0.1047E+05  0.3331E+03        31.43           1 
   14    0    0    10.271   0.2527E+05  0.8015E+03        31.53           1 
   16    0    0     8.987   0.7672E+04  0.2454E+03        31.26           1 
   18    0    0     7.989   0.4911E+04  0.1588E+03        30.93           1 
   20    0    0     7.190   0.1674E+04  0.5879E+02        28.48           1 
   22    0    0     6.536   0.7870E+03  0.3475E+02        22.65           1 
   24    0    0     5.991   0.1524E+04  0.5654E+02        26.95           1 
   26    0    0     5.531  -0.6340E+01  0.2263E+02        -0.28           1 
   28    0    0     5.135   0.4394E+02  0.2517E+02         1.75           1 
   30    0    0     4.793   0.6429E+02  0.2737E+02         2.35           1 
   60    0    0     2.397   0.4102E+02  0.5627E+02         0.73           1 
   62    0    0     2.319   0.1836E+02  0.5363E+02         0.34           1 
   64    0    0     2.247   0.2617E+03  0.4528E+02         5.78           1 

          COMPLETENESS AND QUALITY OF DATA SET
          ------------------------------------

 R-FACTOR
 observed = (SUM(ABS(I(h,i)-I(h))))/(SUM(I(h,i)))
 expected = expected R-FACTOR derived from Sigma(I)

 COMPARED = number of reflections used for calculating R-FACTOR
 I/SIGMA  = mean of intensity/Sigma(I) of unique reflections
            (after merging symmetry-related observations)
 Sigma(I) = standard deviation of reflection intensity I
            estimated from sample statistics

 R-meas   = redundancy independent R-factor (intensities)
            Diederichs & Karplus (1997), Nature Struct. Biol. 4, 269-275.

 CC(1/2)  = percentage of correlation between intensities from
            random half-datasets. Correlation significant at
            the 0.1% level is marked by an asterisk.
            Karplus & Diederichs (2012), Science 336, 1030-33
 Anomal   = percentage of correlation between random half-sets
  Corr      of anomalous intensity differences. Correlation
            significant at the 0.1% level is marked.
 SigAno   = mean anomalous difference in units of its estimated
            standard deviation (|F(+)-F(-)|/Sigma). F(+), F(-)
            are structure factor estimates obtained from the
            merged intensity observations in each parity class.
  Nano    = Number of unique reflections used to calculate
            Anomal_Corr & SigAno. At least two observations
            for each (+ and -) parity are required.


 SUBSET OF INTENSITY DATA WITH SIGNAL/NOISE >= -3.0 AS FUNCTION OF RESOLUTION
 RESOLUTION     NUMBER OF REFLECTIONS    COMPLETENESS R-FACTOR  R-FACTOR COMPARED I/SIGMA   R-meas  CC(1/2)  Anomal  SigAno   Nano
   LIMIT     OBSERVED  UNIQUE  POSSIBLE     OF DATA   observed  expected                                      Corr

     6.52        9671    2774      2959       93.7%       2.3%      2.3%     9509   46.12      2.7%    99.9*    -1    0.813    1729
     4.63       18261    5037      5133       98.1%       2.8%      2.8%    18184   36.53      3.3%    99.9*     1    0.821    3362
     3.79       21435    6418      6564       97.8%       3.0%      3.0%    21097   32.33      3.6%    99.9*    -3    0.777    3278
     3.28       24168    7602      7746       98.1%       5.1%      4.8%    24021   20.53      6.1%    99.7*    -2    0.818    2770
     2.94       30214    8635      8759       98.6%       9.6%      9.7%    30166   12.59     11.4%    99.3*     0    0.795    4536
     2.68       34096    9482      9586       98.9%      17.8%     18.2%    34061    7.59     21.0%    97.9*    -1    0.761    5674
     2.49       37518   10333     10498       98.4%      29.8%     30.3%    37485    4.94     35.0%    95.1*     0    0.754    6552
     2.32       40846   11096     11256       98.6%      44.5%     46.7%    40816    3.43     52.2%    91.6*     1    0.712    7463
     2.19       41747   11564     11899       97.2%      75.0%     77.3%    41574    2.05     88.0%    77.9*    -2    0.660    7519
    total      257956   72941     74400       98.0%       7.5%      7.5%   256913   13.28      8.8%    99.8*    -1    0.749   42883


 NUMBER OF REFLECTIONS IN SELECTED SUBSET OF IMAGES    261762
 NUMBER OF REJECTED MISFITS                              3778
 NUMBER OF SYSTEMATIC ABSENT REFLECTIONS                    0
 NUMBER OF ACCEPTED OBSERVATIONS                       257984
 NUMBER OF UNIQUE ACCEPTED REFLECTIONS                  72952


 ******************************************************************************
    WILSON STATISTICS OF DATA SET  "XDS_ASCII.HKL"
 ******************************************************************************

 Data is divided into resolution shells and a straight line 
 A - 2*B*SS is fitted to log<I>, where
   RES    = mean resolution (Angstrom) in shell
   SS     = mean of (sin(THETA)/LAMBDA)**2 in shell
   <I>    = mean reflection intensity in shell
   BO     = (A - log<I>)/(2*SS)
    #     = number of reflections in resolution shell

   WILSON LINE (using all data) : A=   7.257 B=  44.271 CORRELATION=  0.98
      #      RES      SS        <I>       log(<I>)       BO
     918    12.075   0.002  1.3113E+03       7.179      22.7
    1635     7.646   0.004  8.0043E+02       6.685      66.8
    2144     5.987   0.007  3.9338E+02       5.975      91.9
    2518     5.076   0.010  5.4105E+02       6.294      49.6
    2844     4.485   0.012  6.7588E+02       6.516      29.8
    3088     4.062   0.015  5.4489E+02       6.301      31.5
    3362     3.739   0.018  4.3869E+02       6.084      32.8
    3620     3.483   0.021  3.2228E+02       5.775      35.9
    3909     3.272   0.023  2.1329E+02       5.363      40.6
    4054     3.096   0.026  1.4079E+02       4.947      44.3
    4292     2.946   0.029  9.9176E+01       4.597      46.2
    4478     2.816   0.032  6.8150E+01       4.222      48.1
    4691     2.701   0.034  5.3724E+01       3.984      47.8
    4826     2.599   0.037  4.1790E+01       3.733      47.6
    5029     2.509   0.040  3.5324E+01       3.565      46.5
    5207     2.426   0.042  2.9259E+01       3.376      45.7
    5331     2.352   0.045  2.5384E+01       3.234      44.5
    5469     2.284   0.048  2.0065E+01       2.999      44.4
    5527     2.222   0.051  2.3465E+01       3.155      40.5


 HIGHER ORDER MOMENTS OF WILSON DISTRIBUTION OF  CENTRIC DATA
    AS COMPARED WITH THEORETICAL VALUES. (EXPECTED: 1.00)    
      #      RES        <I**2>/      <I**3>/      <I**4>/  
                         3<I>**2     15<I>**3    105<I>**4 

      97    12.075        1.523        1.821        1.901
     117     7.646        2.291        3.870        5.684
     138     5.987        0.602        0.362        0.180
     141     5.076        0.584        0.382        0.221
     138     4.485        0.347        0.180        0.079
     134     4.062        0.750        0.892        1.027
     145     3.739        0.554        0.429        0.306
     149     3.483        0.556        0.368        0.213
     146     3.272        1.233        1.506        1.662
     154     3.096        0.342        0.315        0.298
     143     2.946        0.370        0.372        0.391
     160     2.816        0.287        0.125        0.048
     150     2.701        0.515        0.441        0.374
     149     2.599        0.461        0.377        0.297
     156     2.509        0.403        0.299        0.245
     161     2.426        0.237        0.075        0.026
     150     2.352        0.397        0.221        0.124
     152     2.284        0.465        0.190        0.097
     153     2.222        0.796        0.620        0.540
    2733   overall        0.631        0.612        0.637


 HIGHER ORDER MOMENTS OF WILSON DISTRIBUTION OF ACENTRIC DATA
    AS COMPARED WITH THEORETICAL VALUES. (EXPECTED: 1.00)    
      #      RES        <I**2>/      <I**3>/      <I**4>/  
                         2<I>**2      6<I>**3     24<I>**4 

     821    12.075        1.140        1.839        3.965
    1518     7.646        1.118        1.488        2.075
    2006     5.987        1.054        1.169        1.412
    2377     5.076        1.186        1.515        1.963
    2706     4.485        1.118        1.304        1.617
    2954     4.062        1.139        1.392        1.812
    3217     3.739        1.153        1.416        1.765
    3471     3.483        1.330        2.072        3.398
    3763     3.272        1.268        1.898        3.079
    3900     3.096        1.449        3.060        9.051
    4149     2.946        1.439        2.486        4.524
    4318     2.816        1.470        2.765        6.109
    4541     2.701        1.524        3.044        6.821
    4677     2.599        1.579        3.455        9.081
    4873     2.509        1.607        3.462        8.916
    5046     2.426        1.672        3.814       10.511
    5181     2.352        2.018        6.122       22.301
    5317     2.284        2.040        5.538       20.469
    5374     2.222        1.593        3.199        8.488
   70209   overall        1.502        3.061        8.162

   ======= CUMULATIVE INTENSITY DISTRIBUTION =======
 DEFINITIONS:
   <I>    = mean reflection intensity
 Na(Z)exp = expected number of acentric reflections with I <= Z*<I>
 Na(Z)obs = observed number of acentric reflections with I <= Z*<I>
 Nc(Z)exp = expected number of  centric reflections with I <= Z*<I>
 Nc(Z)obs = observed number of  centric reflections with I <= Z*<I>


 Nc(Z)obs/Nc(Z)exp versus resolution and Z (0.1-1.0)
      #      RES     0.1   0.2   0.3   0.4   0.5   0.6   0.7   0.8   0.9   1.0

      97    12.075  1.12  1.04  1.04  1.00  0.99  0.97  0.95  1.00  1.00  1.01
     117     7.646  1.03  0.91  0.90  0.89  0.84  0.87  0.87  0.90  0.88  0.89
     138     5.987  1.31  1.19  1.25  1.16  1.11  1.14  1.12  1.10  1.06  1.05
     141     5.076  1.40  1.35  1.23  1.15  1.14  1.14  1.09  1.06  1.09  1.07
     138     4.485  1.28  1.38  1.34  1.30  1.24  1.25  1.24  1.21  1.24  1.19
     134     4.062  0.84  1.04  1.13  1.20  1.19  1.17  1.17  1.18  1.15  1.15
     145     3.739  0.86  1.02  1.18  1.24  1.21  1.19  1.21  1.17  1.14  1.14
     149     3.483  1.22  1.26  1.21  1.23  1.19  1.15  1.12  1.14  1.12  1.13
     146     3.272  0.69  1.05  1.05  1.11  1.11  1.06  1.08  1.08  1.06  1.07
     154     3.096  0.99  1.18  1.20  1.17  1.28  1.26  1.27  1.29  1.30  1.28
     143     2.946  1.24  1.25  1.28  1.36  1.36  1.36  1.34  1.31  1.28  1.25
     160     2.816  1.26  1.19  1.11  1.25  1.21  1.22  1.25  1.20  1.19  1.18
     150     2.701  0.99  0.89  0.94  1.03  1.04  1.10  1.15  1.19  1.20  1.21
     149     2.599  1.49  1.24  1.16  1.16  1.15  1.14  1.16  1.13  1.22  1.21
     156     2.509  1.39  1.24  1.09  1.06  1.08  1.11  1.12  1.13  1.15  1.17
     161     2.426  1.35  1.20  1.18  1.16  1.13  1.14  1.17  1.20  1.22  1.21
     150     2.352  1.26  1.16  1.17  1.10  1.08  1.16  1.15  1.18  1.16  1.17
     152     2.284  1.62  1.33  1.31  1.24  1.15  1.14  1.15  1.13  1.11  1.10
     153     2.222  1.18  1.06  0.96  0.91  0.92  0.97  0.95  0.96  0.96  0.94
    2733   overall  1.19  1.16  1.15  1.15  1.13  1.14  1.14  1.14  1.14  1.13


 Na(Z)obs/Na(Z)exp versus resolution and Z (0.1-1.0)
      #      RES     0.1   0.2   0.3   0.4   0.5   0.6   0.7   0.8   0.9   1.0

     821    12.075  1.27  1.17  1.14  1.09  1.09  1.07  1.03  1.03  1.03  1.03
    1518     7.646  1.00  1.12  1.10  1.11  1.10  1.10  1.09  1.07  1.07  1.06
    2006     5.987  0.94  0.96  0.95  0.98  0.98  0.99  1.00  1.01  1.01  1.00
    2377     5.076  1.03  1.12  1.11  1.07  1.08  1.07  1.06  1.05  1.05  1.04
    2706     4.485  1.01  1.02  1.01  1.04  1.04  1.04  1.05  1.03  1.02  1.00
    2954     4.062  1.05  1.12  1.13  1.10  1.09  1.07  1.06  1.04  1.03  1.03
    3217     3.739  0.97  1.04  1.08  1.07  1.06  1.06  1.06  1.06  1.05  1.04
    3471     3.483  1.05  1.15  1.21  1.19  1.17  1.14  1.12  1.10  1.08  1.07
    3763     3.272  1.01  1.13  1.16  1.16  1.15  1.16  1.13  1.12  1.10  1.07
    3900     3.096  0.88  1.08  1.14  1.17  1.15  1.14  1.13  1.11  1.09  1.08
    4149     2.946  1.11  1.13  1.17  1.18  1.16  1.16  1.15  1.12  1.11  1.09
    4318     2.816  1.16  1.09  1.15  1.17  1.18  1.16  1.14  1.12  1.10  1.09
    4541     2.701  1.20  1.10  1.15  1.16  1.17  1.16  1.14  1.12  1.11  1.10
    4677     2.599  1.52  1.19  1.14  1.15  1.15  1.14  1.12  1.12  1.11  1.09
    4873     2.509  1.72  1.29  1.17  1.14  1.12  1.11  1.11  1.11  1.09  1.08
    5046     2.426  1.72  1.25  1.14  1.11  1.10  1.11  1.10  1.10  1.09  1.08
    5181     2.352  2.15  1.46  1.25  1.17  1.12  1.11  1.11  1.10  1.10  1.09
    5317     2.284  2.65  1.65  1.33  1.19  1.11  1.07  1.05  1.04  1.03  1.02
    5374     2.222  2.29  1.42  1.17  1.07  1.01  0.98  0.97  0.96  0.96  0.97
   70209   overall  1.47  1.22  1.16  1.13  1.11  1.10  1.09  1.08  1.07  1.06


 List of    191 reflections *NOT* obeying Wilson distribution (Z> 10.0)

   h    k    l     RES      Z     Intensity    Sigma

   13   31   -6    2.39   27.03  0.1372E+04  0.3413E+02 "alien"
   12   32  -14    2.28   26.60  0.1068E+04  0.3159E+02 "alien"
    5   33   -6    2.26   26.60  0.1067E+04  0.3765E+02 "alien"
    8   32  -14    2.28   25.36  0.1018E+04  0.3124E+02 "alien"
    0   24    7    3.07   25.15  0.7081E+04  0.1610E+03 "alien"
   10   30    3    2.44   22.71  0.1329E+04  0.3412E+02 "alien"
   11   33  -11    2.24   21.92  0.1029E+04  0.3164E+02 "alien"
   16   30  -17    2.39   21.33  0.1083E+04  0.3070E+02 "alien"
    5   31    5    2.39   21.01  0.1066E+04  0.2871E+02 "alien"
   11   29   -2    2.55   20.68  0.1461E+04  0.3482E+02 "alien"
    5   29    3    2.56   19.72  0.1648E+04  0.3961E+02 "alien"
    3   31  -12    2.35   19.56  0.9933E+03  0.2954E+02 "alien"
   20   30    0    2.36   19.34  0.9820E+03  0.2072E+02 "alien"
    6   28   -9    2.64   19.34  0.1616E+04  0.3994E+02 "alien"
   21   27  -23    2.51   19.23  0.1358E+04  0.2525E+02 "alien"
    9   31  -17    2.31   19.14  0.7680E+03  0.2617E+02 "alien"
   17   31  -12    2.35   19.09  0.9691E+03  0.2802E+02 "alien"
    4   26   -7    2.86   19.05  0.2596E+04  0.6072E+02 "alien"
    9   31  -18    2.30   19.03  0.7637E+03  0.2815E+02 "alien"
    8   26   21    2.39   18.33  0.9307E+03  0.2328E+02 "alien"
   12   30  -17    2.39   18.20  0.9239E+03  0.2728E+02 "alien"
    1   27    9    2.70   17.91  0.1924E+04  0.4745E+02 "alien"
    3   31    6    2.39   17.75  0.9013E+03  0.2586E+02 "alien"
   10   22  -30    2.62   17.63  0.1473E+04  0.2907E+02 "alien"
    7   27  -29    2.30   17.62  0.7073E+03  0.2443E+02 "alien"
   12   32  -18    2.24   17.25  0.8094E+03  0.3170E+02 "alien"
    9   31    2    2.38   17.21  0.8737E+03  0.2331E+02 "alien"
    2   30  -10    2.45   17.14  0.1003E+04  0.2879E+02 "alien"
    8   28   13    2.46   17.10  0.1001E+04  0.2190E+02 "alien"
    3   29  -17    2.42   17.02  0.9962E+03  0.2329E+02 "alien"
    1   29   24    2.22   17.01  0.7984E+03  0.2867E+02 "alien"
    7   31    5    2.37   16.98  0.8623E+03  0.2537E+02 "alien"
    9   33   -6    2.26   16.80  0.6742E+03  0.2430E+02 "alien"
   12   30   -6    2.47   16.78  0.1186E+04  0.3004E+02 "alien"
   22   26  -32    2.38   16.66  0.8455E+03  0.2440E+02 "alien"
   25   29  -17    2.42   16.58  0.9702E+03  0.1988E+02 "alien"
    9   33  -13    2.22   16.57  0.7775E+03  0.2843E+02 "alien"
   11   31    0    2.38   16.55  0.8403E+03  0.2182E+02 "alien"
   10   26    0    2.83   16.51  0.2251E+04  0.4297E+02 "alien"
    6   20   24    2.72   16.40  0.1762E+04  0.3532E+02 "alien"
   18   30    1    2.38   16.39  0.8322E+03  0.1837E+02 "alien"
    9   31   -5    2.41   15.74  0.9214E+03  0.2318E+02 "alien"
   16   32  -19    2.23   15.74  0.7384E+03  0.2979E+02 "alien"
   12   20  -23    3.13   15.71  0.4424E+04  0.7298E+02 "alien"
    7   19   17    3.14   15.34  0.4319E+04  0.7281E+02 "alien"
   21   29  -11    2.48   15.27  0.1079E+04  0.2035E+02 "alien"
    7   29   -8    2.56   15.12  0.1264E+04  0.3214E+02 "alien"
    8   32  -13    2.29   15.05  0.6040E+03  0.2340E+02 "alien"
   13   27    4    2.64   15.04  0.1257E+04  0.2373E+02 "alien"
   14   30    3    2.40   14.94  0.8745E+03  0.1814E+02 "alien"
    1   31  -18    2.25   14.62  0.6860E+03  0.2017E+02 "alien"
    2   22   -8    3.33   14.54  0.6203E+04  0.1411E+03 "alien"
   11   33  -12    2.23   14.30  0.6709E+03  0.2701E+02 "alien"
   12   24   -7    3.06   14.25  0.4013E+04  0.9228E+02 "alien"
    5   27   -6    2.76   14.04  0.1913E+04  0.4538E+02 "alien"
   16   32   -8    2.30   14.01  0.5624E+03  0.2049E+02 "alien"
   24   28    6    2.35   13.93  0.7073E+03  0.2131E+02 "alien"
    2   28   19    2.40   13.89  0.8128E+03  0.2030E+02 "alien"
   11    1    1   11.95   13.77  0.3611E+05  0.8090E+03 "alien"
    9   29  -12    2.52   13.68  0.9668E+03  0.2669E+02 "alien"
   15   23  -32    2.53   13.66  0.9649E+03  0.2178E+02 "alien"
   29   27  -35    2.26   13.61  0.5463E+03  0.2130E+02 "alien"
   17   27  -12    2.68   13.56  0.1457E+04  0.3733E+02 "alien"
   11   29  -16    2.47   13.25  0.9360E+03  0.2714E+02 "alien"
    6   26   -8    2.85   13.24  0.1805E+04  0.4349E+02 "alien"
    1   31   17    2.25   13.17  0.6179E+03  0.2212E+02 "alien"
    0   22   20    2.87   13.16  0.1794E+04  0.3353E+02 "alien"
   46   20  -24    2.72   13.12  0.1409E+04  0.3490E+02 "alien"
   15   33  -12    2.22   13.11  0.6154E+03  0.2374E+02 "alien"
    6   28  -12    2.60   13.02  0.1088E+04  0.2918E+02 "alien"
    1   25    4    2.98   12.88  0.2556E+04  0.6048E+02 "alien"
    1   25   -3    3.00   12.87  0.2552E+04  0.5955E+02 "alien"
   12   32  -11    2.30   12.86  0.5161E+03  0.1995E+02 "alien"
   11   29  -12    2.52   12.84  0.9070E+03  0.2561E+02 "alien"
   11   29   -3    2.56   12.80  0.1070E+04  0.3676E+02 "alien"
   14   30   -4    2.46   12.80  0.7491E+03  0.2210E+02 "alien"
   10   28    6    2.57   12.79  0.1069E+04  0.2018E+02 "alien"
   13   25    0    2.90   12.76  0.2531E+04  0.4237E+02 "alien"
    6   28  -10    2.63   12.73  0.1064E+04  0.2856E+02 "alien"
   21   25    1    2.73   12.72  0.1367E+04  0.2724E+02 "alien"
   20   28   -6    2.57   12.67  0.1059E+04  0.2348E+02 "alien"
    1   31   15    2.29   12.66  0.5081E+03  0.1729E+02 "alien"
   13    1   -1   11.63   12.66  0.3320E+05  0.6075E+03 "alien"
   20   28   10    2.34   12.66  0.6425E+03  0.2363E+02 "alien"
    6   24  -22    2.71   12.65  0.1360E+04  0.2628E+02 "alien"
   13   23   24    2.37   12.65  0.6423E+03  0.2594E+02 "alien"
   12   28   18    2.28   12.59  0.5051E+03  0.2310E+02 "alien"
    6   32  -18    2.22   12.54  0.5887E+03  0.3213E+02 "alien"
   20   24  -24    2.74   12.38  0.1330E+04  0.2507E+02 "alien"
   14   20  -12    3.55   12.37  0.7972E+04  0.1276E+03 "alien"
    3   31    7    2.38   12.31  0.6250E+03  0.2146E+02 "alien"
   18   30   -3    2.41   12.31  0.7204E+03  0.1551E+02 "alien"
   15   23  -18    3.00   12.22  0.2424E+04  0.4100E+02 "alien"
    9   29  -23    2.34   12.16  0.6176E+03  0.1874E+02 "alien"
    6   20  -12    3.55   12.15  0.7833E+04  0.1256E+03 "alien"
    6   20    5    3.60   12.15  0.7830E+04  0.1258E+03 "alien"
    7   31  -13    2.36   12.03  0.6110E+03  0.2151E+02 "alien"
    7   25   14    2.69   11.91  0.1279E+04  0.2568E+02 "alien"
    5   27   -7    2.75   11.89  0.1277E+04  0.3208E+02 "alien"
   14   28  -26    2.36   11.81  0.5997E+03  0.1841E+02 "alien"
   12   26    6    2.71   11.78  0.1265E+04  0.2382E+02 "alien"
   11   25   17    2.52   11.76  0.8307E+03  0.2581E+02 "alien"
    8   26   -8    2.85   11.76  0.1602E+04  0.3895E+02 "alien"
   22   30    7    2.24   11.75  0.5514E+03  0.2289E+02 "alien"
    6   22    9    3.18   11.74  0.3305E+04  0.5561E+02 "alien"
    9   29  -13    2.51   11.73  0.8285E+03  0.2428E+02 "alien"
    7   25   -7    2.97   11.68  0.2317E+04  0.5445E+02 "alien"
   15   31  -13    2.35   11.62  0.5900E+03  0.2063E+02 "alien"
    2    8  -31    3.30   11.57  0.4937E+04  0.9627E+02 "alien"
   33   25    1    2.45   11.55  0.6756E+03  0.2472E+02 "alien"
   22   24    8    2.62   11.51  0.9617E+03  0.2295E+02 "alien"
    8   28   -6    2.66   11.41  0.1226E+04  0.3032E+02 "alien"
    0   24   10    3.00   11.41  0.2263E+04  0.5509E+02 "alien"
   20   30  -24    2.29   11.39  0.4570E+03  0.1820E+02 "alien"
    0   22   13    3.15   11.39  0.3206E+04  0.6184E+02 "alien"
    9   25   24    2.34   11.36  0.5769E+03  0.2547E+02 "alien"
   14   26  -22    2.61   11.35  0.9484E+03  0.1942E+02 "alien"
   18    2  -21    6.34   11.34  0.8921E+04  0.1653E+03 "alien"
   10   24  -18    2.87   11.31  0.1542E+04  0.2772E+02 "alien"
   29   29  -12    2.40   11.30  0.6610E+03  0.1986E+02 "alien"
   15   31   -7    2.38   11.26  0.5718E+03  0.1918E+02 "alien"
   12   28    6    2.54   11.24  0.7939E+03  0.1735E+02 "alien"
    6   18  -25    3.12   11.24  0.3164E+04  0.6290E+02 "alien"
   15   27   -9    2.71   11.23  0.1207E+04  0.3160E+02 "alien"
   16   30    6    2.34   11.20  0.5688E+03  0.1651E+02 "alien"
   22   30   -6    2.39   11.19  0.5679E+03  0.1507E+02 "alien"
    7   33  -15    2.20   11.15  0.5231E+03  0.2815E+02 "alien"
   10   28  -11    2.62   11.13  0.9305E+03  0.2566E+02 "alien"
    7   29   13    2.40   11.09  0.6488E+03  0.1762E+02 "alien"
   12   32    5    2.26   11.07  0.4444E+03  0.2312E+02 "alien"
   21   29  -23    2.37   11.05  0.5612E+03  0.1506E+02 "alien"
   24   20  -11    3.37   11.01  0.4698E+04  0.7766E+02 "alien"
   17   17    0    3.92   10.94  0.1192E+05  0.2205E+03 "alien"
   13   27   -3    2.72   10.91  0.1173E+04  0.2099E+02 "alien"
   17   29  -16    2.47   10.90  0.7700E+03  0.2456E+02 "alien"
   11   23  -20    2.92   10.89  0.2159E+04  0.3730E+02 "alien"
   17   27  -23    2.51   10.87  0.7677E+03  0.1708E+02 "alien"
   14   12    7    4.60   10.86  0.1468E+05  0.2345E+03 "alien"
    0   24    3    3.12   10.85  0.3056E+04  0.7105E+02 "alien"
   14   28  -12    2.60   10.82  0.9042E+03  0.2549E+02 "alien"
    0   22   29    2.50   10.82  0.7641E+03  0.2628E+02 "alien"
   24   24  -37    2.36   10.77  0.5467E+03  0.2124E+02 "alien"
   12   28    0    2.62   10.76  0.8990E+03  0.1692E+02 "alien"
   18   32  -11    2.28   10.66  0.4276E+03  0.2005E+02 "alien"
   12   20    0    3.58   10.65  0.6865E+04  0.1278E+03 "alien"
    2   28   15    2.49   10.64  0.7517E+03  0.1760E+02 "alien"
   34   26    0    2.39   10.63  0.5397E+03  0.2311E+02 "alien"
   19   29    0    2.45   10.61  0.6211E+03  0.1572E+02 "alien"
   20   32  -19    2.22   10.61  0.4979E+03  0.2658E+02 "alien"
   14   24   -6    3.04   10.58  0.2979E+04  0.4891E+02 "alien"
   22   26  -22    2.61   10.57  0.8837E+03  0.1878E+02 "alien"
   24   12   31    2.24   10.57  0.4959E+03  0.2703E+02 "alien"
    4   32   -7    2.33   10.55  0.5354E+03  0.1895E+02 "alien"
   34   30  -12    2.26   10.54  0.4231E+03  0.2230E+02 "alien"
    4   28  -12    2.59   10.53  0.8805E+03  0.2544E+02 "alien"
   20   26  -36    2.26   10.53  0.4226E+03  0.2076E+02 "alien"
   10   28    0    2.64   10.53  0.8801E+03  0.2286E+02 "alien"
   13   23  -26    2.73   10.52  0.1130E+04  0.3254E+02 "alien"
   22   28   -9    2.55   10.52  0.7430E+03  0.1666E+02 "alien"
   35   19    0    2.85   10.50  0.1431E+04  0.4443E+02 "alien"
    1   31  -16    2.28   10.49  0.4211E+03  0.2407E+02 "alien"
   12   30  -26    2.23   10.49  0.4922E+03  0.2549E+02 "alien"
   27   29   -2    2.36   10.49  0.5325E+03  0.1773E+02 "alien"
   27   31  -13    2.28   10.48  0.4206E+03  0.2188E+02 "alien"
    2   30  -22    2.24   10.47  0.4914E+03  0.2966E+02 "alien"
    6   20  -24    2.99   10.47  0.2076E+04  0.4341E+02 "alien"
    3   29   -7    2.56   10.42  0.8712E+03  0.2498E+02 "alien"
    6   14   -9    5.05   10.40  0.1126E+05  0.1791E+03 "alien"
   14   24  -28    2.59   10.40  0.8690E+03  0.2293E+02 "alien"
    7    7   34    2.74   10.38  0.1115E+04  0.2834E+02 "alien"
   10   32   -5    2.33   10.38  0.5268E+03  0.2122E+02 "alien"
    0   28   18    2.44   10.37  0.6070E+03  0.1689E+02 "alien"
   19   25   20    2.27   10.32  0.4143E+03  0.2800E+02 "alien"
    1   27   20    2.45   10.31  0.6033E+03  0.1651E+02 "alien"
   12   24    8    2.86   10.30  0.1403E+04  0.2730E+02 "alien"
   26   20  -23    3.13   10.28  0.2895E+04  0.4942E+02 "alien"
    9   25   -5    2.97   10.27  0.2036E+04  0.4820E+02 "alien"
    5   19   -7    3.87   10.26  0.9001E+04  0.2031E+03 "alien"
   21   23  -27    2.73   10.24  0.1100E+04  0.2564E+02 "alien"
    9   23   -7    3.21   10.23  0.4366E+04  0.9997E+02 "alien"
   14   30  -10    2.45   10.23  0.5988E+03  0.1958E+02 "alien"
   14   24   -7    3.04   10.19  0.2868E+04  0.4710E+02 "alien"
    4   26  -25    2.44   10.15  0.5939E+03  0.2019E+02 "alien"
   10   28    5    2.58   10.15  0.8482E+03  0.1735E+02 "alien"
   13   31   -5    2.39   10.13  0.5145E+03  0.1688E+02 "alien"
   20   28  -25    2.40   10.13  0.5929E+03  0.1530E+02 "alien"
    1   25    7    2.94   10.12  0.2008E+04  0.4932E+02 "alien"
   20   24  -18    2.87   10.12  0.1380E+04  0.2539E+02 "alien"
    5   31  -17    2.29   10.09  0.4050E+03  0.2375E+02 "alien"
   16   28  -20    2.49   10.04  0.7096E+03  0.1583E+02 "alien"
    9   29    7    2.48   10.04  0.7091E+03  0.1528E+02 "alien"


 List of    191 reflections *NOT* obeying Wilson distribution (sorted by resolution)
 Ice rings could occur at (Angstrom):
 3.897,3.669,3.441, 2.671,2.249,2.072, 1.948,1.918,1.883,1.721

   h    k    l     RES      Z     Intensity    Sigma

    7   33  -15    2.20   11.15  0.5231E+03  0.2815E+02
    6   32  -18    2.22   12.54  0.5887E+03  0.3213E+02
    9   33  -13    2.22   16.57  0.7775E+03  0.2843E+02
    1   29   24    2.22   17.01  0.7984E+03  0.2867E+02
   15   33  -12    2.22   13.11  0.6154E+03  0.2374E+02
   20   32  -19    2.22   10.61  0.4979E+03  0.2658E+02
   16   32  -19    2.23   15.74  0.7384E+03  0.2979E+02
   12   30  -26    2.23   10.49  0.4922E+03  0.2549E+02
   11   33  -12    2.23   14.30  0.6709E+03  0.2701E+02
   11   33  -11    2.24   21.92  0.1029E+04  0.3164E+02
   22   30    7    2.24   11.75  0.5514E+03  0.2289E+02
   12   32  -18    2.24   17.25  0.8094E+03  0.3170E+02
    2   30  -22    2.24   10.47  0.4914E+03  0.2966E+02
   24   12   31    2.24   10.57  0.4959E+03  0.2703E+02
    1   31  -18    2.25   14.62  0.6860E+03  0.2017E+02
    1   31   17    2.25   13.17  0.6179E+03  0.2212E+02
   29   27  -35    2.26   13.61  0.5463E+03  0.2130E+02
    9   33   -6    2.26   16.80  0.6742E+03  0.2430E+02
   20   26  -36    2.26   10.53  0.4226E+03  0.2076E+02
   12   32    5    2.26   11.07  0.4444E+03  0.2312E+02
   34   30  -12    2.26   10.54  0.4231E+03  0.2230E+02
    5   33   -6    2.26   26.60  0.1067E+04  0.3765E+02
   19   25   20    2.27   10.32  0.4143E+03  0.2800E+02
    8   32  -14    2.28   25.36  0.1018E+04  0.3124E+02
   12   32  -14    2.28   26.60  0.1068E+04  0.3159E+02
   27   31  -13    2.28   10.48  0.4206E+03  0.2188E+02
   12   28   18    2.28   12.59  0.5051E+03  0.2310E+02
   18   32  -11    2.28   10.66  0.4276E+03  0.2005E+02
    1   31  -16    2.28   10.49  0.4211E+03  0.2407E+02
    1   31   15    2.29   12.66  0.5081E+03  0.1729E+02
    8   32  -13    2.29   15.05  0.6040E+03  0.2340E+02
   20   30  -24    2.29   11.39  0.4570E+03  0.1820E+02
    5   31  -17    2.29   10.09  0.4050E+03  0.2375E+02
    9   31  -18    2.30   19.03  0.7637E+03  0.2815E+02
    7   27  -29    2.30   17.62  0.7073E+03  0.2443E+02
   16   32   -8    2.30   14.01  0.5624E+03  0.2049E+02
   12   32  -11    2.30   12.86  0.5161E+03  0.1995E+02
    9   31  -17    2.31   19.14  0.7680E+03  0.2617E+02
   10   32   -5    2.33   10.38  0.5268E+03  0.2122E+02
    4   32   -7    2.33   10.55  0.5354E+03  0.1895E+02
   20   28   10    2.34   12.66  0.6425E+03  0.2363E+02
    9   25   24    2.34   11.36  0.5769E+03  0.2547E+02
    9   29  -23    2.34   12.16  0.6176E+03  0.1874E+02
   16   30    6    2.34   11.20  0.5688E+03  0.1651E+02
   24   28    6    2.35   13.93  0.7073E+03  0.2131E+02
    3   31  -12    2.35   19.56  0.9933E+03  0.2954E+02
   17   31  -12    2.35   19.09  0.9691E+03  0.2802E+02
   15   31  -13    2.35   11.62  0.5900E+03  0.2063E+02
    7   31  -13    2.36   12.03  0.6110E+03  0.2151E+02
   27   29   -2    2.36   10.49  0.5325E+03  0.1773E+02
   24   24  -37    2.36   10.77  0.5467E+03  0.2124E+02
   14   28  -26    2.36   11.81  0.5997E+03  0.1841E+02
   20   30    0    2.36   19.34  0.9820E+03  0.2072E+02
   13   23   24    2.37   12.65  0.6423E+03  0.2594E+02
   21   29  -23    2.37   11.05  0.5612E+03  0.1506E+02
    7   31    5    2.37   16.98  0.8623E+03  0.2537E+02
   15   31   -7    2.38   11.26  0.5718E+03  0.1918E+02
   22   26  -32    2.38   16.66  0.8455E+03  0.2440E+02
    3   31    7    2.38   12.31  0.6250E+03  0.2146E+02
   18   30    1    2.38   16.39  0.8322E+03  0.1837E+02
   11   31    0    2.38   16.55  0.8403E+03  0.2182E+02
    9   31    2    2.38   17.21  0.8737E+03  0.2331E+02
    5   31    5    2.39   21.01  0.1066E+04  0.2871E+02
   34   26    0    2.39   10.63  0.5397E+03  0.2311E+02
    8   26   21    2.39   18.33  0.9307E+03  0.2328E+02
   12   30  -17    2.39   18.20  0.9239E+03  0.2728E+02
   16   30  -17    2.39   21.33  0.1083E+04  0.3070E+02
   13   31   -5    2.39   10.13  0.5145E+03  0.1688E+02
   22   30   -6    2.39   11.19  0.5679E+03  0.1507E+02
    3   31    6    2.39   17.75  0.9013E+03  0.2586E+02
   13   31   -6    2.39   27.03  0.1372E+04  0.3413E+02
   29   29  -12    2.40   11.30  0.6610E+03  0.1986E+02
    2   28   19    2.40   13.89  0.8128E+03  0.2030E+02
    7   29   13    2.40   11.09  0.6488E+03  0.1762E+02
   20   28  -25    2.40   10.13  0.5929E+03  0.1530E+02
   14   30    3    2.40   14.94  0.8745E+03  0.1814E+02
    9   31   -5    2.41   15.74  0.9214E+03  0.2318E+02
   18   30   -3    2.41   12.31  0.7204E+03  0.1551E+02
    3   29  -17    2.42   17.02  0.9962E+03  0.2329E+02
   25   29  -17    2.42   16.58  0.9702E+03  0.1988E+02
    4   26  -25    2.44   10.15  0.5939E+03  0.2019E+02
    0   28   18    2.44   10.37  0.6070E+03  0.1689E+02
   10   30    3    2.44   22.71  0.1329E+04  0.3412E+02
    2   30  -10    2.45   17.14  0.1003E+04  0.2879E+02
   14   30  -10    2.45   10.23  0.5988E+03  0.1958E+02
   19   29    0    2.45   10.61  0.6211E+03  0.1572E+02
    1   27   20    2.45   10.31  0.6033E+03  0.1651E+02
   33   25    1    2.45   11.55  0.6756E+03  0.2472E+02
   14   30   -4    2.46   12.80  0.7491E+03  0.2210E+02
    8   28   13    2.46   17.10  0.1001E+04  0.2190E+02
   12   30   -6    2.47   16.78  0.1186E+04  0.3004E+02
   17   29  -16    2.47   10.90  0.7700E+03  0.2456E+02
   11   29  -16    2.47   13.25  0.9360E+03  0.2714E+02
    9   29    7    2.48   10.04  0.7091E+03  0.1528E+02
   21   29  -11    2.48   15.27  0.1079E+04  0.2035E+02
    2   28   15    2.49   10.64  0.7517E+03  0.1760E+02
   16   28  -20    2.49   10.04  0.7096E+03  0.1583E+02
    0   22   29    2.50   10.82  0.7641E+03  0.2628E+02
    9   29  -13    2.51   11.73  0.8285E+03  0.2428E+02
   17   27  -23    2.51   10.87  0.7677E+03  0.1708E+02
   21   27  -23    2.51   19.23  0.1358E+04  0.2525E+02
   11   25   17    2.52   11.76  0.8307E+03  0.2581E+02
    9   29  -12    2.52   13.68  0.9668E+03  0.2669E+02
   11   29  -12    2.52   12.84  0.9070E+03  0.2561E+02
   15   23  -32    2.53   13.66  0.9649E+03  0.2178E+02
   12   28    6    2.54   11.24  0.7939E+03  0.1735E+02
   22   28   -9    2.55   10.52  0.7430E+03  0.1666E+02
   11   29   -2    2.55   20.68  0.1461E+04  0.3482E+02
   11   29   -3    2.56   12.80  0.1070E+04  0.3676E+02
    7   29   -8    2.56   15.12  0.1264E+04  0.3214E+02
    5   29    3    2.56   19.72  0.1648E+04  0.3961E+02
    3   29   -7    2.56   10.42  0.8712E+03  0.2498E+02
   10   28    6    2.57   12.79  0.1069E+04  0.2018E+02
   20   28   -6    2.57   12.67  0.1059E+04  0.2348E+02
   10   28    5    2.58   10.15  0.8482E+03  0.1735E+02
   14   24  -28    2.59   10.40  0.8690E+03  0.2293E+02
    4   28  -12    2.59   10.53  0.8805E+03  0.2544E+02
    6   28  -12    2.60   13.02  0.1088E+04  0.2918E+02
   14   28  -12    2.60   10.82  0.9042E+03  0.2549E+02
   14   26  -22    2.61   11.35  0.9484E+03  0.1942E+02
   22   26  -22    2.61   10.57  0.8837E+03  0.1878E+02
   10   22  -30    2.62   17.63  0.1473E+04  0.2907E+02
   12   28    0    2.62   10.76  0.8990E+03  0.1692E+02
   10   28  -11    2.62   11.13  0.9305E+03  0.2566E+02
   22   24    8    2.62   11.51  0.9617E+03  0.2295E+02
    6   28  -10    2.63   12.73  0.1064E+04  0.2856E+02
   10   28    0    2.64   10.53  0.8801E+03  0.2286E+02
    6   28   -9    2.64   19.34  0.1616E+04  0.3994E+02
   13   27    4    2.64   15.04  0.1257E+04  0.2373E+02
    8   28   -6    2.66   11.41  0.1226E+04  0.3032E+02
   17   27  -12    2.68   13.56  0.1457E+04  0.3733E+02
    7   25   14    2.69   11.91  0.1279E+04  0.2568E+02
    1   27    9    2.70   17.91  0.1924E+04  0.4745E+02
   15   27   -9    2.71   11.23  0.1207E+04  0.3160E+02
    6   24  -22    2.71   12.65  0.1360E+04  0.2628E+02
   12   26    6    2.71   11.78  0.1265E+04  0.2382E+02
    6   20   24    2.72   16.40  0.1762E+04  0.3532E+02
   13   27   -3    2.72   10.91  0.1173E+04  0.2099E+02
   46   20  -24    2.72   13.12  0.1409E+04  0.3490E+02
   13   23  -26    2.73   10.52  0.1130E+04  0.3254E+02
   21   25    1    2.73   12.72  0.1367E+04  0.2724E+02
   21   23  -27    2.73   10.24  0.1100E+04  0.2564E+02
   20   24  -24    2.74   12.38  0.1330E+04  0.2507E+02
    7    7   34    2.74   10.38  0.1115E+04  0.2834E+02
    5   27   -7    2.75   11.89  0.1277E+04  0.3208E+02
    5   27   -6    2.76   14.04  0.1913E+04  0.4538E+02
   10   26    0    2.83   16.51  0.2251E+04  0.4297E+02
    8   26   -8    2.85   11.76  0.1602E+04  0.3895E+02
    6   26   -8    2.85   13.24  0.1805E+04  0.4349E+02
   35   19    0    2.85   10.50  0.1431E+04  0.4443E+02
    4   26   -7    2.86   19.05  0.2596E+04  0.6072E+02
   12   24    8    2.86   10.30  0.1403E+04  0.2730E+02
    0   22   20    2.87   13.16  0.1794E+04  0.3353E+02
   10   24  -18    2.87   11.31  0.1542E+04  0.2772E+02
   20   24  -18    2.87   10.12  0.1380E+04  0.2539E+02
   13   25    0    2.90   12.76  0.2531E+04  0.4237E+02
   11   23  -20    2.92   10.89  0.2159E+04  0.3730E+02
    1   25    7    2.94   10.12  0.2008E+04  0.4932E+02
    7   25   -7    2.97   11.68  0.2317E+04  0.5445E+02
    9   25   -5    2.97   10.27  0.2036E+04  0.4820E+02
    1   25    4    2.98   12.88  0.2556E+04  0.6048E+02
    6   20  -24    2.99   10.47  0.2076E+04  0.4341E+02
   15   23  -18    3.00   12.22  0.2424E+04  0.4100E+02
    1   25   -3    3.00   12.87  0.2552E+04  0.5955E+02
    0   24   10    3.00   11.41  0.2263E+04  0.5509E+02
   14   24   -7    3.04   10.19  0.2868E+04  0.4710E+02
   14   24   -6    3.04   10.58  0.2979E+04  0.4891E+02
   12   24   -7    3.06   14.25  0.4013E+04  0.9228E+02
    0   24    7    3.07   25.15  0.7081E+04  0.1610E+03
    0   24    3    3.12   10.85  0.3056E+04  0.7105E+02
    6   18  -25    3.12   11.24  0.3164E+04  0.6290E+02
   12   20  -23    3.13   15.71  0.4424E+04  0.7298E+02
   26   20  -23    3.13   10.28  0.2895E+04  0.4942E+02
    7   19   17    3.14   15.34  0.4319E+04  0.7281E+02
    0   22   13    3.15   11.39  0.3206E+04  0.6184E+02
    6   22    9    3.18   11.74  0.3305E+04  0.5561E+02
    9   23   -7    3.21   10.23  0.4366E+04  0.9997E+02
    2    8  -31    3.30   11.57  0.4937E+04  0.9627E+02
    2   22   -8    3.33   14.54  0.6203E+04  0.1411E+03
   24   20  -11    3.37   11.01  0.4698E+04  0.7766E+02
    6   20  -12    3.55   12.15  0.7833E+04  0.1256E+03
   14   20  -12    3.55   12.37  0.7972E+04  0.1276E+03
   12   20    0    3.58   10.65  0.6865E+04  0.1278E+03
    6   20    5    3.60   12.15  0.7830E+04  0.1258E+03
    5   19   -7    3.87   10.26  0.9001E+04  0.2031E+03
   17   17    0    3.92   10.94  0.1192E+05  0.2205E+03
   14   12    7    4.60   10.86  0.1468E+05  0.2345E+03
    6   14   -9    5.05   10.40  0.1126E+05  0.1791E+03
   18    2  -21    6.34   11.34  0.8921E+04  0.1653E+03
   13    1   -1   11.63   12.66  0.3320E+05  0.6075E+03
   11    1    1   11.95   13.77  0.3611E+05  0.8090E+03

 NUMBER OF UNIQUE ALIEN REFLECTIONS WITH A Z-SCORE ABOVE LIMIT        10
 (ALIENS ABOVE LIMIT (REJECT_ALIEN=      20.0) ARE MARKED INVALID)

 NUMBER OF REFLECTION RECORDS ON OUTPUT FILE "XDS_ASCII.HKL"      261762
 NUMBER OF ACCEPTED OBSERVATIONS (INCLUDING SYSTEMATIC ABSENCES)  257965
 NUMBER OF REJECTED MISFITS & ALIENS (marked by -1*SIGMA(IOBS))     3797


 cpu time used                128.0 sec
 elapsed wall-clock time        6.3 sec
