# Supplementary material for: Crystal structure of Grimontia hollisae collagenase provides insights into its novel substrate specificity toward collagen
Source: J Biol Chem. 2022 Jun 6;298(8):102109. doi: 10.1016/j.jbc.2022.102109 (PMC9304777; doi:10.1016/j.jbc.2022.102109)
Supplement: Supplemental Data 4 [file mmc6.zip]

Archive with 1 entries (1 files):
- 7xeb_20220506_2_mmc6.pdb
