# Supplementary material for: Crystal structure of Grimontia hollisae collagenase provides insights into its novel substrate specificity toward collagen
Source: J Biol Chem. 2022 Jun 6;298(8):102109. doi: 10.1016/j.jbc.2022.102109 (PMC9304777; doi:10.1016/j.jbc.2022.102109)
Supplement: Supplemental Data 4 [file mmc6.zip › 7xeb_20220506_2_mmc6.pdb]

REMARK   3
REMARK   3 REFINEMENT.
REMARK   3   PROGRAM     : PHENIX (1.20.1_4487: ???)
REMARK   3   AUTHORS     : Adams,Afonine,Bunkoczi,Burnley,Chen,Dar,Davis,
REMARK   3               : Draizen,Echols,Gildea,Gros,Grosse-Kunstleve,Headd,
REMARK   3               : Hintze,Hung,Ioerger,Liebschner,McCoy,McKee,Moriarty,
REMARK   3               : Oeffner,Poon,Read,Richardson,Richardson,Sacchettini,
REMARK   3               : Sauter,Sobolev,Storoni,Terwilliger,Williams,Zwart
REMARK   3
REMARK   3  X-RAY DATA.
REMARK   3  
REMARK   3  REFINEMENT TARGET : ML
REMARK   3  
REMARK   3  DATA USED IN REFINEMENT.
REMARK   3   RESOLUTION RANGE HIGH (ANGSTROMS) : 2.39    
REMARK   3   RESOLUTION RANGE LOW  (ANGSTROMS) : 45.41   
REMARK   3   MIN(FOBS/SIGMA_FOBS)              : 1.35  
REMARK   3   COMPLETENESS FOR RANGE        (%) : 98.44 
REMARK   3   NUMBER OF REFLECTIONS             : 54018     
REMARK   3   NUMBER OF REFLECTIONS (NON-ANOMALOUS) : 54018     
REMARK   3  
REMARK   3  FIT TO DATA USED IN REFINEMENT.
REMARK   3   R VALUE     (WORKING + TEST SET) : 0.2088
REMARK   3   R VALUE            (WORKING SET) : 0.2063
REMARK   3   FREE R VALUE                     : 0.2552
REMARK   3   FREE R VALUE TEST SET SIZE   (%) : 5.00  
REMARK   3   FREE R VALUE TEST SET COUNT      : 2702      
REMARK   3  
REMARK   3  FIT TO DATA USED IN REFINEMENT (IN BINS).
REMARK   3   BIN  RESOLUTION RANGE  COMPL.    NWORK NFREE   RWORK  RFREE  CCWORK CCFREE
REMARK   3     1   45.41 -    6.38    0.96     2742   145  0.1520 0.1835   0.947  0.901
REMARK   3     2    6.38 -    5.07    0.99     2742   144  0.1621 0.2036   0.938  0.911
REMARK   3     3    5.07 -    4.43    0.99     2718   144  0.1352 0.1562   0.954  0.939
REMARK   3     4    4.43 -    4.02    0.98     2713   142  0.1439 0.1985   0.950  0.882
REMARK   3     5    4.02 -    3.73    0.98     2683   142  0.1773 0.2153   0.922  0.882
REMARK   3     6    3.73 -    3.51    0.99     2725   143  0.1948 0.2375   0.916  0.862
REMARK   3     7    3.51 -    3.34    0.99     2706   143  0.2097 0.2518   0.893  0.845
REMARK   3     8    3.34 -    3.19    0.99     2698   141  0.2380 0.2921   0.867  0.825
REMARK   3     9    3.19 -    3.07    0.99     2720   144  0.2432 0.3139   0.862  0.812
REMARK   3    10    3.07 -    2.96    0.99     2695   142  0.2778 0.3532   0.833  0.695
REMARK   3    11    2.96 -    2.87    0.99     2703   142  0.2829 0.3643   0.851  0.706
REMARK   3    12    2.87 -    2.79    0.99     2686   141  0.2717 0.2954   0.842  0.793
REMARK   3    13    2.79 -    2.72    0.99     2695   142  0.2689 0.3347   0.849  0.742
REMARK   3    14    2.72 -    2.65    0.98     2694   142  0.2771 0.3637   0.830  0.661
REMARK   3    15    2.65 -    2.59    0.99     2680   141  0.2832 0.3558   0.820  0.658
REMARK   3    16    2.59 -    2.53    0.99     2685   142  0.2988 0.3586   0.816  0.716
REMARK   3    17    2.53 -    2.48    0.98     2697   142  0.3072 0.3517   0.815  0.729
REMARK   3    18    2.48 -    2.44    0.99     2641   139  0.3148 0.4065   0.807  0.603
REMARK   3    19    2.44 -    2.39    0.97     2693   141  0.3442 0.3964   0.780  0.675
REMARK   3  
REMARK   3  BULK SOLVENT MODELLING.
REMARK   3   METHOD USED        : FLAT BULK SOLVENT MODEL
REMARK   3   SOLVENT RADIUS     : 1.10    
REMARK   3   SHRINKAGE RADIUS   : 0.90    
REMARK   3   GRID STEP FACTOR   : 4.00    
REMARK   3  
REMARK   3  ERROR ESTIMATES.
REMARK   3   COORDINATE ERROR (MAXIMUM-LIKELIHOOD BASED)     : 0.39    
REMARK   3   PHASE ERROR (DEGREES, MAXIMUM-LIKELIHOOD BASED) : 30.47   
REMARK   3  
REMARK   3  STRUCTURE FACTORS CALCULATION ALGORITHM : FFT
REMARK   3  B VALUES.
REMARK   3   FROM WILSON PLOT           (A**2) : 40.01   
REMARK   3  
REMARK   3  GEOMETRY RESTRAINTS LIBRARY: GEOSTD + MONOMER LIBRARY + CDL V1.2
REMARK   3  DEVIATIONS FROM IDEAL VALUES - RMSD. RMSZ FOR BONDS AND ANGLES.
REMARK   3    BOND      :  0.008   0.069   8962  Z= 0.504
REMARK   3    ANGLE     :  0.922  12.712  12220  Z= 0.490
REMARK   3    CHIRALITY :  0.050   0.203   1281
REMARK   3    PLANARITY :  0.007   0.046   1617
REMARK   3    DIHEDRAL  : 14.837  88.034   3077
REMARK   3    MIN NONBONDED DISTANCE : 2.031
REMARK   3  
REMARK   3  MOLPROBITY STATISTICS.
REMARK   3    ALL-ATOM CLASHSCORE : 4.16
REMARK   3    RAMACHANDRAN PLOT:
REMARK   3      OUTLIERS :  0.19 %
REMARK   3      ALLOWED  :  2.73 %
REMARK   3      FAVORED  : 97.08 %
REMARK   3    ROTAMER OUTLIERS :  2.29 %
REMARK   3    CBETA DEVIATIONS :  0.00 %
REMARK   3    PEPTIDE PLANE:
REMARK   3      CIS-PROLINE     : 0.00 %
REMARK   3      CIS-GENERAL     : 0.19 %
REMARK   3      TWISTED PROLINE : 0.00 %
REMARK   3      TWISTED GENERAL : 0.00 %
REMARK   3  
REMARK   3  RAMA-Z (RAMACHANDRAN PLOT Z-SCORE):
REMARK   3  INTERPRETATION: BAD |RAMA-Z| > 3; SUSPICIOUS 2 < |RAMA-Z| < 3; GOOD |RAMA-Z| < 2.
REMARK   3  SCORES FOR WHOLE/HELIX/SHEET/LOOP ARE SCALED INDEPENDENTLY;
REMARK   3  THEREFORE, THE VALUES ARE NOT RELATED IN A SIMPLE MANNER.
REMARK   3    WHOLE: -2.37 (0.22), RESIDUES: 1067
REMARK   3    HELIX: -2.03 (0.15), RESIDUES: 683
REMARK   3    SHEET: -1.11 (0.67), RESIDUES: 67
REMARK   3    LOOP :  0.04 (0.36), RESIDUES: 317
REMARK   3  
REMARK   3                  min    max   mean <Bi,j>   iso aniso
REMARK   3     Overall:   18.17 106.37  46.92   4.52  8890     0
REMARK   3     Protein:   18.17 106.37  47.02   4.52  8703     0
REMARK   3     Water:     26.37  59.35  41.29    N/A   157     0
REMARK   3     Other:     28.17  78.30  47.01    N/A    30     0
REMARK   3     Chain  A:  18.17 101.60  41.27    N/A  4223     0
REMARK   3     Chain  C:  39.80  58.40  46.31    N/A    20     0
REMARK   3     Chain  B:  27.60 106.37  52.28    N/A  4254     0
REMARK   3     Chain  E:  36.82  63.95  46.60    N/A    39     0
REMARK   3     Chain  D:  36.52  50.73  43.02    N/A    20     0
REMARK   3     Chain  G:  54.35  65.32  59.39    N/A    20     0
REMARK   3     Chain  F:  38.32  79.09  57.44    N/A    39     0
REMARK   3     Chain  I:  40.58  68.30  55.49    N/A    39     0
REMARK   3     Chain  H:  50.21  64.06  57.29    N/A    20     0
REMARK   3     Chain  J:  52.83  89.82  70.14    N/A    39     0
REMARK   3     Chain  S:  26.37  59.35  41.29    N/A   157     0
REMARK   3     Chain  R:  28.17  53.92  42.95    N/A    20     0
REMARK   3     Histogram:
REMARK   3         Values      Number of atoms
REMARK   3      18.17 - 26.99       100
REMARK   3      26.99 - 35.81      1496
REMARK   3      35.81 - 44.63      2594
REMARK   3      44.63 - 53.45      2388
REMARK   3      53.45 - 62.27      1379
REMARK   3      62.27 - 71.09       579
REMARK   3      71.09 - 79.91       247
REMARK   3      79.91 - 88.73        69
REMARK   3      88.73 - 97.55        26
REMARK   3      97.55 - 106.37       12
REMARK   3  
REMARK   3
LINK        ZN    ZN B 701                 NE2 HIS B 496 
LINK        ZN    ZN B 701                 NE2 HIS B 492 
LINK        ZN    ZN A 701                 NE2 HIS A 496 
LINK        ZN    ZN A 701                 NE2 HIS A 492 
SSBOND   1 CYS A   92    CYS A  116 
SSBOND   2 CYS A  358    CYS A  364 
SSBOND   3 CYS A  381    CYS A  401 
SSBOND   4 CYS B   92    CYS B  116 
SSBOND   5 CYS B  358    CYS B  364 
SSBOND   6 CYS B  381    CYS B  401 
SSBOND   7 CYS B  381    CYS B  401 
CRYST1   72.972   75.549  130.551  90.00 103.06  90.00 P 1 21 1
SCALE1      0.013704  0.000000  0.003179        0.00000
SCALE2      0.000000  0.013236  0.000000        0.00000
SCALE3      0.000000  0.000000  0.007863        0.00000
ATOM      1  N   GLU A  90      18.305  -2.534  34.706  1.00 85.35      A    N
ATOM      2  CA  GLU A  90      19.466  -3.275  35.190  1.00 91.16      A    C
ATOM      3  C   GLU A  90      20.527  -2.332  35.773  1.00 90.28      A    C
ATOM      4  O   GLU A  90      21.119  -2.621  36.815  1.00 95.11      A    O
ATOM      5  CB  GLU A  90      20.065  -4.139  34.069  1.00 88.71      A    C
ATOM      6  CG  GLU A  90      21.251  -5.014  34.510  1.00 92.42      A    C
ATOM      7  CD  GLU A  90      20.873  -6.073  35.554  1.00 97.79      A    C
ATOM      8  OE1 GLU A  90      20.027  -6.941  35.243  1.00101.60      A    O
ATOM      9  OE2 GLU A  90      21.427  -6.045  36.679  1.00 91.34      A    O
ATOM     10  N   GLN A  91      20.769  -1.209  35.098  1.00 85.10      A    N
ATOM     11  CA  GLN A  91      21.732  -0.219  35.557  1.00 83.25      A    C
ATOM     12  C   GLN A  91      21.186   1.177  35.289  1.00 80.62      A    C
ATOM     13  O   GLN A  91      20.337   1.375  34.418  1.00 77.14      A    O
ATOM     14  CB  GLN A  91      23.097  -0.389  34.877  1.00 82.33      A    C
ATOM     15  CG  GLN A  91      23.865  -1.620  35.306  1.00 84.76      A    C
ATOM     16  CD  GLN A  91      25.328  -1.543  34.914  1.00 91.84      A    C
ATOM     17  OE1 GLN A  91      25.663  -1.498  33.729  1.00 87.87      A    O
ATOM     18  NE2 GLN A  91      26.209  -1.515  35.912  1.00 94.11      A    N
ATOM     19  N   CYS A  92      21.670   2.142  36.077  1.00 79.76      A    N
ATOM     20  CA  CYS A  92      21.161   3.510  36.034  1.00 74.17      A    C
ATOM     21  C   CYS A  92      21.705   4.247  34.816  1.00 72.34      A    C
ATOM     22  O   CYS A  92      22.922   4.346  34.628  1.00 71.32      A    O
ATOM     23  CB  CYS A  92      21.538   4.274  37.309  1.00 70.15      A    C
ATOM     24  SG  CYS A  92      20.802   3.692  38.887  1.00 75.68      A    S
ATOM     25  N   ASP A  93      20.801   4.808  34.020  1.00 66.79      A    N
ATOM     26  CA  ASP A  93      21.143   5.572  32.824  1.00 64.39      A    C
ATOM     27  C   ASP A  93      20.756   7.015  33.113  1.00 61.47      A    C
ATOM     28  O   ASP A  93      19.622   7.432  32.874  1.00 59.50      A    O
ATOM     29  CB  ASP A  93      20.413   5.045  31.592  1.00 67.36      A    C
ATOM     30  CG  ASP A  93      21.051   5.506  30.293  1.00 72.35      A    C
ATOM     31  OD1 ASP A  93      21.651   6.608  30.277  1.00 69.62      A    O
ATOM     32  OD2 ASP A  93      20.924   4.778  29.284  1.00 74.87      A    O
ATOM     33  N   LEU A  94      21.707   7.775  33.642  1.00 61.17      A    N
ATOM     34  CA  LEU A  94      21.402   9.137  34.038  1.00 55.70      A    C
ATOM     35  C   LEU A  94      21.079  10.005  32.832  1.00 60.67      A    C
ATOM     36  O   LEU A  94      20.372  11.009  32.972  1.00 59.73      A    O
ATOM     37  CB  LEU A  94      22.579   9.706  34.825  1.00 53.32      A    C
ATOM     38  CG  LEU A  94      22.460  11.072  35.492  1.00 59.37      A    C
ATOM     39  CD1 LEU A  94      21.396  11.015  36.565  1.00 53.80      A    C
ATOM     40  CD2 LEU A  94      23.804  11.502  36.081  1.00 55.20      A    C
ATOM     41  N   SER A  95      21.544   9.616  31.643  1.00 62.81      A    N
ATOM     42  CA  SER A  95      21.335  10.451  30.469  1.00 61.54      A    C
ATOM     43  C   SER A  95      19.878  10.468  30.048  1.00 59.61      A    C
ATOM     44  O   SER A  95      19.416  11.458  29.469  1.00 60.54      A    O
ATOM     45  CB  SER A  95      22.206   9.970  29.315  1.00 57.79      A    C
ATOM     46  OG  SER A  95      21.727   8.741  28.810  1.00 69.23      A    O
ATOM     47  N   GLN A  96      19.136   9.400  30.353  1.00 56.12      A    N
ATOM     48  CA  GLN A  96      17.724   9.339  29.994  1.00 57.22      A    C
ATOM     49  C   GLN A  96      16.901  10.439  30.653  1.00 59.76      A    C
ATOM     50  O   GLN A  96      15.799  10.736  30.180  1.00 63.05      A    O
ATOM     51  CB  GLN A  96      17.147   7.972  30.355  1.00 60.24      A    C
ATOM     52  CG  GLN A  96      17.880   6.810  29.720  1.00 66.44      A    C
ATOM     53  CD  GLN A  96      17.488   6.578  28.270  1.00 76.34      A    C
ATOM     54  OE1 GLN A  96      16.708   7.340  27.691  1.00 77.74      A    O
ATOM     55  NE2 GLN A  96      18.024   5.512  27.675  1.00 77.41      A    N
ATOM     56  N   PHE A  97      17.407  11.056  31.721  1.00 58.25      A    N
ATOM     57  CA  PHE A  97      16.719  12.159  32.377  1.00 52.00      A    C
ATOM     58  C   PHE A  97      17.017  13.509  31.738  1.00 51.28      A    C
ATOM     59  O   PHE A  97      16.376  14.507  32.087  1.00 55.60      A    O
ATOM     60  CB  PHE A  97      17.114  12.225  33.861  1.00 54.19      A    C
ATOM     61  CG  PHE A  97      16.757  11.001  34.651  1.00 46.84      A    C
ATOM     62  CD1 PHE A  97      15.500  10.870  35.213  1.00 43.17      A    C
ATOM     63  CD2 PHE A  97      17.692  10.006  34.870  1.00 49.65      A    C
ATOM     64  CE1 PHE A  97      15.171   9.762  35.950  1.00 37.65      A    C
ATOM     65  CE2 PHE A  97      17.372   8.892  35.610  1.00 48.04      A    C
ATOM     66  CZ  PHE A  97      16.107   8.766  36.146  1.00 46.92      A    C
ATOM     67  N   GLN A  98      17.984  13.574  30.830  1.00 58.47      A    N
ATOM     68  CA  GLN A  98      18.386  14.829  30.189  1.00 55.39      A    C
ATOM     69  C   GLN A  98      17.623  15.006  28.873  1.00 58.79      A    C
ATOM     70  O   GLN A  98      18.184  14.994  27.776  1.00 60.32      A    O
ATOM     71  CB  GLN A  98      19.893  14.822  29.966  1.00 50.79      A    C
ATOM     72  CG  GLN A  98      20.580  16.160  29.958  1.00 61.42      A    C
ATOM     73  CD  GLN A  98      22.062  16.023  29.670  1.00 58.47      A    C
ATOM     74  OE1 GLN A  98      22.620  14.924  29.725  1.00 58.33      A    O
ATOM     75  NE2 GLN A  98      22.693  17.125  29.294  1.00 64.42      A    N
ATOM     76  N   THR A  99      16.313  15.207  28.998  1.00 53.74      A    N
ATOM     77  CA  THR A  99      15.458  15.302  27.829  1.00 53.84      A    C
ATOM     78  C   THR A  99      14.407  16.376  28.034  1.00 60.60      A    C
ATOM     79  O   THR A  99      14.109  16.788  29.160  1.00 56.32      A    O
ATOM     80  CB  THR A  99      14.740  13.994  27.507  1.00 58.30      A    C
ATOM     81  OG1 THR A  99      13.938  14.184  26.332  1.00 61.45      A    O
ATOM     82  CG2 THR A  99      13.835  13.583  28.663  1.00 55.58      A    C
ATOM     83  N   THR A 100      13.842  16.819  26.911  1.00 59.71      A    N
ATOM     84  CA  THR A 100      12.731  17.758  26.911  1.00 57.35      A    C
ATOM     85  C   THR A 100      11.374  17.069  26.990  1.00 55.65      A    C
ATOM     86  O   THR A 100      10.368  17.748  27.231  1.00 52.76      A    O
ATOM     87  CB  THR A 100      12.779  18.624  25.658  1.00 59.30      A    C
ATOM     88  OG1 THR A 100      11.441  18.984  25.287  1.00 66.36      A    O
ATOM     89  CG2 THR A 100      13.443  17.852  24.515  1.00 54.74      A    C
ATOM     90  N   SER A 101      11.325  15.752  26.780  1.00 52.58      A    N
ATOM     91  CA  SER A 101      10.076  14.995  26.770  1.00 52.47      A    C
ATOM     92  C   SER A 101       9.682  14.581  28.185  1.00 53.61      A    C
ATOM     93  O   SER A 101      10.302  13.683  28.770  1.00 47.47      A    O
ATOM     94  CB  SER A 101      10.205  13.762  25.887  1.00 47.51      A    C
ATOM     95  OG  SER A 101       9.067  12.955  26.084  1.00 48.09      A    O
ATOM     96  N   SER A 102       8.617  15.204  28.708  1.00 53.06      A    N
ATOM     97  CA  SER A 102       8.068  14.822  30.006  1.00 45.98      A    C
ATOM     98  C   SER A 102       7.701  13.351  30.036  1.00 51.73      A    C
ATOM     99  O   SER A 102       7.866  12.677  31.060  1.00 50.69      A    O
ATOM    100  CB  SER A 102       6.855  15.685  30.345  1.00 47.51      A    C
ATOM    101  OG  SER A 102       7.244  16.824  31.111  1.00 44.99      A    O
ATOM    102  N   ASN A 103       7.174  12.843  28.925  1.00 60.99      A    N
ATOM    103  CA  ASN A 103       6.820  11.434  28.836  1.00 50.51      A    C
ATOM    104  C   ASN A 103       8.057  10.559  29.049  1.00 54.48      A    C
ATOM    105  O   ASN A 103       8.052   9.631  29.871  1.00 49.73      A    O
ATOM    106  CB  ASN A 103       6.170  11.186  27.479  1.00 61.03      A    C
ATOM    107  CG  ASN A 103       5.048  10.185  27.540  1.00 73.32      A    C
ATOM    108  OD1 ASN A 103       5.064   9.164  26.849  1.00 74.92      A    O
ATOM    109  ND2 ASN A 103       4.039  10.490  28.354  1.00 73.51      A    N
ATOM    110  N   GLN A 104       9.135  10.843  28.306  1.00 53.08      A    N
ATOM    111  CA  GLN A 104      10.362  10.065  28.454  1.00 50.43      A    C
ATOM    112  C   GLN A 104      10.982  10.237  29.837  1.00 49.86      A    C
ATOM    113  O   GLN A 104      11.575   9.290  30.359  1.00 50.10      A    O
ATOM    114  CB  GLN A 104      11.371  10.459  27.377  1.00 51.80      A    C
ATOM    115  CG  GLN A 104      12.701   9.725  27.490  1.00 62.69      A    C
ATOM    116  CD  GLN A 104      13.653  10.015  26.338  1.00 72.88      A    C
ATOM    117  OE1 GLN A 104      13.317   9.789  25.168  1.00 77.58      A    O
ATOM    118  NE2 GLN A 104      14.855  10.505  26.665  1.00 59.40      A    N
ATOM    119  N   LEU A 105      10.847  11.420  30.450  1.00 51.26      A    N
ATOM    120  CA  LEU A 105      11.336  11.622  31.814  1.00 40.41      A    C
ATOM    121  C   LEU A 105      10.626  10.702  32.788  1.00 47.64      A    C
ATOM    122  O   LEU A 105      11.257  10.100  33.663  1.00 48.04      A    O
ATOM    123  CB  LEU A 105      11.134  13.065  32.244  1.00 47.84      A    C
ATOM    124  CG  LEU A 105      11.459  13.446  33.690  1.00 38.03      A    C
ATOM    125  CD1 LEU A 105      12.909  13.229  33.980  1.00 39.44      A    C
ATOM    126  CD2 LEU A 105      11.060  14.908  33.888  1.00 34.59      A    C
ATOM    127  N   MET A 106       9.301  10.608  32.676  1.00 47.52      A    N
ATOM    128  CA  MET A 106       8.545   9.726  33.560  1.00 46.02      A    C
ATOM    129  C   MET A 106       8.831   8.256  33.285  1.00 48.19      A    C
ATOM    130  O   MET A 106       8.869   7.450  34.221  1.00 53.51      A    O
ATOM    131  CB  MET A 106       7.053  10.024  33.451  1.00 43.38      A    C
ATOM    132  CG  MET A 106       6.713  11.315  34.151  1.00 40.63      A    C
ATOM    133  SD  MET A 106       4.984  11.713  34.093  1.00 60.40      A    S
ATOM    134  CE  MET A 106       5.073  13.078  32.917  1.00 43.78      A    C
ATOM    135  N   ALA A 107       9.029   7.877  32.021  1.00 46.48      A    N
ATOM    136  CA  ALA A 107       9.477   6.513  31.743  1.00 47.72      A    C
ATOM    137  C   ALA A 107      10.805   6.214  32.437  1.00 46.58      A    C
ATOM    138  O   ALA A 107      11.006   5.115  32.956  1.00 46.88      A    O
ATOM    139  CB  ALA A 107       9.590   6.279  30.242  1.00 35.38      A    C
ATOM    140  N   ALA A 108      11.725   7.178  32.461  1.00 46.26      A    N
ATOM    141  CA  ALA A 108      12.987   6.948  33.157  1.00 51.43      A    C
ATOM    142  C   ALA A 108      12.770   6.783  34.658  1.00 51.10      A    C
ATOM    143  O   ALA A 108      13.425   5.955  35.300  1.00 50.59      A    O
ATOM    144  CB  ALA A 108      13.963   8.089  32.883  1.00 46.73      A    C
ATOM    145  N   ILE A 109      11.843   7.549  35.230  1.00 49.43      A    N
ATOM    146  CA  ILE A 109      11.612   7.485  36.668  1.00 49.07      A    C
ATOM    147  C   ILE A 109      10.999   6.146  37.056  1.00 46.99      A    C
ATOM    148  O   ILE A 109      11.461   5.481  37.990  1.00 49.08      A    O
ATOM    149  CB  ILE A 109      10.732   8.662  37.121  1.00 42.83      A    C
ATOM    150  CG1 ILE A 109      11.509   9.971  37.005  1.00 43.21      A    C
ATOM    151  CG2 ILE A 109      10.214   8.447  38.522  1.00 38.21      A    C
ATOM    152  CD1 ILE A 109      10.656  11.181  37.244  1.00 32.65      A    C
ATOM    153  N   ARG A 110       9.932   5.746  36.376  1.00 42.69      A    N
ATOM    154  CA  ARG A 110       9.240   4.535  36.784  1.00 44.40      A    C
ATOM    155  C   ARG A 110      10.028   3.274  36.446  1.00 49.46      A    C
ATOM    156  O   ARG A 110       9.835   2.247  37.107  1.00 44.33      A    O
ATOM    157  CB  ARG A 110       7.850   4.475  36.146  1.00 46.87      A    C
ATOM    158  CG  ARG A 110       7.793   3.629  34.885  1.00 50.28      A    C
ATOM    159  CD  ARG A 110       6.379   3.419  34.401  1.00 41.76      A    C
ATOM    160  NE  ARG A 110       5.695   4.697  34.316  1.00 57.67      A    N
ATOM    161  CZ  ARG A 110       5.674   5.457  33.232  1.00 58.38      A    C
ATOM    162  NH1 ARG A 110       6.238   5.061  32.100  1.00 54.98      A    N
ATOM    163  NH2 ARG A 110       5.076   6.644  33.288  1.00 64.91      A    N
ATOM    164  N   GLN A 111      10.928   3.333  35.461  1.00 50.03      A    N
ATOM    165  CA  GLN A 111      11.700   2.155  35.085  1.00 57.10      A    C
ATOM    166  C   GLN A 111      13.003   2.076  35.856  1.00 50.61      A    C
ATOM    167  O   GLN A 111      13.365   1.009  36.358  1.00 55.67      A    O
ATOM    168  CB  GLN A 111      11.995   2.144  33.580  1.00 55.96      A    C
ATOM    169  CG  GLN A 111      10.809   1.797  32.709  1.00 55.76      A    C
ATOM    170  CD  GLN A 111      11.084   2.062  31.237  1.00 60.68      A    C
ATOM    171  OE1 GLN A 111      12.216   1.910  30.771  1.00 65.30      A    O
ATOM    172  NE2 GLN A 111      10.051   2.451  30.499  1.00 51.69      A    N
ATOM    173  N   GLN A 112      13.716   3.192  35.961  1.00 50.10      A    N
ATOM    174  CA  GLN A 112      14.982   3.168  36.670  1.00 52.60      A    C
ATOM    175  C   GLN A 112      14.797   3.157  38.182  1.00 54.95      A    C
ATOM    176  O   GLN A 112      15.710   2.722  38.894  1.00 51.38      A    O
ATOM    177  CB  GLN A 112      15.850   4.349  36.234  1.00 51.60      A    C
ATOM    178  CG  GLN A 112      16.131   4.381  34.747  1.00 44.98      A    C
ATOM    179  CD  GLN A 112      17.298   5.278  34.391  1.00 55.01      A    C
ATOM    180  OE1 GLN A 112      18.317   5.295  35.079  1.00 57.61      A    O
ATOM    181  NE2 GLN A 112      17.174   5.994  33.282  1.00 57.40      A    N
ATOM    182  N   GLY A 113      13.648   3.621  38.686  1.00 53.23      A    N
ATOM    183  CA  GLY A 113      13.316   3.486  40.091  1.00 47.41      A    C
ATOM    184  C   GLY A 113      14.017   4.482  40.994  1.00 41.24      A    C
ATOM    185  O   GLY A 113      14.941   5.193  40.603  1.00 44.86      A    O
ATOM    186  N   ALA A 114      13.565   4.508  42.252  1.00 44.10      A    N
ATOM    187  CA  ALA A 114      14.017   5.532  43.199  1.00 41.08      A    C
ATOM    188  C   ALA A 114      15.531   5.543  43.392  1.00 39.63      A    C
ATOM    189  O   ALA A 114      16.117   6.613  43.565  1.00 47.02      A    O
ATOM    190  CB  ALA A 114      13.332   5.336  44.550  1.00 33.24      A    C
ATOM    191  N   SER A 115      16.190   4.385  43.337  1.00 44.12      A    N
ATOM    192  CA  SER A 115      17.630   4.345  43.589  1.00 50.07      A    C
ATOM    193  C   SER A 115      18.428   5.028  42.489  1.00 48.12      A    C
ATOM    194  O   SER A 115      19.553   5.465  42.741  1.00 45.75      A    O
ATOM    195  CB  SER A 115      18.109   2.902  43.771  1.00 47.65      A    C
ATOM    196  OG  SER A 115      17.539   2.047  42.790  1.00 59.25      A    O
ATOM    197  N   CYS A 116      17.882   5.121  41.279  1.00 49.93      A    N
ATOM    198  CA  CYS A 116      18.541   5.878  40.221  1.00 50.79      A    C
ATOM    199  C   CYS A 116      18.203   7.366  40.234  1.00 48.54      A    C
ATOM    200  O   CYS A 116      19.068   8.186  39.905  1.00 48.78      A    O
ATOM    201  CB  CYS A 116      18.191   5.286  38.856  1.00 57.34      A    C
ATOM    202  SG  CYS A 116      18.769   3.599  38.643  1.00 63.49      A    S
ATOM    203  N   VAL A 117      16.970   7.740  40.598  1.00 46.91      A    N
ATOM    204  CA  VAL A 117      16.628   9.152  40.760  1.00 44.72      A    C
ATOM    205  C   VAL A 117      17.565   9.839  41.741  1.00 46.42      A    C
ATOM    206  O   VAL A 117      17.772  11.053  41.653  1.00 44.79      A    O
ATOM    207  CB  VAL A 117      15.160   9.299  41.220  1.00 42.90      A    C
ATOM    208  CG1 VAL A 117      14.821  10.779  41.548  1.00 42.19      A    C
ATOM    209  CG2 VAL A 117      14.239   8.774  40.158  1.00 42.76      A    C
ATOM    210  N   ASN A 118      18.164   9.066  42.657  1.00 49.32      A    N
ATOM    211  CA  ASN A 118      19.126   9.581  43.625  1.00 47.59      A    C
ATOM    212  C   ASN A 118      20.237  10.374  42.942  1.00 51.66      A    C
ATOM    213  O   ASN A 118      20.714  11.388  43.474  1.00 47.29      A    O
ATOM    214  CB  ASN A 118      19.738   8.398  44.387  1.00 53.52      A    C
ATOM    215  CG  ASN A 118      18.871   7.913  45.532  1.00 50.36      A    C
ATOM    216  OD1 ASN A 118      18.179   8.688  46.182  1.00 55.67      A    O
ATOM    217  ND2 ASN A 118      18.902   6.613  45.775  1.00 56.34      A    N
ATOM    218  N   ALA A 119      20.682   9.899  41.769  1.00 48.39      A    N
ATOM    219  CA  ALA A 119      21.789  10.529  41.063  1.00 43.06      A    C
ATOM    220  C   ALA A 119      21.465  11.958  40.662  1.00 47.39      A    C
ATOM    221  O   ALA A 119      22.384  12.751  40.433  1.00 52.34      A    O
ATOM    222  CB  ALA A 119      22.160   9.701  39.839  1.00 43.67      A    C
ATOM    223  N   LEU A 120      20.179  12.302  40.564  1.00 44.27      A    N
ATOM    224  CA  LEU A 120      19.805  13.634  40.116  1.00 48.17      A    C
ATOM    225  C   LEU A 120      20.142  14.704  41.144  1.00 46.29      A    C
ATOM    226  O   LEU A 120      20.246  15.871  40.773  1.00 51.23      A    O
ATOM    227  CB  LEU A 120      18.312  13.680  39.793  1.00 43.10      A    C
ATOM    228  CG  LEU A 120      17.857  12.859  38.589  1.00 45.03      A    C
ATOM    229  CD1 LEU A 120      16.349  12.936  38.448  1.00 42.84      A    C
ATOM    230  CD2 LEU A 120      18.555  13.327  37.314  1.00 45.39      A    C
ATOM    231  N   PHE A 121      20.361  14.331  42.410  1.00 47.08      A    N
ATOM    232  CA  PHE A 121      20.700  15.324  43.428  1.00 43.69      A    C
ATOM    233  C   PHE A 121      22.036  16.001  43.157  1.00 47.77      A    C
ATOM    234  O   PHE A 121      22.197  17.189  43.458  1.00 43.50      A    O
ATOM    235  CB  PHE A 121      20.730  14.672  44.815  1.00 46.38      A    C
ATOM    236  CG  PHE A 121      19.374  14.419  45.391  1.00 45.54      A    C
ATOM    237  CD1 PHE A 121      18.670  13.268  45.070  1.00 36.66      A    C
ATOM    238  CD2 PHE A 121      18.796  15.348  46.257  1.00 47.81      A    C
ATOM    239  CE1 PHE A 121      17.416  13.036  45.586  1.00 34.95      A    C
ATOM    240  CE2 PHE A 121      17.529  15.125  46.779  1.00 46.30      A    C
ATOM    241  CZ  PHE A 121      16.834  13.958  46.429  1.00 38.23      A    C
ATOM    242  N   SER A 122      22.999  15.268  42.580  1.00 54.13      A    N
ATOM    243  CA  SER A 122      24.369  15.743  42.414  1.00 56.27      A    C
ATOM    244  C   SER A 122      24.833  15.640  40.967  1.00 59.37      A    C
ATOM    245  O   SER A 122      26.041  15.610  40.709  1.00 65.68      A    O
ATOM    246  CB  SER A 122      25.316  14.941  43.297  1.00 49.47      A    C
ATOM    247  OG  SER A 122      25.242  13.593  42.889  1.00 48.74      A    O
ATOM    248  N   ALA A 123      23.902  15.594  40.023  1.00 57.76      A    N
ATOM    249  CA  ALA A 123      24.243  15.452  38.620  1.00 57.02      A    C
ATOM    250  C   ALA A 123      24.790  16.761  38.057  1.00 64.05      A    C
ATOM    251  O   ALA A 123      24.599  17.849  38.615  1.00 54.86      A    O
ATOM    252  CB  ALA A 123      23.022  15.013  37.816  1.00 47.43      A    C
ATOM    253  N   ASP A 124      25.506  16.627  36.943  1.00 72.46      A    N
ATOM    254  CA  ASP A 124      25.966  17.777  36.176  1.00 63.36      A    C
ATOM    255  C   ASP A 124      24.814  18.755  35.972  1.00 61.67      A    C
ATOM    256  O   ASP A 124      23.660  18.346  35.805  1.00 58.44      A    O
ATOM    257  CB  ASP A 124      26.492  17.282  34.819  1.00 70.44      A    C
ATOM    258  CG  ASP A 124      27.700  18.055  34.326  1.00 76.04      A    C
ATOM    259  OD1 ASP A 124      27.531  19.243  33.944  1.00 75.03      A    O
ATOM    260  OD2 ASP A 124      28.813  17.459  34.315  1.00 71.12      A    O
ATOM    261  N   THR A 125      25.124  20.056  35.984  1.00 58.41      A    N
ATOM    262  CA  THR A 125      24.041  21.022  35.870  1.00 57.01      A    C
ATOM    263  C   THR A 125      23.379  20.998  34.498  1.00 56.39      A    C
ATOM    264  O   THR A 125      22.299  21.572  34.337  1.00 57.89      A    O
ATOM    265  CB  THR A 125      24.540  22.430  36.191  1.00 58.46      A    C
ATOM    266  OG1 THR A 125      23.416  23.311  36.310  1.00 57.97      A    O
ATOM    267  CG2 THR A 125      25.456  22.935  35.092  1.00 51.05      A    C
ATOM    268  N   GLY A 126      23.991  20.350  33.510  1.00 56.56      A    N
ATOM    269  CA  GLY A 126      23.270  20.070  32.281  1.00 58.95      A    C
ATOM    270  C   GLY A 126      22.173  19.042  32.481  1.00 58.86      A    C
ATOM    271  O   GLY A 126      21.106  19.129  31.864  1.00 60.31      A    O
ATOM    272  N   VAL A 127      22.431  18.043  33.334  1.00 61.60      A    N
ATOM    273  CA  VAL A 127      21.408  17.064  33.698  1.00 53.16      A    C
ATOM    274  C   VAL A 127      20.307  17.733  34.510  1.00 59.91      A    C
ATOM    275  O   VAL A 127      19.113  17.564  34.234  1.00 55.93      A    O
ATOM    276  CB  VAL A 127      22.039  15.913  34.497  1.00 53.48      A    C
ATOM    277  CG1 VAL A 127      20.993  14.870  34.827  1.00 50.62      A    C
ATOM    278  CG2 VAL A 127      23.237  15.334  33.767  1.00 56.94      A    C
ATOM    279  N   GLN A 128      20.701  18.498  35.530  1.00 55.72      A    N
ATOM    280  CA  GLN A 128      19.736  19.129  36.419  1.00 51.07      A    C
ATOM    281  C   GLN A 128      18.876  20.149  35.680  1.00 54.69      A    C
ATOM    282  O   GLN A 128      17.654  20.194  35.872  1.00 52.76      A    O
ATOM    283  CB  GLN A 128      20.481  19.777  37.583  1.00 54.23      A    C
ATOM    284  CG  GLN A 128      21.218  18.753  38.421  1.00 50.66      A    C
ATOM    285  CD  GLN A 128      21.477  19.199  39.839  1.00 45.99      A    C
ATOM    286  OE1 GLN A 128      21.548  20.392  40.131  1.00 47.79      A    O
ATOM    287  NE2 GLN A 128      21.585  18.233  40.744  1.00 45.90      A    N
ATOM    288  N   GLU A 129      19.490  20.975  34.830  1.00 56.15      A    N
ATOM    289  CA  GLU A 129      18.713  21.982  34.118  1.00 52.17      A    C
ATOM    290  C   GLU A 129      17.698  21.339  33.180  1.00 53.87      A    C
ATOM    291  O   GLU A 129      16.567  21.827  33.049  1.00 51.73      A    O
ATOM    292  CB  GLU A 129      19.630  22.916  33.338  1.00 50.54      A    C
ATOM    293  CG  GLU A 129      19.974  24.202  34.065  1.00 63.13      A    C
ATOM    294  CD  GLU A 129      21.182  24.908  33.463  1.00 69.65      A    C
ATOM    295  OE1 GLU A 129      22.279  24.303  33.415  1.00 67.63      A    O
ATOM    296  OE2 GLU A 129      21.024  26.069  33.025  1.00 69.65      A    O
ATOM    297  N   ALA A 130      18.084  20.256  32.507  1.00 49.11      A    N
ATOM    298  CA  ALA A 130      17.139  19.551  31.645  1.00 46.86      A    C
ATOM    299  C   ALA A 130      16.047  18.872  32.464  1.00 52.10      A    C
ATOM    300  O   ALA A 130      14.852  19.036  32.188  1.00 48.31      A    O
ATOM    301  CB  ALA A 130      17.880  18.525  30.793  1.00 49.19      A    C
ATOM    302  N   ALA A 131      16.450  18.110  33.490  1.00 56.58      A    N
ATOM    303  CA  ALA A 131      15.539  17.222  34.202  1.00 48.49      A    C
ATOM    304  C   ALA A 131      14.565  17.970  35.088  1.00 43.94      A    C
ATOM    305  O   ALA A 131      13.526  17.409  35.436  1.00 42.59      A    O
ATOM    306  CB  ALA A 131      16.323  16.217  35.049  1.00 46.49      A    C
ATOM    307  N   PHE A 132      14.874  19.200  35.475  1.00 42.69      A    N
ATOM    308  CA  PHE A 132      14.046  19.946  36.412  1.00 41.56      A    C
ATOM    309  C   PHE A 132      13.531  21.244  35.801  1.00 48.70      A    C
ATOM    310  O   PHE A 132      13.430  22.268  36.486  1.00 49.49      A    O
ATOM    311  CB  PHE A 132      14.796  20.250  37.709  1.00 42.34      A    C
ATOM    312  CG  PHE A 132      15.261  19.024  38.455  1.00 44.04      A    C
ATOM    313  CD1 PHE A 132      14.344  18.134  38.993  1.00 44.23      A    C
ATOM    314  CD2 PHE A 132      16.611  18.794  38.666  1.00 43.98      A    C
ATOM    315  CE1 PHE A 132      14.765  17.006  39.694  1.00 43.84      A    C
ATOM    316  CE2 PHE A 132      17.046  17.672  39.369  1.00 46.47      A    C
ATOM    317  CZ  PHE A 132      16.119  16.775  39.881  1.00 47.08      A    C
ATOM    318  N   SER A 133      13.195  21.227  34.511  1.00 39.96      A    N
ATOM    319  CA  SER A 133      12.507  22.368  33.923  1.00 41.10      A    C
ATOM    320  C   SER A 133      11.147  22.545  34.592  1.00 44.78      A    C
ATOM    321  O   SER A 133      10.548  21.586  35.086  1.00 43.59      A    O
ATOM    322  CB  SER A 133      12.334  22.171  32.413  1.00 43.62      A    C
ATOM    323  OG  SER A 133      11.131  21.484  32.112  1.00 40.20      A    O
ATOM    324  N   SER A 134      10.647  23.782  34.597  1.00 44.68      A    N
ATOM    325  CA  SER A 134       9.402  24.059  35.309  1.00 40.15      A    C
ATOM    326  C   SER A 134       8.238  23.271  34.716  1.00 43.09      A    C
ATOM    327  O   SER A 134       7.320  22.887  35.447  1.00 43.18      A    O
ATOM    328  CB  SER A 134       9.088  25.569  35.280  1.00 47.96      A    C
ATOM    329  OG  SER A 134       9.909  26.356  36.156  1.00 40.63      A    O
ATOM    330  N   ASN A 135       8.272  23.000  33.403  1.00 44.09      A    N
ATOM    331  CA  ASN A 135       7.252  22.164  32.774  1.00 40.88      A    C
ATOM    332  C   ASN A 135       7.333  20.738  33.305  1.00 39.87      A    C
ATOM    333  O   ASN A 135       6.328  20.166  33.750  1.00 41.43      A    O
ATOM    334  CB  ASN A 135       7.433  22.152  31.244  1.00 45.95      A    C
ATOM    335  CG  ASN A 135       6.937  23.429  30.550  1.00 53.44      A    C
ATOM    336  OD1 ASN A 135       5.788  23.865  30.713  1.00 50.77      A    O
ATOM    337  ND2 ASN A 135       7.817  24.025  29.758  1.00 51.36      A    N
ATOM    338  N   HIS A 136       8.522  20.138  33.219  1.00 36.64      A    N
ATOM    339  CA  HIS A 136       8.777  18.818  33.797  1.00 39.99      A    C
ATOM    340  C   HIS A 136       8.203  18.691  35.208  1.00 36.64      A    C
ATOM    341  O   HIS A 136       7.420  17.783  35.486  1.00 40.04      A    O
ATOM    342  CB  HIS A 136      10.281  18.543  33.773  1.00 34.88      A    C
ATOM    343  CG  HIS A 136      10.768  18.024  32.456  1.00 35.94      A    C
ATOM    344  ND1 HIS A 136       9.941  17.374  31.562  1.00 39.63      A    N
ATOM    345  CD2 HIS A 136      11.987  18.080  31.866  1.00 37.07      A    C
ATOM    346  CE1 HIS A 136      10.637  17.026  30.491  1.00 42.11      A    C
ATOM    347  NE2 HIS A 136      11.879  17.450  30.646  1.00 38.70      A    N
ATOM    348  N   MET A 137       8.548  19.607  36.111  1.00 38.98      A    N
ATOM    349  CA  MET A 137       7.966  19.540  37.450  1.00 43.47      A    C
ATOM    350  C   MET A 137       6.435  19.593  37.410  1.00 44.05      A    C
ATOM    351  O   MET A 137       5.767  18.856  38.149  1.00 42.92      A    O
ATOM    352  CB  MET A 137       8.517  20.662  38.330  1.00 39.04      A    C
ATOM    353  CG  MET A 137       9.996  20.550  38.629  1.00 41.25      A    C
ATOM    354  SD  MET A 137      10.400  19.401  39.953  1.00 44.05      A    S
ATOM    355  CE  MET A 137       9.290  19.927  41.246  1.00 27.32      A    C
ATOM    356  N   TYR A 138       5.857  20.437  36.542  1.00 41.13      A    N
ATOM    357  CA  TYR A 138       4.396  20.539  36.492  1.00 42.11      A    C
ATOM    358  C   TYR A 138       3.772  19.270  35.923  1.00 40.12      A    C
ATOM    359  O   TYR A 138       2.744  18.801  36.424  1.00 37.46      A    O
ATOM    360  CB  TYR A 138       3.941  21.760  35.676  1.00 33.89      A    C
ATOM    361  CG  TYR A 138       2.435  21.991  35.778  1.00 38.31      A    C
ATOM    362  CD1 TYR A 138       1.889  22.765  36.803  1.00 33.67      A    C
ATOM    363  CD2 TYR A 138       1.559  21.404  34.870  1.00 39.08      A    C
ATOM    364  CE1 TYR A 138       0.516  22.954  36.915  1.00 38.33      A    C
ATOM    365  CE2 TYR A 138       0.182  21.584  34.969  1.00 38.88      A    C
ATOM    366  CZ  TYR A 138      -0.338  22.364  35.981  1.00 44.69      A    C
ATOM    367  OH  TYR A 138      -1.712  22.534  36.068  1.00 45.01      A    O
ATOM    368  N   ASN A 139       4.369  18.704  34.874  1.00 37.90      A    N
ATOM    369  CA  ASN A 139       3.788  17.506  34.279  1.00 33.73      A    C
ATOM    370  C   ASN A 139       3.984  16.293  35.187  1.00 44.83      A    C
ATOM    371  O   ASN A 139       3.048  15.506  35.382  1.00 49.67      A    O
ATOM    372  CB  ASN A 139       4.365  17.261  32.884  1.00 33.31      A    C
ATOM    373  CG  ASN A 139       3.936  18.334  31.870  1.00 42.38      A    C
ATOM    374  OD1 ASN A 139       2.876  18.935  32.002  1.00 39.25      A    O
ATOM    375  ND2 ASN A 139       4.765  18.569  30.859  1.00 39.78      A    N
ATOM    376  N   VAL A 140       5.186  16.118  35.756  1.00 43.39      A    N
ATOM    377  CA  VAL A 140       5.421  14.986  36.655  1.00 39.23      A    C
ATOM    378  C   VAL A 140       4.496  15.079  37.860  1.00 33.53      A    C
ATOM    379  O   VAL A 140       3.931  14.076  38.306  1.00 35.77      A    O
ATOM    380  CB  VAL A 140       6.904  14.913  37.073  1.00 36.06      A    C
ATOM    381  CG1 VAL A 140       7.134  13.753  38.007  1.00 36.73      A    C
ATOM    382  CG2 VAL A 140       7.803  14.771  35.867  1.00 37.03      A    C
ATOM    383  N   ALA A 141       4.283  16.295  38.360  1.00 36.06      A    N
ATOM    384  CA  ALA A 141       3.401  16.519  39.501  1.00 32.35      A    C
ATOM    385  C   ALA A 141       1.957  16.124  39.202  1.00 34.98      A    C
ATOM    386  O   ALA A 141       1.253  15.604  40.075  1.00 35.80      A    O
ATOM    387  CB  ALA A 141       3.469  17.990  39.912  1.00 34.99      A    C
ATOM    388  N   GLN A 142       1.479  16.402  37.989  1.00 33.59      A    N
ATOM    389  CA  GLN A 142       0.083  16.119  37.670  1.00 35.65      A    C
ATOM    390  C   GLN A 142      -0.148  14.630  37.467  1.00 38.57      A    C
ATOM    391  O   GLN A 142      -1.198  14.098  37.857  1.00 39.88      A    O
ATOM    392  CB  GLN A 142      -0.332  16.892  36.422  1.00 36.65      A    C
ATOM    393  CG  GLN A 142      -0.906  18.239  36.739  1.00 41.91      A    C
ATOM    394  CD  GLN A 142      -1.713  18.784  35.590  1.00 54.84      A    C
ATOM    395  OE1 GLN A 142      -1.396  18.539  34.412  1.00 50.17      A    O
ATOM    396  NE2 GLN A 142      -2.788  19.502  35.918  1.00 50.51      A    N
ATOM    397  N   TYR A 143       0.816  13.946  36.849  1.00 31.59      A    N
ATOM    398  CA  TYR A 143       0.756  12.492  36.753  1.00 35.57      A    C
ATOM    399  C   TYR A 143       0.886  11.840  38.124  1.00 38.76      A    C
ATOM    400  O   TYR A 143       0.222  10.827  38.398  1.00 31.58      A    O
ATOM    401  CB  TYR A 143       1.856  12.004  35.826  1.00 36.85      A    C
ATOM    402  CG  TYR A 143       2.018  10.526  35.804  1.00 43.00      A    C
ATOM    403  CD1 TYR A 143       1.274   9.748  34.931  1.00 38.86      A    C
ATOM    404  CD2 TYR A 143       2.944   9.895  36.637  1.00 43.43      A    C
ATOM    405  CE1 TYR A 143       1.425   8.397  34.894  1.00 40.64      A    C
ATOM    406  CE2 TYR A 143       3.106   8.524  36.607  1.00 40.52      A    C
ATOM    407  CZ  TYR A 143       2.342   7.781  35.728  1.00 47.33      A    C
ATOM    408  OH  TYR A 143       2.479   6.408  35.671  1.00 55.20      A    O
ATOM    409  N   THR A 144       1.741  12.412  38.995  1.00 34.27      A    N
ATOM    410  CA  THR A 144       1.914  11.865  40.338  1.00 35.27      A    C
ATOM    411  C   THR A 144       0.633  12.002  41.125  1.00 36.05      A    C
ATOM    412  O   THR A 144       0.250  11.094  41.870  1.00 39.40      A    O
ATOM    413  CB  THR A 144       3.053  12.568  41.079  1.00 32.16      A    C
ATOM    414  OG1 THR A 144       4.299  12.304  40.423  1.00 33.28      A    O
ATOM    415  CG2 THR A 144       3.105  12.126  42.557  1.00 33.75      A    C
ATOM    416  N   ARG A 145      -0.073  13.111  40.924  1.00 35.03      A    N
ATOM    417  CA  ARG A 145      -1.300  13.344  41.673  1.00 37.74      A    C
ATOM    418  C   ARG A 145      -2.372  12.332  41.299  1.00 35.03      A    C
ATOM    419  O   ARG A 145      -3.019  11.752  42.176  1.00 37.14      A    O
ATOM    420  CB  ARG A 145      -1.794  14.774  41.448  1.00 35.12      A    C
ATOM    421  CG  ARG A 145      -3.212  15.024  41.915  1.00 36.52      A    C
ATOM    422  CD  ARG A 145      -3.686  16.410  41.434  1.00 45.30      A    C
ATOM    423  NE  ARG A 145      -5.076  16.657  41.796  1.00 53.25      A    N
ATOM    424  CZ  ARG A 145      -6.120  16.353  41.032  1.00 58.52      A    C
ATOM    425  NH1 ARG A 145      -5.964  15.872  39.805  1.00 54.56      A    N
ATOM    426  NH2 ARG A 145      -7.351  16.522  41.517  1.00 58.50      A    N
ATOM    427  N   THR A 146      -2.578  12.093  40.002  1.00 38.96      A    N
ATOM    428  CA  THR A 146      -3.642  11.162  39.644  1.00 38.27      A    C
ATOM    429  C   THR A 146      -3.235   9.721  39.952  1.00 33.19      A    C
ATOM    430  O   THR A 146      -4.062   8.931  40.426  1.00 35.51      A    O
ATOM    431  CB  THR A 146      -4.070  11.343  38.183  1.00 40.41      A    C
ATOM    432  OG1 THR A 146      -3.098  10.790  37.291  1.00 40.46      A    O
ATOM    433  CG2 THR A 146      -4.291  12.816  37.872  1.00 41.12      A    C
ATOM    434  N   LEU A 147      -1.963   9.366  39.738  1.00 30.24      A    N
ATOM    435  CA  LEU A 147      -1.503   8.054  40.198  1.00 33.65      A    C
ATOM    436  C   LEU A 147      -1.756   7.874  41.695  1.00 35.25      A    C
ATOM    437  O   LEU A 147      -2.255   6.827  42.109  1.00 30.01      A    O
ATOM    438  CB  LEU A 147      -0.021   7.859  39.887  1.00 34.68      A    C
ATOM    439  CG  LEU A 147       0.630   6.543  40.315  1.00 34.36      A    C
ATOM    440  CD1 LEU A 147      -0.153   5.352  39.825  1.00 37.51      A    C
ATOM    441  CD2 LEU A 147       2.047   6.490  39.776  1.00 39.76      A    C
ATOM    442  N   ALA A 148      -1.478   8.910  42.521  1.00 33.91      A    N
ATOM    443  CA  ALA A 148      -1.655   8.759  43.968  1.00 29.13      A    C
ATOM    444  C   ALA A 148      -3.119   8.650  44.365  1.00 29.85      A    C
ATOM    445  O   ALA A 148      -3.437   8.049  45.392  1.00 34.67      A    O
ATOM    446  CB  ALA A 148      -1.009   9.908  44.713  1.00 31.45      A    C
ATOM    447  N   GLN A 149      -4.020   9.242  43.600  1.00 28.85      A    N
ATOM    448  CA  GLN A 149      -5.437   8.993  43.829  1.00 30.89      A    C
ATOM    449  C   GLN A 149      -5.805   7.534  43.584  1.00 35.19      A    C
ATOM    450  O   GLN A 149      -6.843   7.083  44.088  1.00 31.19      A    O
ATOM    451  CB  GLN A 149      -6.312   9.878  42.925  1.00 35.66      A    C
ATOM    452  CG  GLN A 149      -6.097  11.368  43.037  1.00 30.42      A    C
ATOM    453  CD  GLN A 149      -6.797  12.149  41.925  1.00 42.10      A    C
ATOM    454  OE1 GLN A 149      -7.121  11.607  40.862  1.00 48.09      A    O
ATOM    455  NE2 GLN A 149      -6.996  13.444  42.155  1.00 47.59      A    N
ATOM    456  N   GLN A 150      -5.027   6.810  42.766  1.00 25.14      A    N
ATOM    457  CA  GLN A 150      -5.327   5.410  42.482  1.00 32.23      A    C
ATOM    458  C   GLN A 150      -4.684   4.460  43.473  1.00 36.01      A    C
ATOM    459  O   GLN A 150      -4.979   3.266  43.433  1.00 37.75      A    O
ATOM    460  CB  GLN A 150      -4.866   4.994  41.080  1.00 34.23      A    C
ATOM    461  CG  GLN A 150      -5.504   5.740  39.949  1.00 33.54      A    C
ATOM    462  CD  GLN A 150      -6.994   5.823  40.100  1.00 40.70      A    C
ATOM    463  OE1 GLN A 150      -7.647   4.845  40.465  1.00 48.54      A    O
ATOM    464  NE2 GLN A 150      -7.557   6.993  39.797  1.00 38.20      A    N
ATOM    465  N   TYR A 151      -3.790   4.959  44.324  1.00 35.97      A    N
ATOM    466  CA  TYR A 151      -3.081   4.129  45.287  1.00 35.83      A    C
ATOM    467  C   TYR A 151      -4.042   3.254  46.090  1.00 34.48      A    C
ATOM    468  O   TYR A 151      -5.094   3.704  46.564  1.00 31.40      A    O
ATOM    469  CB  TYR A 151      -2.269   5.034  46.210  1.00 31.29      A    C
ATOM    470  CG  TYR A 151      -1.361   4.336  47.169  1.00 30.37      A    C
ATOM    471  CD1 TYR A 151      -0.344   3.484  46.732  1.00 32.61      A    C
ATOM    472  CD2 TYR A 151      -1.507   4.540  48.531  1.00 35.67      A    C
ATOM    473  CE1 TYR A 151       0.505   2.863  47.656  1.00 29.27      A    C
ATOM    474  CE2 TYR A 151      -0.678   3.920  49.453  1.00 28.74      A    C
ATOM    475  CZ  TYR A 151       0.317   3.101  49.017  1.00 28.64      A    C
ATOM    476  OH  TYR A 151       1.099   2.532  49.984  1.00 30.74      A    O
ATOM    477  N   ALA A 152      -3.673   1.987  46.241  1.00 35.36      A    N
ATOM    478  CA  ALA A 152      -4.523   1.058  46.970  1.00 36.98      A    C
ATOM    479  C   ALA A 152      -3.767   0.370  48.101  1.00 40.20      A    C
ATOM    480  O   ALA A 152      -4.102  -0.755  48.472  1.00 40.17      A    O
ATOM    481  CB  ALA A 152      -5.137   0.040  46.020  1.00 31.10      A    C
ATOM    482  N   GLY A 153      -2.768   1.042  48.689  1.00 35.69      A    N
ATOM    483  CA  GLY A 153      -1.993   0.436  49.758  1.00 37.36      A    C
ATOM    484  C   GLY A 153      -0.884  -0.453  49.217  1.00 35.50      A    C
ATOM    485  O   GLY A 153      -0.704  -0.614  48.003  1.00 32.05      A    O
ATOM    486  N   GLY A 154      -0.113  -1.029  50.149  1.00 33.17      A    N
ATOM    487  CA  GLY A 154       0.922  -2.002  49.822  1.00 26.09      A    C
ATOM    488  C   GLY A 154       2.248  -1.412  49.369  1.00 31.60      A    C
ATOM    489  O   GLY A 154       3.136  -2.166  48.958  1.00 26.51      A    O
ATOM    490  N   GLY A 155       2.404  -0.090  49.379  1.00 30.21      A    N
ATOM    491  CA  GLY A 155       3.635   0.506  48.894  1.00 29.76      A    C
ATOM    492  C   GLY A 155       3.546   0.728  47.405  1.00 33.44      A    C
ATOM    493  O   GLY A 155       2.576   0.364  46.748  1.00 30.80      A    O
ATOM    494  N   SER A 156       4.592   1.329  46.852  1.00 41.39      A    N
ATOM    495  CA  SER A 156       4.591   1.711  45.448  1.00 31.94      A    C
ATOM    496  C   SER A 156       5.978   2.150  44.996  1.00 34.22      A    C
ATOM    497  O   SER A 156       6.428   3.225  45.382  1.00 40.48      A    O
ATOM    498  CB  SER A 156       3.584   2.842  45.217  1.00 34.21      A    C
ATOM    499  OG  SER A 156       3.723   3.385  43.919  1.00 35.51      A    O
ATOM    500  N   ASP A 157       6.679   1.341  44.199  1.00 33.96      A    N
ATOM    501  CA  ASP A 157       7.992   1.764  43.720  1.00 36.43      A    C
ATOM    502  C   ASP A 157       7.903   3.031  42.881  1.00 40.50      A    C
ATOM    503  O   ASP A 157       8.827   3.859  42.891  1.00 39.52      A    O
ATOM    504  CB  ASP A 157       8.651   0.659  42.892  1.00 44.36      A    C
ATOM    505  CG  ASP A 157       9.013  -0.566  43.717  1.00 49.35      A    C
ATOM    506  OD1 ASP A 157       9.710  -0.409  44.744  1.00 54.69      A    O
ATOM    507  OD2 ASP A 157       8.633  -1.687  43.313  1.00 50.00      A    O
ATOM    508  N   GLU A 158       6.794   3.211  42.173  1.00 36.28      A    N
ATOM    509  CA  GLU A 158       6.708   4.295  41.210  1.00 35.20      A    C
ATOM    510  C   GLU A 158       6.439   5.624  41.901  1.00 35.47      A    C
ATOM    511  O   GLU A 158       7.152   6.604  41.660  1.00 33.34      A    O
ATOM    512  CB  GLU A 158       5.633   3.984  40.184  1.00 32.71      A    C
ATOM    513  CG  GLU A 158       5.513   5.020  39.082  1.00 43.77      A    C
ATOM    514  CD  GLU A 158       4.459   4.631  38.066  1.00 50.29      A    C
ATOM    515  OE1 GLU A 158       3.929   3.492  38.171  1.00 46.03      A    O
ATOM    516  OE2 GLU A 158       4.169   5.459  37.175  1.00 51.68      A    O
ATOM    517  N   LEU A 159       5.397   5.677  42.740  1.00 36.14      A    N
ATOM    518  CA  LEU A 159       5.167   6.857  43.566  1.00 33.04      A    C
ATOM    519  C   LEU A 159       6.405   7.173  44.402  1.00 30.80      A    C
ATOM    520  O   LEU A 159       6.776   8.338  44.556  1.00 34.21      A    O
ATOM    521  CB  LEU A 159       3.931   6.660  44.451  1.00 28.96      A    C
ATOM    522  CG  LEU A 159       2.545   6.679  43.808  1.00 29.30      A    C
ATOM    523  CD1 LEU A 159       1.480   6.252  44.792  1.00 23.44      A    C
ATOM    524  CD2 LEU A 159       2.220   8.101  43.286  1.00 30.36      A    C
ATOM    525  N   GLU A 160       7.065   6.154  44.947  1.00 34.05      A    N
ATOM    526  CA  GLU A 160       8.311   6.421  45.663  1.00 39.57      A    C
ATOM    527  C   GLU A 160       9.282   7.207  44.794  1.00 38.89      A    C
ATOM    528  O   GLU A 160       9.879   8.187  45.247  1.00 34.39      A    O
ATOM    529  CB  GLU A 160       8.962   5.119  46.129  1.00 34.60      A    C
ATOM    530  CG  GLU A 160      10.338   5.309  46.762  1.00 43.24      A    C
ATOM    531  CD  GLU A 160      11.129   3.992  46.990  1.00 47.38      A    C
ATOM    532  OE1 GLU A 160      10.703   2.891  46.544  1.00 49.70      A    O
ATOM    533  OE2 GLU A 160      12.205   4.078  47.613  1.00 46.99      A    O
ATOM    534  N   ALA A 161       9.428   6.814  43.533  1.00 31.31      A    N
ATOM    535  CA  ALA A 161      10.382   7.494  42.682  1.00 29.93      A    C
ATOM    536  C   ALA A 161       9.857   8.846  42.214  1.00 38.33      A    C
ATOM    537  O   ALA A 161      10.652   9.757  41.951  1.00 35.38      A    O
ATOM    538  CB  ALA A 161      10.737   6.613  41.494  1.00 32.78      A    C
ATOM    539  N   LEU A 162       8.531   8.994  42.110  1.00 36.35      A    N
ATOM    540  CA  LEU A 162       7.956  10.236  41.607  1.00 32.45      A    C
ATOM    541  C   LEU A 162       8.098  11.353  42.633  1.00 35.90      A    C
ATOM    542  O   LEU A 162       8.580  12.441  42.301  1.00 33.32      A    O
ATOM    543  CB  LEU A 162       6.496  10.014  41.215  1.00 33.98      A    C
ATOM    544  CG  LEU A 162       6.339   9.217  39.909  1.00 35.91      A    C
ATOM    545  CD1 LEU A 162       4.905   8.827  39.682  1.00 36.58      A    C
ATOM    546  CD2 LEU A 162       6.827  10.045  38.736  1.00 35.58      A    C
ATOM    547  N   TYR A 163       7.730  11.088  43.900  1.00 34.30      A    N
ATOM    548  CA  TYR A 163       7.923  12.095  44.945  1.00 30.60      A    C
ATOM    549  C   TYR A 163       9.395  12.339  45.221  1.00 34.13      A    C
ATOM    550  O   TYR A 163       9.774  13.467  45.564  1.00 38.40      A    O
ATOM    551  CB  TYR A 163       7.223  11.699  46.242  1.00 30.85      A    C
ATOM    552  CG  TYR A 163       5.705  11.720  46.197  1.00 29.76      A    C
ATOM    553  CD1 TYR A 163       5.005  12.912  46.298  1.00 26.62      A    C
ATOM    554  CD2 TYR A 163       4.973  10.538  46.063  1.00 28.02      A    C
ATOM    555  CE1 TYR A 163       3.610  12.931  46.259  1.00 31.85      A    C
ATOM    556  CE2 TYR A 163       3.592  10.538  46.041  1.00 25.92      A    C
ATOM    557  CZ  TYR A 163       2.905  11.742  46.133  1.00 34.53      A    C
ATOM    558  OH  TYR A 163       1.520  11.758  46.105  1.00 32.40      A    O
ATOM    559  N   LEU A 164      10.246  11.318  45.073  1.00 33.19      A    N
ATOM    560  CA  LEU A 164      11.678  11.574  45.180  1.00 33.76      A    C
ATOM    561  C   LEU A 164      12.135  12.535  44.088  1.00 36.42      A    C
ATOM    562  O   LEU A 164      12.750  13.569  44.388  1.00 34.60      A    O
ATOM    563  CB  LEU A 164      12.494  10.278  45.135  1.00 28.76      A    C
ATOM    564  CG  LEU A 164      14.007  10.548  45.292  1.00 34.14      A    C
ATOM    565  CD1 LEU A 164      14.376  11.202  46.642  1.00 32.41      A    C
ATOM    566  CD2 LEU A 164      14.865   9.317  45.054  1.00 34.97      A    C
ATOM    567  N   TYR A 165      11.795  12.242  42.817  1.00 36.23      A    N
ATOM    568  CA  TYR A 165      12.129  13.163  41.720  1.00 33.47      A    C
ATOM    569  C   TYR A 165      11.692  14.593  42.033  1.00 29.73      A    C
ATOM    570  O   TYR A 165      12.451  15.544  41.843  1.00 37.99      A    O
ATOM    571  CB  TYR A 165      11.492  12.704  40.396  1.00 32.01      A    C
ATOM    572  CG  TYR A 165      11.487  13.808  39.341  1.00 35.63      A    C
ATOM    573  CD1 TYR A 165      10.434  14.708  39.266  1.00 37.19      A    C
ATOM    574  CD2 TYR A 165      12.546  13.978  38.459  1.00 35.06      A    C
ATOM    575  CE1 TYR A 165      10.416  15.746  38.356  1.00 42.25      A    C
ATOM    576  CE2 TYR A 165      12.529  15.009  37.512  1.00 40.31      A    C
ATOM    577  CZ  TYR A 165      11.455  15.897  37.480  1.00 43.76      A    C
ATOM    578  OH  TYR A 165      11.372  16.942  36.584  1.00 38.30      A    O
ATOM    579  N   LEU A 166      10.452  14.759  42.481  1.00 29.30      A    N
ATOM    580  CA  LEU A 166       9.924  16.087  42.744  1.00 32.76      A    C
ATOM    581  C   LEU A 166      10.746  16.807  43.815  1.00 39.37      A    C
ATOM    582  O   LEU A 166      11.138  17.966  43.636  1.00 35.34      A    O
ATOM    583  CB  LEU A 166       8.464  15.984  43.180  1.00 25.99      A    C
ATOM    584  CG  LEU A 166       7.395  15.568  42.206  1.00 25.85      A    C
ATOM    585  CD1 LEU A 166       6.084  15.505  42.957  1.00 23.67      A    C
ATOM    586  CD2 LEU A 166       7.327  16.533  41.012  1.00 27.45      A    C
ATOM    587  N   ARG A 167      11.010  16.139  44.948  1.00 35.75      A    N
ATOM    588  CA  ARG A 167      11.734  16.829  46.011  1.00 33.47      A    C
ATOM    589  C   ARG A 167      13.200  16.997  45.642  1.00 40.99      A    C
ATOM    590  O   ARG A 167      13.843  17.957  46.088  1.00 42.80      A    O
ATOM    591  CB  ARG A 167      11.577  16.087  47.340  1.00 36.92      A    C
ATOM    592  CG  ARG A 167      12.443  14.819  47.517  1.00 33.49      A    C
ATOM    593  CD  ARG A 167      12.245  14.266  48.913  1.00 36.07      A    C
ATOM    594  NE  ARG A 167      13.182  13.200  49.240  1.00 38.94      A    N
ATOM    595  CZ  ARG A 167      14.413  13.405  49.683  1.00 40.07      A    C
ATOM    596  NH1 ARG A 167      14.877  14.628  49.877  1.00 48.66      A    N
ATOM    597  NH2 ARG A 167      15.202  12.358  49.929  1.00 39.51      A    N
ATOM    598  N   ALA A 168      13.733  16.107  44.794  1.00 36.63      A    N
ATOM    599  CA  ALA A 168      15.046  16.351  44.215  1.00 39.82      A    C
ATOM    600  C   ALA A 168      15.063  17.652  43.427  1.00 44.70      A    C
ATOM    601  O   ALA A 168      16.088  18.345  43.398  1.00 47.00      A    O
ATOM    602  CB  ALA A 168      15.460  15.187  43.309  1.00 33.22      A    C
ATOM    603  N   GLY A 169      13.934  18.017  42.811  1.00 38.86      A    N
ATOM    604  CA  GLY A 169      13.871  19.279  42.090  1.00 38.10      A    C
ATOM    605  C   GLY A 169      14.028  20.479  42.999  1.00 43.95      A    C
ATOM    606  O   GLY A 169      14.730  21.434  42.668  1.00 46.32      A    O
ATOM    607  N   TYR A 170      13.357  20.457  44.148  1.00 43.50      A    N
ATOM    608  CA  TYR A 170      13.494  21.568  45.075  1.00 40.42      A    C
ATOM    609  C   TYR A 170      14.908  21.645  45.614  1.00 36.41      A    C
ATOM    610  O   TYR A 170      15.445  22.735  45.812  1.00 49.48      A    O
ATOM    611  CB  TYR A 170      12.465  21.438  46.194  1.00 38.48      A    C
ATOM    612  CG  TYR A 170      11.104  21.814  45.694  1.00 43.11      A    C
ATOM    613  CD1 TYR A 170      10.763  23.156  45.554  1.00 43.30      A    C
ATOM    614  CD2 TYR A 170      10.183  20.846  45.283  1.00 36.31      A    C
ATOM    615  CE1 TYR A 170       9.544  23.533  45.073  1.00 36.66      A    C
ATOM    616  CE2 TYR A 170       8.947  21.216  44.797  1.00 35.18      A    C
ATOM    617  CZ  TYR A 170       8.640  22.577  44.697  1.00 38.97      A    C
ATOM    618  OH  TYR A 170       7.435  23.013  44.219  1.00 42.39      A    O
ATOM    619  N   TYR A 171      15.532  20.499  45.836  1.00 44.55      A    N
ATOM    620  CA  TYR A 171      16.956  20.474  46.142  1.00 48.89      A    C
ATOM    621  C   TYR A 171      17.767  21.111  45.010  1.00 43.20      A    C
ATOM    622  O   TYR A 171      18.652  21.941  45.246  1.00 43.87      A    O
ATOM    623  CB  TYR A 171      17.386  19.025  46.401  1.00 36.66      A    C
ATOM    624  CG  TYR A 171      18.826  18.863  46.807  1.00 39.77      A    C
ATOM    625  CD1 TYR A 171      19.819  18.694  45.854  1.00 43.29      A    C
ATOM    626  CD2 TYR A 171      19.191  18.823  48.149  1.00 46.52      A    C
ATOM    627  CE1 TYR A 171      21.141  18.527  46.221  1.00 50.08      A    C
ATOM    628  CE2 TYR A 171      20.510  18.654  48.529  1.00 48.07      A    C
ATOM    629  CZ  TYR A 171      21.480  18.510  47.563  1.00 49.79      A    C
ATOM    630  OH  TYR A 171      22.790  18.345  47.931  1.00 48.92      A    O
ATOM    631  N   ALA A 172      17.460  20.754  43.765  1.00 39.63      A    N
ATOM    632  CA  ALA A 172      18.210  21.322  42.653  1.00 42.88      A    C
ATOM    633  C   ALA A 172      17.925  22.814  42.493  1.00 44.79      A    C
ATOM    634  O   ALA A 172      18.845  23.591  42.235  1.00 46.29      A    O
ATOM    635  CB  ALA A 172      17.900  20.558  41.367  1.00 42.80      A    C
ATOM    636  N   GLU A 173      16.666  23.240  42.653  1.00 44.68      A    N
ATOM    637  CA  GLU A 173      16.365  24.668  42.563  1.00 50.38      A    C
ATOM    638  C   GLU A 173      17.149  25.471  43.586  1.00 53.27      A    C
ATOM    639  O   GLU A 173      17.560  26.599  43.303  1.00 51.76      A    O
ATOM    640  CB  GLU A 173      14.868  24.957  42.734  1.00 47.75      A    C
ATOM    641  CG  GLU A 173      14.607  26.470  42.862  1.00 48.88      A    C
ATOM    642  CD  GLU A 173      13.153  26.868  43.078  1.00 55.02      A    C
ATOM    643  OE1 GLU A 173      12.394  26.150  43.760  1.00 55.43      A    O
ATOM    644  OE2 GLU A 173      12.769  27.938  42.567  1.00 60.11      A    O
ATOM    645  N   PHE A 174      17.398  24.898  44.761  1.00 54.15      A    N
ATOM    646  CA  PHE A 174      18.000  25.669  45.843  1.00 48.12      A    C
ATOM    647  C   PHE A 174      19.505  25.811  45.672  1.00 55.10      A    C
ATOM    648  O   PHE A 174      20.060  26.883  45.935  1.00 59.07      A    O
ATOM    649  CB  PHE A 174      17.676  25.013  47.177  1.00 44.99      A    C
ATOM    650  CG  PHE A 174      18.237  25.736  48.371  1.00 50.52      A    C
ATOM    651  CD1 PHE A 174      19.518  25.453  48.832  1.00 48.24      A    C
ATOM    652  CD2 PHE A 174      17.478  26.680  49.048  1.00 45.13      A    C
ATOM    653  CE1 PHE A 174      20.035  26.108  49.944  1.00 49.63      A    C
ATOM    654  CE2 PHE A 174      17.991  27.340  50.160  1.00 43.09      A    C
ATOM    655  CZ  PHE A 174      19.272  27.056  50.604  1.00 43.99      A    C
ATOM    656  N   TYR A 175      20.177  24.752  45.223  1.00 52.99      A    N
ATOM    657  CA  TYR A 175      21.629  24.739  45.147  1.00 51.49      A    C
ATOM    658  C   TYR A 175      22.185  25.112  43.780  1.00 53.01      A    C
ATOM    659  O   TYR A 175      23.380  25.410  43.674  1.00 62.38      A    O
ATOM    660  CB  TYR A 175      22.144  23.358  45.550  1.00 48.91      A    C
ATOM    661  CG  TYR A 175      22.023  23.135  47.030  1.00 48.38      A    C
ATOM    662  CD1 TYR A 175      22.500  24.085  47.920  1.00 50.26      A    C
ATOM    663  CD2 TYR A 175      21.402  22.004  47.543  1.00 47.61      A    C
ATOM    664  CE1 TYR A 175      22.402  23.906  49.286  1.00 48.04      A    C
ATOM    665  CE2 TYR A 175      21.290  21.814  48.921  1.00 55.30      A    C
ATOM    666  CZ  TYR A 175      21.795  22.780  49.787  1.00 50.01      A    C
ATOM    667  OH  TYR A 175      21.694  22.633  51.150  1.00 48.07      A    O
ATOM    668  N   ASN A 176      21.367  25.108  42.742  1.00 53.25      A    N
ATOM    669  CA  ASN A 176      21.807  25.415  41.391  1.00 52.78      A    C
ATOM    670  C   ASN A 176      21.194  26.757  41.014  1.00 57.42      A    C
ATOM    671  O   ASN A 176      19.971  26.915  41.057  1.00 59.39      A    O
ATOM    672  CB  ASN A 176      21.382  24.298  40.434  1.00 53.75      A    C
ATOM    673  CG  ASN A 176      21.923  24.473  39.029  1.00 59.46      A    C
ATOM    674  OD1 ASN A 176      22.098  25.600  38.548  1.00 60.39      A    O
ATOM    675  ND2 ASN A 176      22.157  23.346  38.341  1.00 50.11      A    N
ATOM    676  N   SER A 177      22.042  27.726  40.663  1.00 64.60      A    N
ATOM    677  CA  SER A 177      21.546  29.066  40.352  1.00 60.35      A    C
ATOM    678  C   SER A 177      20.863  29.123  38.994  1.00 59.88      A    C
ATOM    679  O   SER A 177      20.081  30.049  38.754  1.00 62.29      A    O
ATOM    680  CB  SER A 177      22.683  30.080  40.373  1.00 55.97      A    C
ATOM    681  OG  SER A 177      23.651  29.757  39.386  1.00 58.69      A    O
ATOM    682  N   ASN A 178      21.160  28.167  38.103  1.00 61.26      A    N
ATOM    683  CA  ASN A 178      20.565  28.065  36.774  1.00 59.42      A    C
ATOM    684  C   ASN A 178      19.154  27.503  36.789  1.00 59.62      A    C
ATOM    685  O   ASN A 178      18.656  27.111  35.731  1.00 68.99      A    O
ATOM    686  CB  ASN A 178      21.403  27.154  35.875  1.00 63.02      A    C
ATOM    687  CG  ASN A 178      22.774  27.703  35.570  1.00 67.63      A    C
ATOM    688  OD1 ASN A 178      23.025  28.903  35.679  1.00 69.37      A    O
ATOM    689  ND2 ASN A 178      23.675  26.815  35.149  1.00 71.22      A    N
ATOM    690  N   ILE A 179      18.505  27.417  37.944  1.00 59.87      A    N
ATOM    691  CA  ILE A 179      17.209  26.758  38.060  1.00 56.65      A    C
ATOM    692  C   ILE A 179      16.327  27.602  38.962  1.00 57.93      A    C
ATOM    693  O   ILE A 179      16.625  27.765  40.150  1.00 60.78      A    O
ATOM    694  CB  ILE A 179      17.313  25.335  38.631  1.00 57.13      A    C
ATOM    695  CG1 ILE A 179      18.065  24.408  37.674  1.00 51.24      A    C
ATOM    696  CG2 ILE A 179      15.924  24.807  38.934  1.00 56.03      A    C
ATOM    697  CD1 ILE A 179      18.167  23.003  38.185  1.00 49.11      A    C
ATOM    698  N   THR A 180      15.237  28.119  38.417  1.00 55.80      A    N
ATOM    699  CA  THR A 180      14.260  28.825  39.224  1.00 53.74      A    C
ATOM    700  C   THR A 180      12.896  28.321  38.783  1.00 54.97      A    C
ATOM    701  O   THR A 180      12.623  28.251  37.582  1.00 53.37      A    O
ATOM    702  CB  THR A 180      14.377  30.344  39.050  1.00 52.23      A    C
ATOM    703  OG1 THR A 180      15.736  30.753  39.264  1.00 54.75      A    O
ATOM    704  CG2 THR A 180      13.496  31.054  40.056  1.00 51.09      A    C
ATOM    705  N   PHE A 181      12.069  27.906  39.732  1.00 52.70      A    N
ATOM    706  CA  PHE A 181      10.757  27.397  39.366  1.00 45.46      A    C
ATOM    707  C   PHE A 181       9.762  28.536  39.255  1.00 47.02      A    C
ATOM    708  O   PHE A 181       9.836  29.535  39.985  1.00 47.85      A    O
ATOM    709  CB  PHE A 181      10.240  26.368  40.373  1.00 50.03      A    C
ATOM    710  CG  PHE A 181      11.003  25.078  40.382  1.00 47.98      A    C
ATOM    711  CD1 PHE A 181      11.651  24.633  39.248  1.00 44.85      A    C
ATOM    712  CD2 PHE A 181      11.071  24.310  41.536  1.00 46.52      A    C
ATOM    713  CE1 PHE A 181      12.353  23.441  39.268  1.00 46.17      A    C
ATOM    714  CE2 PHE A 181      11.765  23.129  41.549  1.00 45.52      A    C
ATOM    715  CZ  PHE A 181      12.402  22.694  40.412  1.00 40.32      A    C
ATOM    716  N   LEU A 182       8.817  28.370  38.336  1.00 44.75      A    N
ATOM    717  CA  LEU A 182       7.845  29.413  38.080  1.00 40.91      A    C
ATOM    718  C   LEU A 182       6.709  29.305  39.080  1.00 39.05      A    C
ATOM    719  O   LEU A 182       6.624  28.358  39.859  1.00 37.62      A    O
ATOM    720  CB  LEU A 182       7.314  29.328  36.655  1.00 39.33      A    C
ATOM    721  CG  LEU A 182       8.323  29.717  35.583  1.00 47.30      A    C
ATOM    722  CD1 LEU A 182       7.712  29.510  34.201  1.00 45.19      A    C
ATOM    723  CD2 LEU A 182       8.753  31.174  35.763  1.00 46.93      A    C
ATOM    724  N   SER A 183       5.827  30.303  39.050  1.00 46.29      A    N
ATOM    725  CA  SER A 183       4.838  30.445  40.111  1.00 44.13      A    C
ATOM    726  C   SER A 183       3.935  29.225  40.211  1.00 41.61      A    C
ATOM    727  O   SER A 183       3.453  28.901  41.302  1.00 43.56      A    O
ATOM    728  CB  SER A 183       4.003  31.706  39.878  1.00 44.81      A    C
ATOM    729  OG  SER A 183       2.663  31.369  39.540  1.00 51.99      A    O
ATOM    730  N   TRP A 184       3.722  28.512  39.106  1.00 36.29      A    N
ATOM    731  CA  TRP A 184       2.713  27.466  39.081  1.00 42.00      A    C
ATOM    732  C   TRP A 184       3.278  26.078  39.340  1.00 39.41      A    C
ATOM    733  O   TRP A 184       2.525  25.106  39.273  1.00 43.72      A    O
ATOM    734  CB  TRP A 184       1.948  27.487  37.745  1.00 42.43      A    C
ATOM    735  CG  TRP A 184       2.774  27.901  36.570  1.00 40.14      A    C
ATOM    736  CD1 TRP A 184       2.902  29.152  36.076  1.00 42.33      A    C
ATOM    737  CD2 TRP A 184       3.584  27.054  35.732  1.00 47.37      A    C
ATOM    738  NE1 TRP A 184       3.747  29.155  34.990  1.00 44.56      A    N
ATOM    739  CE2 TRP A 184       4.178  27.879  34.756  1.00 42.30      A    C
ATOM    740  CE3 TRP A 184       3.869  25.686  35.721  1.00 44.23      A    C
ATOM    741  CZ2 TRP A 184       5.042  27.386  33.780  1.00 39.48      A    C
ATOM    742  CZ3 TRP A 184       4.730  25.197  34.745  1.00 47.20      A    C
ATOM    743  CH2 TRP A 184       5.307  26.049  33.790  1.00 42.63      A    C
ATOM    744  N   VAL A 185       4.558  25.967  39.697  1.00 39.58      A    N
ATOM    745  CA  VAL A 185       5.145  24.662  40.010  1.00 37.76      A    C
ATOM    746  C   VAL A 185       4.665  24.158  41.374  1.00 37.97      A    C
ATOM    747  O   VAL A 185       4.091  23.068  41.489  1.00 38.41      A    O
ATOM    748  CB  VAL A 185       6.680  24.746  39.962  1.00 37.26      A    C
ATOM    749  CG1 VAL A 185       7.292  23.513  40.584  1.00 37.83      A    C
ATOM    750  CG2 VAL A 185       7.146  24.897  38.540  1.00 38.31      A    C
ATOM    751  N   THR A 186       4.923  24.930  42.428  1.00 40.70      A    N
ATOM    752  CA  THR A 186       4.617  24.481  43.786  1.00 34.52      A    C
ATOM    753  C   THR A 186       3.146  24.139  43.996  1.00 37.76      A    C
ATOM    754  O   THR A 186       2.871  23.164  44.713  1.00 45.66      A    O
ATOM    755  CB  THR A 186       5.079  25.538  44.802  1.00 39.49      A    C
ATOM    756  OG1 THR A 186       6.503  25.517  44.893  1.00 46.29      A    O
ATOM    757  CG2 THR A 186       4.527  25.251  46.200  1.00 33.19      A    C
ATOM    758  N   PRO A 187       2.166  24.875  43.468  1.00 42.25      A    N
ATOM    759  CA  PRO A 187       0.772  24.444  43.685  1.00 37.74      A    C
ATOM    760  C   PRO A 187       0.438  23.124  43.010  1.00 40.74      A    C
ATOM    761  O   PRO A 187      -0.517  22.458  43.432  1.00 41.11      A    O
ATOM    762  CB  PRO A 187      -0.052  25.599  43.102  1.00 40.77      A    C
ATOM    763  CG  PRO A 187       0.889  26.796  43.176  1.00 34.49      A    C
ATOM    764  CD  PRO A 187       2.233  26.221  42.860  1.00 36.14      A    C
ATOM    765  N   ALA A 188       1.199  22.709  41.996  1.00 35.99      A    N
ATOM    766  CA  ALA A 188       0.986  21.390  41.412  1.00 38.79      A    C
ATOM    767  C   ALA A 188       1.585  20.312  42.305  1.00 44.77      A    C
ATOM    768  O   ALA A 188       0.945  19.287  42.574  1.00 39.09      A    O
ATOM    769  CB  ALA A 188       1.607  21.317  40.018  1.00 34.98      A    C
ATOM    770  N   VAL A 189       2.804  20.561  42.784  1.00 40.24      A    N
ATOM    771  CA  VAL A 189       3.424  19.693  43.766  1.00 37.23      A    C
ATOM    772  C   VAL A 189       2.530  19.554  44.988  1.00 40.78      A    C
ATOM    773  O   VAL A 189       2.354  18.454  45.523  1.00 35.80      A    O
ATOM    774  CB  VAL A 189       4.807  20.257  44.118  1.00 39.06      A    C
ATOM    775  CG1 VAL A 189       5.444  19.462  45.238  1.00 34.90      A    C
ATOM    776  CG2 VAL A 189       5.674  20.247  42.868  1.00 34.34      A    C
ATOM    777  N   LYS A 190       1.902  20.647  45.422  1.00 39.77      A    N
ATOM    778  CA  LYS A 190       0.989  20.498  46.548  1.00 37.28      A    C
ATOM    779  C   LYS A 190      -0.219  19.652  46.169  1.00 36.53      A    C
ATOM    780  O   LYS A 190      -0.736  18.912  47.012  1.00 42.60      A    O
ATOM    781  CB  LYS A 190       0.535  21.845  47.090  1.00 37.42      A    C
ATOM    782  CG  LYS A 190      -0.212  21.664  48.389  1.00 37.41      A    C
ATOM    783  CD  LYS A 190      -0.913  22.908  48.826  1.00 39.21      A    C
ATOM    784  CE  LYS A 190      -1.783  22.620  50.046  1.00 43.83      A    C
ATOM    785  NZ  LYS A 190      -3.142  22.114  49.709  1.00 40.05      A    N
ATOM    786  N   GLY A 191      -0.667  19.718  44.911  1.00 32.45      A    N
ATOM    787  CA  GLY A 191      -1.735  18.825  44.482  1.00 31.98      A    C
ATOM    788  C   GLY A 191      -1.340  17.352  44.499  1.00 37.05      A    C
ATOM    789  O   GLY A 191      -2.121  16.496  44.926  1.00 29.86      A    O
ATOM    790  N   ALA A 192      -0.117  17.042  44.047  1.00 31.59      A    N
ATOM    791  CA  ALA A 192       0.407  15.682  44.113  1.00 31.75      A    C
ATOM    792  C   ALA A 192       0.491  15.175  45.553  1.00 34.62      A    C
ATOM    793  O   ALA A 192       0.021  14.072  45.866  1.00 30.48      A    O
ATOM    794  CB  ALA A 192       1.782  15.634  43.447  1.00 30.58      A    C
ATOM    795  N   VAL A 193       1.064  15.983  46.450  1.00 33.64      A    N
ATOM    796  CA  VAL A 193       1.178  15.587  47.849  1.00 30.74      A    C
ATOM    797  C   VAL A 193      -0.207  15.424  48.475  1.00 33.15      A    C
ATOM    798  O   VAL A 193      -0.456  14.462  49.211  1.00 35.74      A    O
ATOM    799  CB  VAL A 193       2.040  16.612  48.620  1.00 33.72      A    C
ATOM    800  CG1 VAL A 193       2.056  16.304  50.110  1.00 33.71      A    C
ATOM    801  CG2 VAL A 193       3.459  16.654  48.077  1.00 28.18      A    C
ATOM    802  N   ASP A 194      -1.129  16.358  48.198  1.00 31.62      A    N
ATOM    803  CA  ASP A 194      -2.484  16.253  48.738  1.00 26.83      A    C
ATOM    804  C   ASP A 194      -3.156  14.940  48.349  1.00 33.94      A    C
ATOM    805  O   ASP A 194      -3.952  14.399  49.125  1.00 37.71      A    O
ATOM    806  CB  ASP A 194      -3.355  17.403  48.235  1.00 34.69      A    C
ATOM    807  CG  ASP A 194      -3.179  18.707  49.028  1.00 42.60      A    C
ATOM    808  OD1 ASP A 194      -2.693  18.697  50.195  1.00 37.80      A    O
ATOM    809  OD2 ASP A 194      -3.569  19.757  48.456  1.00 43.54      A    O
ATOM    810  N   ALA A 195      -2.885  14.424  47.141  1.00 25.71      A    N
ATOM    811  CA  ALA A 195      -3.569  13.207  46.718  1.00 32.08      A    C
ATOM    812  C   ALA A 195      -3.156  12.023  47.586  1.00 33.39      A    C
ATOM    813  O   ALA A 195      -4.003  11.212  47.976  1.00 31.69      A    O
ATOM    814  CB  ALA A 195      -3.306  12.907  45.238  1.00 30.09      A    C
ATOM    815  N   PHE A 196      -1.862  11.920  47.913  1.00 30.27      A    N
ATOM    816  CA  PHE A 196      -1.424  10.892  48.843  1.00 31.13      A    C
ATOM    817  C   PHE A 196      -1.999  11.119  50.234  1.00 32.52      A    C
ATOM    818  O   PHE A 196      -2.443  10.161  50.874  1.00 29.32      A    O
ATOM    819  CB  PHE A 196       0.099  10.817  48.893  1.00 32.47      A    C
ATOM    820  CG  PHE A 196       0.605   9.479  49.347  1.00 32.08      A    C
ATOM    821  CD1 PHE A 196       0.593   8.387  48.482  1.00 31.02      A    C
ATOM    822  CD2 PHE A 196       1.080   9.300  50.627  1.00 31.81      A    C
ATOM    823  CE1 PHE A 196       1.041   7.150  48.910  1.00 30.42      A    C
ATOM    824  CE2 PHE A 196       1.535   8.063  51.049  1.00 29.58      A    C
ATOM    825  CZ  PHE A 196       1.521   6.993  50.187  1.00 30.38      A    C
ATOM    826  N   VAL A 197      -2.009  12.371  50.720  1.00 26.72      A    N
ATOM    827  CA  VAL A 197      -2.523  12.640  52.066  1.00 23.98      A    C
ATOM    828  C   VAL A 197      -4.019  12.321  52.148  1.00 28.41      A    C
ATOM    829  O   VAL A 197      -4.520  11.815  53.160  1.00 28.56      A    O
ATOM    830  CB  VAL A 197      -2.240  14.110  52.454  1.00 28.26      A    C
ATOM    831  CG1 VAL A 197      -3.037  14.506  53.658  1.00 18.17      A    C
ATOM    832  CG2 VAL A 197      -0.756  14.344  52.700  1.00 22.42      A    C
ATOM    833  N   GLN A 198      -4.757  12.605  51.090  1.00 29.87      A    N
ATOM    834  CA  GLN A 198      -6.200  12.411  51.151  1.00 38.86      A    C
ATOM    835  C   GLN A 198      -6.610  10.986  50.836  1.00 36.72      A    C
ATOM    836  O   GLN A 198      -7.751  10.601  51.131  1.00 30.88      A    O
ATOM    837  CB  GLN A 198      -6.890  13.373  50.176  1.00 34.06      A    C
ATOM    838  CG  GLN A 198      -6.692  14.809  50.551  1.00 28.88      A    C
ATOM    839  CD  GLN A 198      -6.999  15.754  49.403  1.00 38.87      A    C
ATOM    840  OE1 GLN A 198      -7.550  15.354  48.380  1.00 46.58      A    O
ATOM    841  NE2 GLN A 198      -6.608  17.006  49.555  1.00 35.23      A    N
ATOM    842  N   ASN A 199      -5.688  10.197  50.301  1.00 33.70      A    N
ATOM    843  CA  ASN A 199      -5.971   8.810  49.968  1.00 31.84      A    C
ATOM    844  C   ASN A 199      -6.297   8.032  51.235  1.00 36.07      A    C
ATOM    845  O   ASN A 199      -5.758   8.311  52.309  1.00 32.65      A    O
ATOM    846  CB  ASN A 199      -4.768   8.199  49.249  1.00 28.36      A    C
ATOM    847  CG  ASN A 199      -5.013   6.781  48.809  1.00 34.82      A    C
ATOM    848  OD1 ASN A 199      -4.993   5.869  49.638  1.00 31.63      A    O
ATOM    849  ND2 ASN A 199      -5.220   6.575  47.494  1.00 27.44      A    N
ATOM    850  N   ALA A 200      -7.202   7.048  51.102  1.00 37.26      A    N
ATOM    851  CA  ALA A 200      -7.634   6.265  52.253  1.00 31.48      A    C
ATOM    852  C   ALA A 200      -6.499   5.505  52.924  1.00 32.86      A    C
ATOM    853  O   ALA A 200      -6.655   5.085  54.072  1.00 34.34      A    O
ATOM    854  CB  ALA A 200      -8.722   5.271  51.852  1.00 30.27      A    C
ATOM    855  N   HIS A 201      -5.373   5.304  52.242  1.00 32.23      A    N
ATOM    856  CA  HIS A 201      -4.272   4.506  52.767  1.00 29.92      A    C
ATOM    857  C   HIS A 201      -3.146   5.332  53.383  1.00 36.29      A    C
ATOM    858  O   HIS A 201      -2.080   4.779  53.675  1.00 32.27      A    O
ATOM    859  CB  HIS A 201      -3.714   3.624  51.658  1.00 34.36      A    C
ATOM    860  CG  HIS A 201      -4.736   2.702  51.071  1.00 35.22      A    C
ATOM    861  ND1 HIS A 201      -5.118   1.531  51.689  1.00 42.68      A    N
ATOM    862  CD2 HIS A 201      -5.443   2.769  49.923  1.00 30.73      A    C
ATOM    863  CE1 HIS A 201      -6.028   0.923  50.952  1.00 42.05      A    C
ATOM    864  NE2 HIS A 201      -6.241   1.653  49.873  1.00 41.11      A    N
ATOM    865  N   PHE A 202      -3.347   6.640  53.579  1.00 32.86      A    N
ATOM    866  CA  PHE A 202      -2.261   7.480  54.062  1.00 31.23      A    C
ATOM    867  C   PHE A 202      -1.753   7.014  55.420  1.00 31.11      A    C
ATOM    868  O   PHE A 202      -0.540   6.992  55.663  1.00 32.00      A    O
ATOM    869  CB  PHE A 202      -2.716   8.923  54.154  1.00 24.34      A    C
ATOM    870  CG  PHE A 202      -1.621   9.869  54.462  1.00 24.49      A    C
ATOM    871  CD1 PHE A 202      -0.550   9.999  53.594  1.00 27.41      A    C
ATOM    872  CD2 PHE A 202      -1.659  10.655  55.601  1.00 27.26      A    C
ATOM    873  CE1 PHE A 202       0.465  10.906  53.844  1.00 24.93      A    C
ATOM    874  CE2 PHE A 202      -0.646  11.548  55.866  1.00 27.00      A    C
ATOM    875  CZ  PHE A 202       0.431  11.664  54.989  1.00 22.89      A    C
ATOM    876  N   TYR A 203      -2.654   6.620  56.315  1.00 30.33      A    N
ATOM    877  CA  TYR A 203      -2.247   6.177  57.636  1.00 30.47      A    C
ATOM    878  C   TYR A 203      -2.116   4.657  57.716  1.00 29.59      A    C
ATOM    879  O   TYR A 203      -2.199   4.091  58.802  1.00 29.74      A    O
ATOM    880  CB  TYR A 203      -3.211   6.733  58.698  1.00 35.24      A    C
ATOM    881  CG  TYR A 203      -3.223   8.258  58.711  1.00 34.39      A    C
ATOM    882  CD1 TYR A 203      -2.118   8.977  59.153  1.00 32.54      A    C
ATOM    883  CD2 TYR A 203      -4.317   8.974  58.250  1.00 35.87      A    C
ATOM    884  CE1 TYR A 203      -2.103  10.358  59.135  1.00 33.04      A    C
ATOM    885  CE2 TYR A 203      -4.312  10.371  58.225  1.00 35.07      A    C
ATOM    886  CZ  TYR A 203      -3.209  11.057  58.665  1.00 36.15      A    C
ATOM    887  OH  TYR A 203      -3.203  12.434  58.634  1.00 29.91      A    O
ATOM    888  N   ASP A 204      -1.920   3.980  56.587  1.00 30.80      A    N
ATOM    889  CA  ASP A 204      -1.620   2.554  56.634  1.00 32.32      A    C
ATOM    890  C   ASP A 204      -0.319   2.288  57.389  1.00 34.62      A    C
ATOM    891  O   ASP A 204       0.626   3.089  57.375  1.00 30.78      A    O
ATOM    892  CB  ASP A 204      -1.511   1.976  55.223  1.00 29.46      A    C
ATOM    893  CG  ASP A 204      -2.869   1.668  54.618  1.00 38.03      A    C
ATOM    894  OD1 ASP A 204      -3.894   1.990  55.263  1.00 35.48      A    O
ATOM    895  OD2 ASP A 204      -2.911   1.138  53.486  1.00 38.87      A    O
ATOM    896  N   ASN A 205      -0.266   1.130  58.031  1.00 36.79      A    N
ATOM    897  CA  ASN A 205       0.986   0.611  58.565  1.00 35.87      A    C
ATOM    898  C   ASN A 205       1.605  -0.305  57.511  1.00 31.69      A    C
ATOM    899  O   ASN A 205       0.904  -0.877  56.680  1.00 37.92      A    O
ATOM    900  CB  ASN A 205       0.736  -0.117  59.887  1.00 30.56      A    C
ATOM    901  CG  ASN A 205       2.013  -0.488  60.608  1.00 32.91      A    C
ATOM    902  OD1 ASN A 205       3.098  -0.071  60.228  1.00 27.63      A    O
ATOM    903  ND2 ASN A 205       1.880  -1.261  61.677  1.00 30.09      A    N
ATOM    904  N   GLY A 206       2.929  -0.379  57.499  1.00 31.85      A    N
ATOM    905  CA  GLY A 206       3.607  -1.217  56.531  1.00 29.65      A    C
ATOM    906  C   GLY A 206       4.945  -0.690  56.060  1.00 33.05      A    C
ATOM    907  O   GLY A 206       5.093   0.515  55.832  1.00 37.99      A    O
ATOM    908  N   ASP A 207       5.923  -1.591  55.891  1.00 34.04      A    N
ATOM    909  CA  ASP A 207       7.257  -1.193  55.435  1.00 34.67      A    C
ATOM    910  C   ASP A 207       7.213  -0.536  54.057  1.00 38.25      A    C
ATOM    911  O   ASP A 207       7.796   0.531  53.851  1.00 33.08      A    O
ATOM    912  CB  ASP A 207       8.180  -2.410  55.390  1.00 38.09      A    C
ATOM    913  CG  ASP A 207       8.947  -2.631  56.694  1.00 54.57      A    C
ATOM    914  OD1 ASP A 207       9.329  -1.634  57.365  1.00 46.96      A    O
ATOM    915  OD2 ASP A 207       9.173  -3.825  57.032  1.00 59.53      A    O
ATOM    916  N   ALA A 208       6.578  -1.195  53.081  1.00 34.24      A    N
ATOM    917  CA  ALA A 208       6.562  -0.670  51.723  1.00 28.19      A    C
ATOM    918  C   ALA A 208       5.815   0.654  51.656  1.00 31.76      A    C
ATOM    919  O   ALA A 208       6.273   1.616  51.025  1.00 34.85      A    O
ATOM    920  CB  ALA A 208       5.930  -1.694  50.787  1.00 33.17      A    C
ATOM    921  N   HIS A 209       4.643   0.708  52.285  1.00 30.44      A    N
ATOM    922  CA  HIS A 209       3.896   1.949  52.350  1.00 26.12      A    C
ATOM    923  C   HIS A 209       4.723   3.044  53.029  1.00 31.54      A    C
ATOM    924  O   HIS A 209       4.675   4.209  52.632  1.00 32.15      A    O
ATOM    925  CB  HIS A 209       2.580   1.708  53.090  1.00 29.41      A    C
ATOM    926  CG  HIS A 209       1.808   2.959  53.367  1.00 33.95      A    C
ATOM    927  ND1 HIS A 209       1.186   3.683  52.370  1.00 30.05      A    N
ATOM    928  CD2 HIS A 209       1.581   3.631  54.522  1.00 30.45      A    C
ATOM    929  CE1 HIS A 209       0.588   4.732  52.903  1.00 27.73      A    C
ATOM    930  NE2 HIS A 209       0.821   4.729  54.206  1.00 31.12      A    N
ATOM    931  N   GLY A 210       5.508   2.685  54.039  1.00 31.91      A    N
ATOM    932  CA  GLY A 210       6.306   3.691  54.702  1.00 34.68      A    C
ATOM    933  C   GLY A 210       7.411   4.217  53.821  1.00 31.43      A    C
ATOM    934  O   GLY A 210       7.822   5.372  53.956  1.00 33.00      A    O
ATOM    935  N   LYS A 211       7.881   3.403  52.882  1.00 28.05      A    N
ATOM    936  CA  LYS A 211       8.927   3.881  51.992  1.00 36.52      A    C
ATOM    937  C   LYS A 211       8.413   5.021  51.103  1.00 39.20      A    C
ATOM    938  O   LYS A 211       9.116   6.021  50.900  1.00 35.86      A    O
ATOM    939  CB  LYS A 211       9.479   2.718  51.172  1.00 39.14      A    C
ATOM    940  CG  LYS A 211      11.008   2.669  51.143  1.00 39.60      A    C
ATOM    941  CD  LYS A 211      11.512   1.455  50.380  1.00 48.71      A    C
ATOM    942  CE  LYS A 211      10.882   0.172  50.910  1.00 46.61      A    C
ATOM    943  NZ  LYS A 211      11.529  -1.041  50.354  1.00 52.07      A    N
ATOM    944  N   VAL A 212       7.188   4.901  50.576  1.00 32.95      A    N
ATOM    945  CA  VAL A 212       6.623   6.002  49.799  1.00 36.76      A    C
ATOM    946  C   VAL A 212       6.158   7.135  50.713  1.00 33.74      A    C
ATOM    947  O   VAL A 212       6.341   8.314  50.395  1.00 28.03      A    O
ATOM    948  CB  VAL A 212       5.500   5.505  48.858  1.00 30.85      A    C
ATOM    949  CG1 VAL A 212       4.458   4.760  49.600  1.00 27.28      A    C
ATOM    950  CG2 VAL A 212       4.862   6.676  48.167  1.00 27.76      A    C
ATOM    951  N   LEU A 213       5.593   6.811  51.878  1.00 35.84      A    N
ATOM    952  CA  LEU A 213       5.187   7.864  52.808  1.00 33.54      A    C
ATOM    953  C   LEU A 213       6.371   8.749  53.183  1.00 34.96      A    C
ATOM    954  O   LEU A 213       6.239   9.978  53.255  1.00 31.84      A    O
ATOM    955  CB  LEU A 213       4.552   7.251  54.056  1.00 31.56      A    C
ATOM    956  CG  LEU A 213       4.106   8.167  55.194  1.00 32.65      A    C
ATOM    957  CD1 LEU A 213       2.764   8.778  54.895  1.00 29.35      A    C
ATOM    958  CD2 LEU A 213       4.027   7.384  56.500  1.00 30.86      A    C
ATOM    959  N   ASN A 214       7.545   8.139  53.388  1.00 34.68      A    N
ATOM    960  CA  ASN A 214       8.762   8.897  53.686  1.00 30.91      A    C
ATOM    961  C   ASN A 214       9.032   9.994  52.656  1.00 30.28      A    C
ATOM    962  O   ASN A 214       9.341  11.137  53.013  1.00 34.12      A    O
ATOM    963  CB  ASN A 214       9.946   7.938  53.782  1.00 27.28      A    C
ATOM    964  CG  ASN A 214      11.258   8.646  54.016  1.00 31.96      A    C
ATOM    965  OD1 ASN A 214      11.448   9.325  55.029  1.00 31.44      A    O
ATOM    966  ND2 ASN A 214      12.196   8.452  53.101  1.00 34.12      A    N
ATOM    967  N   GLU A 215       8.987   9.650  51.372  1.00 34.36      A    N
ATOM    968  CA  GLU A 215       9.222  10.655  50.341  1.00 31.22      A    C
ATOM    969  C   GLU A 215       8.169  11.750  50.391  1.00 31.49      A    C
ATOM    970  O   GLU A 215       8.480  12.926  50.190  1.00 35.17      A    O
ATOM    971  CB  GLU A 215       9.257   9.998  48.965  1.00 28.19      A    C
ATOM    972  CG  GLU A 215      10.326   8.932  48.857  1.00 34.66      A    C
ATOM    973  CD  GLU A 215      11.755   9.447  49.126  1.00 41.08      A    C
ATOM    974  OE1 GLU A 215      11.991  10.682  49.138  1.00 44.48      A    O
ATOM    975  OE2 GLU A 215      12.654   8.603  49.328  1.00 42.36      A    O
ATOM    976  N   VAL A 216       6.922  11.386  50.688  1.00 29.54      A    N
ATOM    977  CA  VAL A 216       5.854  12.375  50.755  1.00 24.66      A    C
ATOM    978  C   VAL A 216       6.096  13.347  51.907  1.00 31.15      A    C
ATOM    979  O   VAL A 216       6.068  14.568  51.724  1.00 31.64      A    O
ATOM    980  CB  VAL A 216       4.496  11.666  50.858  1.00 25.30      A    C
ATOM    981  CG1 VAL A 216       3.411  12.648  51.149  1.00 29.62      A    C
ATOM    982  CG2 VAL A 216       4.201  10.890  49.531  1.00 27.19      A    C
ATOM    983  N   ILE A 217       6.356  12.820  53.109  1.00 36.18      A    N
ATOM    984  CA  ILE A 217       6.612  13.667  54.270  1.00 27.41      A    C
ATOM    985  C   ILE A 217       7.780  14.605  53.988  1.00 32.09      A    C
ATOM    986  O   ILE A 217       7.717  15.799  54.297  1.00 38.15      A    O
ATOM    987  CB  ILE A 217       6.876  12.812  55.524  1.00 33.48      A    C
ATOM    988  CG1 ILE A 217       5.709  11.873  55.837  1.00 31.21      A    C
ATOM    989  CG2 ILE A 217       7.157  13.701  56.731  1.00 24.13      A    C
ATOM    990  CD1 ILE A 217       4.534  12.481  56.512  1.00 29.05      A    C
ATOM    991  N   ILE A 218       8.869  14.078  53.406  1.00 30.49      A    N
ATOM    992  CA  ILE A 218      10.043  14.905  53.110  1.00 29.35      A    C
ATOM    993  C   ILE A 218       9.713  15.966  52.059  1.00 39.90      A    C
ATOM    994  O   ILE A 218      10.209  17.098  52.127  1.00 36.88      A    O
ATOM    995  CB  ILE A 218      11.227  14.034  52.659  1.00 29.84      A    C
ATOM    996  CG1 ILE A 218      11.670  13.083  53.760  1.00 39.82      A    C
ATOM    997  CG2 ILE A 218      12.421  14.882  52.311  1.00 33.35      A    C
ATOM    998  CD1 ILE A 218      12.670  12.037  53.254  1.00 41.42      A    C
ATOM    999  N   THR A 219       8.928  15.600  51.033  1.00 35.55      A    N
ATOM   1000  CA  THR A 219       8.566  16.580  50.016  1.00 36.25      A    C
ATOM   1001  C   THR A 219       7.787  17.734  50.622  1.00 35.47      A    C
ATOM   1002  O   THR A 219       7.917  18.870  50.167  1.00 35.66      A    O
ATOM   1003  CB  THR A 219       7.745  15.932  48.904  1.00 31.11      A    C
ATOM   1004  OG1 THR A 219       8.521  14.882  48.316  1.00 34.33      A    O
ATOM   1005  CG2 THR A 219       7.351  16.996  47.799  1.00 19.60      A    C
ATOM   1006  N   MET A 220       6.988  17.467  51.658  1.00 32.70      A    N
ATOM   1007  CA  MET A 220       6.295  18.553  52.327  1.00 35.18      A    C
ATOM   1008  C   MET A 220       7.276  19.597  52.825  1.00 39.85      A    C
ATOM   1009  O   MET A 220       6.930  20.779  52.913  1.00 34.94      A    O
ATOM   1010  CB  MET A 220       5.470  18.030  53.498  1.00 33.65      A    C
ATOM   1011  CG  MET A 220       4.362  17.082  53.127  1.00 32.50      A    C
ATOM   1012  SD  MET A 220       3.710  16.399  54.644  1.00 37.70      A    S
ATOM   1013  CE  MET A 220       2.202  15.625  54.097  1.00 30.70      A    C
ATOM   1014  N   ASP A 221       8.519  19.192  53.085  1.00 40.77      A    N
ATOM   1015  CA  ASP A 221       9.543  20.079  53.619  1.00 45.69      A    C
ATOM   1016  C   ASP A 221      10.400  20.679  52.517  1.00 39.30      A    C
ATOM   1017  O   ASP A 221      10.546  21.900  52.447  1.00 41.61      A    O
ATOM   1018  CB  ASP A 221      10.427  19.309  54.605  1.00 41.18      A    C
ATOM   1019  CG  ASP A 221      11.352  20.205  55.389  1.00 43.13      A    C
ATOM   1020  OD1 ASP A 221      10.861  20.986  56.228  1.00 46.38      A    O
ATOM   1021  OD2 ASP A 221      12.581  20.126  55.164  1.00 51.79      A    O
ATOM   1022  N   SER A 222      10.939  19.833  51.635  1.00 34.81      A    N
ATOM   1023  CA  SER A 222      11.696  20.327  50.493  1.00 38.36      A    C
ATOM   1024  C   SER A 222      10.934  21.405  49.716  1.00 42.14      A    C
ATOM   1025  O   SER A 222      11.550  22.279  49.102  1.00 37.39      A    O
ATOM   1026  CB  SER A 222      12.030  19.171  49.532  1.00 35.50      A    C
ATOM   1027  OG  SER A 222      12.869  18.158  50.091  1.00 44.98      A    O
ATOM   1028  N   ALA A 223       9.602  21.379  49.738  1.00 40.18      A    N
ATOM   1029  CA  ALA A 223       8.821  22.212  48.835  1.00 41.83      A    C
ATOM   1030  C   ALA A 223       8.178  23.407  49.530  1.00 44.46      A    C
ATOM   1031  O   ALA A 223       7.315  24.056  48.933  1.00 40.97      A    O
ATOM   1032  CB  ALA A 223       7.748  21.375  48.137  1.00 39.54      A    C
ATOM   1033  N   GLY A 224       8.560  23.700  50.775  1.00 38.43      A    N
ATOM   1034  CA  GLY A 224       8.045  24.863  51.471  1.00 36.65      A    C
ATOM   1035  C   GLY A 224       6.580  24.818  51.838  1.00 37.55      A    C
ATOM   1036  O   GLY A 224       5.940  25.871  51.911  1.00 36.23      A    O
ATOM   1037  N   LEU A 225       6.035  23.629  52.094  1.00 36.28      A    N
ATOM   1038  CA  LEU A 225       4.617  23.432  52.388  1.00 35.96      A    C
ATOM   1039  C   LEU A 225       4.360  23.114  53.861  1.00 33.32      A    C
ATOM   1040  O   LEU A 225       3.264  22.664  54.213  1.00 30.82      A    O
ATOM   1041  CB  LEU A 225       4.045  22.317  51.507  1.00 27.97      A    C
ATOM   1042  CG  LEU A 225       4.279  22.443  50.004  1.00 36.18      A    C
ATOM   1043  CD1 LEU A 225       3.706  21.240  49.258  1.00 32.82      A    C
ATOM   1044  CD2 LEU A 225       3.653  23.733  49.488  1.00 33.67      A    C
ATOM   1045  N   GLN A 226       5.337  23.372  54.733  1.00 35.41      A    N
ATOM   1046  CA  GLN A 226       5.165  23.051  56.144  1.00 34.74      A    C
ATOM   1047  C   GLN A 226       3.887  23.662  56.717  1.00 36.49      A    C
ATOM   1048  O   GLN A 226       3.225  23.039  57.560  1.00 32.73      A    O
ATOM   1049  CB  GLN A 226       6.387  23.514  56.936  1.00 32.79      A    C
ATOM   1050  CG  GLN A 226       7.758  23.036  56.421  1.00 34.30      A    C
ATOM   1051  CD  GLN A 226       8.329  23.935  55.346  1.00 38.19      A    C
ATOM   1052  OE1 GLN A 226       7.630  24.787  54.812  1.00 42.70      A    O
ATOM   1053  NE2 GLN A 226       9.604  23.767  55.037  1.00 38.53      A    N
ATOM   1054  N   HIS A 227       3.500  24.858  56.248  1.00 30.66      A    N
ATOM   1055  CA  HIS A 227       2.290  25.502  56.748  1.00 29.08      A    C
ATOM   1056  C   HIS A 227       1.017  24.756  56.344  1.00 26.79      A    C
ATOM   1057  O   HIS A 227      -0.013  24.896  57.006  1.00 29.87      A    O
ATOM   1058  CB  HIS A 227       2.228  26.940  56.226  1.00 33.21      A    C
ATOM   1059  CG  HIS A 227       2.173  27.004  54.737  1.00 32.03      A    C
ATOM   1060  ND1 HIS A 227       3.270  26.743  53.945  1.00 33.15      A    N
ATOM   1061  CD2 HIS A 227       1.135  27.199  53.893  1.00 29.60      A    C
ATOM   1062  CE1 HIS A 227       2.917  26.806  52.674  1.00 32.16      A    C
ATOM   1063  NE2 HIS A 227       1.627  27.088  52.614  1.00 36.49      A    N
ATOM   1064  N   ALA A 228       1.060  23.955  55.288  1.00 35.93      A    N
ATOM   1065  CA  ALA A 228      -0.139  23.310  54.761  1.00 31.01      A    C
ATOM   1066  C   ALA A 228      -0.506  22.000  55.457  1.00 32.84      A    C
ATOM   1067  O   ALA A 228      -1.641  21.535  55.293  1.00 40.73      A    O
ATOM   1068  CB  ALA A 228       0.022  23.053  53.269  1.00 30.83      A    C
ATOM   1069  N   TYR A 229       0.385  21.399  56.245  1.00 29.01      A    N
ATOM   1070  CA  TYR A 229       0.156  20.037  56.715  1.00 31.70      A    C
ATOM   1071  C   TYR A 229       0.381  19.867  58.215  1.00 32.81      A    C
ATOM   1072  O   TYR A 229       0.851  18.820  58.662  1.00 39.48      A    O
ATOM   1073  CB  TYR A 229       1.033  19.055  55.950  1.00 27.59      A    C
ATOM   1074  CG  TYR A 229       0.768  19.050  54.477  1.00 31.75      A    C
ATOM   1075  CD1 TYR A 229      -0.368  18.452  53.970  1.00 35.10      A    C
ATOM   1076  CD2 TYR A 229       1.640  19.652  53.587  1.00 33.34      A    C
ATOM   1077  CE1 TYR A 229      -0.617  18.430  52.629  1.00 35.15      A    C
ATOM   1078  CE2 TYR A 229       1.382  19.651  52.236  1.00 29.84      A    C
ATOM   1079  CZ  TYR A 229       0.259  19.039  51.761  1.00 33.52      A    C
ATOM   1080  OH  TYR A 229      -0.011  19.010  50.398  1.00 38.19      A    O
ATOM   1081  N   LEU A 230       0.039  20.857  59.030  1.00 32.58      A    N
ATOM   1082  CA  LEU A 230       0.150  20.664  60.476  1.00 32.12      A    C
ATOM   1083  C   LEU A 230      -0.866  19.660  60.962  1.00 36.65      A    C
ATOM   1084  O   LEU A 230      -0.663  19.013  62.003  1.00 33.90      A    O
ATOM   1085  CB  LEU A 230      -0.024  21.980  61.228  1.00 23.36      A    C
ATOM   1086  CG  LEU A 230       1.027  22.954  60.724  1.00 32.69      A    C
ATOM   1087  CD1 LEU A 230       0.895  24.286  61.438  1.00 33.58      A    C
ATOM   1088  CD2 LEU A 230       2.434  22.350  60.894  1.00 26.64      A    C
ATOM   1089  N   ASP A 231      -1.979  19.554  60.237  1.00 39.29      A    N
ATOM   1090  CA  ASP A 231      -3.013  18.588  60.576  1.00 42.87      A    C
ATOM   1091  C   ASP A 231      -2.491  17.165  60.445  1.00 38.79      A    C
ATOM   1092  O   ASP A 231      -2.777  16.314  61.292  1.00 40.63      A    O
ATOM   1093  CB  ASP A 231      -4.210  18.799  59.646  1.00 49.39      A    C
ATOM   1094  CG  ASP A 231      -3.858  19.690  58.420  1.00 61.83      A    C
ATOM   1095  OD1 ASP A 231      -2.834  19.412  57.748  1.00 53.63      A    O
ATOM   1096  OD2 ASP A 231      -4.596  20.669  58.122  1.00 66.10      A    O
ATOM   1097  N   VAL A 232      -1.646  16.918  59.442  1.00 40.79      A    N
ATOM   1098  CA  VAL A 232      -1.070  15.589  59.238  1.00 35.05      A    C
ATOM   1099  C   VAL A 232      -0.086  15.260  60.351  1.00 36.20      A    C
ATOM   1100  O   VAL A 232      -0.026  14.121  60.840  1.00 35.18      A    O
ATOM   1101  CB  VAL A 232      -0.410  15.523  57.851  1.00 30.78      A    C
ATOM   1102  CG1 VAL A 232       0.496  14.363  57.761  1.00 34.14      A    C
ATOM   1103  CG2 VAL A 232      -1.454  15.492  56.753  1.00 26.13      A    C
ATOM   1104  N   VAL A 233       0.717  16.247  60.748  1.00 31.67      A    N
ATOM   1105  CA  VAL A 233       1.630  16.085  61.875  1.00 34.33      A    C
ATOM   1106  C   VAL A 233       0.861  15.726  63.135  1.00 34.71      A    C
ATOM   1107  O   VAL A 233       1.207  14.785  63.856  1.00 36.44      A    O
ATOM   1108  CB  VAL A 233       2.442  17.374  62.078  1.00 39.21      A    C
ATOM   1109  CG1 VAL A 233       3.280  17.262  63.347  1.00 28.80      A    C
ATOM   1110  CG2 VAL A 233       3.272  17.691  60.819  1.00 31.75      A    C
ATOM   1111  N   THR A 234      -0.208  16.465  63.409  1.00 39.35      A    N
ATOM   1112  CA  THR A 234      -1.015  16.187  64.588  1.00 36.18      A    C
ATOM   1113  C   THR A 234      -1.634  14.804  64.508  1.00 33.18      A    C
ATOM   1114  O   THR A 234      -1.766  14.114  65.526  1.00 30.51      A    O
ATOM   1115  CB  THR A 234      -2.093  17.260  64.727  1.00 36.64      A    C
ATOM   1116  OG1 THR A 234      -1.456  18.538  64.897  1.00 39.11      A    O
ATOM   1117  CG2 THR A 234      -2.992  16.978  65.899  1.00 33.76      A    C
ATOM   1118  N   GLN A 235      -2.007  14.379  63.298  1.00 36.23      A    N
ATOM   1119  CA  GLN A 235      -2.611  13.063  63.117  1.00 35.16      A    C
ATOM   1120  C   GLN A 235      -1.603  11.946  63.354  1.00 32.55      A    C
ATOM   1121  O   GLN A 235      -1.900  10.965  64.046  1.00 33.78      A    O
ATOM   1122  CB  GLN A 235      -3.208  12.952  61.716  1.00 35.95      A    C
ATOM   1123  CG  GLN A 235      -4.625  13.480  61.605  1.00 35.65      A    C
ATOM   1124  CD  GLN A 235      -5.578  12.793  62.568  1.00 44.88      A    C
ATOM   1125  OE1 GLN A 235      -5.889  11.606  62.423  1.00 49.10      A    O
ATOM   1126  NE2 GLN A 235      -6.055  13.542  63.559  1.00 54.50      A    N
ATOM   1127  N   TRP A 236      -0.410  12.065  62.758  1.00 32.18      A    N
ATOM   1128  CA  TRP A 236       0.603  11.033  62.934  1.00 27.42      A    C
ATOM   1129  C   TRP A 236       1.036  10.943  64.383  1.00 33.15      A    C
ATOM   1130  O   TRP A 236       1.240   9.839  64.897  1.00 25.57      A    O
ATOM   1131  CB  TRP A 236       1.804  11.270  62.023  1.00 24.20      A    C
ATOM   1132  CG  TRP A 236       1.628  10.602  60.712  1.00 24.02      A    C
ATOM   1133  CD1 TRP A 236       1.544  11.196  59.481  1.00 24.83      A    C
ATOM   1134  CD2 TRP A 236       1.466   9.201  60.492  1.00 23.31      A    C
ATOM   1135  NE1 TRP A 236       1.373  10.249  58.512  1.00 27.95      A    N
ATOM   1136  CE2 TRP A 236       1.322   9.012  59.106  1.00 27.40      A    C
ATOM   1137  CE3 TRP A 236       1.447   8.091  61.328  1.00 21.88      A    C
ATOM   1138  CZ2 TRP A 236       1.133   7.755  58.539  1.00 24.13      A    C
ATOM   1139  CZ3 TRP A 236       1.272   6.839  60.761  1.00 30.31      A    C
ATOM   1140  CH2 TRP A 236       1.118   6.688  59.372  1.00 25.28      A    C
ATOM   1141  N   LEU A 237       1.175  12.095  65.062  1.00 29.03      A    N
ATOM   1142  CA  LEU A 237       1.527  12.062  66.476  1.00 32.76      A    C
ATOM   1143  C   LEU A 237       0.459  11.343  67.283  1.00 31.80      A    C
ATOM   1144  O   LEU A 237       0.776  10.589  68.209  1.00 36.38      A    O
ATOM   1145  CB  LEU A 237       1.738  13.481  67.015  1.00 28.55      A    C
ATOM   1146  CG  LEU A 237       2.907  14.208  66.370  1.00 29.29      A    C
ATOM   1147  CD1 LEU A 237       2.998  15.653  66.871  1.00 31.66      A    C
ATOM   1148  CD2 LEU A 237       4.207  13.487  66.587  1.00 23.39      A    C
ATOM   1149  N   THR A 238      -0.815  11.565  66.944  1.00 33.42      A    N
ATOM   1150  CA  THR A 238      -1.923  10.977  67.698  1.00 34.63      A    C
ATOM   1151  C   THR A 238      -2.081   9.478  67.433  1.00 37.09      A    C
ATOM   1152  O   THR A 238      -2.349   8.713  68.372  1.00 34.10      A    O
ATOM   1153  CB  THR A 238      -3.212  11.718  67.360  1.00 30.86      A    C
ATOM   1154  OG1 THR A 238      -2.977  13.111  67.549  1.00 40.63      A    O
ATOM   1155  CG2 THR A 238      -4.384  11.264  68.221  1.00 25.50      A    C
ATOM   1156  N   ARG A 239      -1.937   9.041  66.165  1.00 32.32      A    N
ATOM   1157  CA  ARG A 239      -2.175   7.632  65.805  1.00 30.04      A    C
ATOM   1158  C   ARG A 239      -0.991   6.735  66.108  1.00 29.81      A    C
ATOM   1159  O   ARG A 239      -1.170   5.529  66.309  1.00 35.45      A    O
ATOM   1160  CB  ARG A 239      -2.476   7.486  64.314  1.00 27.23      A    C
ATOM   1161  CG  ARG A 239      -3.608   8.346  63.832  1.00 36.60      A    C
ATOM   1162  CD  ARG A 239      -3.596   8.439  62.330  1.00 36.73      A    C
ATOM   1163  NE  ARG A 239      -4.841   9.011  61.842  1.00 40.13      A    N
ATOM   1164  CZ  ARG A 239      -5.864   8.316  61.364  1.00 42.02      A    C
ATOM   1165  NH1 ARG A 239      -5.833   6.987  61.297  1.00 35.32      A    N
ATOM   1166  NH2 ARG A 239      -6.945   8.971  60.943  1.00 38.24      A    N
ATOM   1167  N   TRP A 240       0.218   7.291  66.128  1.00 29.84      A    N
ATOM   1168  CA  TRP A 240       1.407   6.478  66.301  1.00 33.94      A    C
ATOM   1169  C   TRP A 240       1.261   5.544  67.502  1.00 32.45      A    C
ATOM   1170  O   TRP A 240       0.904   5.982  68.595  1.00 31.40      A    O
ATOM   1171  CB  TRP A 240       2.618   7.387  66.490  1.00 28.45      A    C
ATOM   1172  CG  TRP A 240       3.844   6.587  66.604  1.00 33.14      A    C
ATOM   1173  CD1 TRP A 240       4.431   6.149  67.757  1.00 23.41      A    C
ATOM   1174  CD2 TRP A 240       4.622   6.064  65.525  1.00 29.47      A    C
ATOM   1175  NE1 TRP A 240       5.556   5.430  67.460  1.00 26.09      A    N
ATOM   1176  CE2 TRP A 240       5.693   5.351  66.097  1.00 28.03      A    C
ATOM   1177  CE3 TRP A 240       4.526   6.145  64.129  1.00 23.43      A    C
ATOM   1178  CZ2 TRP A 240       6.665   4.718  65.320  1.00 26.52      A    C
ATOM   1179  CZ3 TRP A 240       5.484   5.514  63.359  1.00 27.98      A    C
ATOM   1180  CH2 TRP A 240       6.540   4.808  63.956  1.00 31.04      A    C
ATOM   1181  N   ASN A 241       1.558   4.258  67.296  1.00 28.80      A    N
ATOM   1182  CA  ASN A 241       1.473   3.261  68.366  1.00 26.10      A    C
ATOM   1183  C   ASN A 241       2.599   2.243  68.222  1.00 29.58      A    C
ATOM   1184  O   ASN A 241       3.470   2.363  67.350  1.00 29.29      A    O
ATOM   1185  CB  ASN A 241       0.092   2.578  68.385  1.00 25.03      A    C
ATOM   1186  CG  ASN A 241      -0.234   1.817  67.085  1.00 29.36      A    C
ATOM   1187  OD1 ASN A 241       0.657   1.414  66.317  1.00 28.09      A    O
ATOM   1188  ND2 ASN A 241      -1.527   1.593  66.859  1.00 24.75      A    N
ATOM   1189  N   ALA A 242       2.585   1.223  69.099  1.00 31.94      A    N
ATOM   1190  CA  ALA A 242       3.665   0.242  69.083  1.00 30.09      A    C
ATOM   1191  C   ALA A 242       3.659  -0.589  67.804  1.00 33.18      A    C
ATOM   1192  O   ALA A 242       4.709  -1.105  67.410  1.00 33.30      A    O
ATOM   1193  CB  ALA A 242       3.583  -0.675  70.305  1.00 36.72      A    C
ATOM   1194  N   GLN A 243       2.507  -0.727  67.143  1.00 32.24      A    N
ATOM   1195  CA  GLN A 243       2.464  -1.498  65.898  1.00 35.17      A    C
ATOM   1196  C   GLN A 243       3.143  -0.764  64.757  1.00 33.23      A    C
ATOM   1197  O   GLN A 243       3.891  -1.377  63.993  1.00 32.38      A    O
ATOM   1198  CB  GLN A 243       1.029  -1.844  65.503  1.00 30.88      A    C
ATOM   1199  CG  GLN A 243       0.498  -3.019  66.262  1.00 31.03      A    C
ATOM   1200  CD  GLN A 243       0.303  -2.696  67.728  1.00 35.58      A    C
ATOM   1201  OE1 GLN A 243       0.927  -3.310  68.616  1.00 31.40      A    O
ATOM   1202  NE2 GLN A 243      -0.559  -1.703  67.993  1.00 31.16      A    N
ATOM   1203  N   TYR A 244       2.882   0.543  64.601  1.00 33.46      A    N
ATOM   1204  CA  TYR A 244       3.623   1.295  63.594  1.00 29.08      A    C
ATOM   1205  C   TYR A 244       5.121   1.220  63.868  1.00 30.31      A    C
ATOM   1206  O   TYR A 244       5.940   1.197  62.942  1.00 28.01      A    O
ATOM   1207  CB  TYR A 244       3.181   2.761  63.566  1.00 27.78      A    C
ATOM   1208  CG  TYR A 244       1.825   3.107  62.983  1.00 30.21      A    C
ATOM   1209  CD1 TYR A 244       1.605   3.108  61.595  1.00 29.55      A    C
ATOM   1210  CD2 TYR A 244       0.799   3.546  63.807  1.00 26.83      A    C
ATOM   1211  CE1 TYR A 244       0.388   3.481  61.064  1.00 21.26      A    C
ATOM   1212  CE2 TYR A 244      -0.408   3.912  63.293  1.00 28.23      A    C
ATOM   1213  CZ  TYR A 244      -0.614   3.882  61.923  1.00 29.45      A    C
ATOM   1214  OH  TYR A 244      -1.854   4.249  61.453  1.00 25.11      A    O
ATOM   1215  N   ALA A 245       5.493   1.188  65.147  1.00 29.67      A    N
ATOM   1216  CA  ALA A 245       6.885   1.285  65.538  1.00 32.96      A    C
ATOM   1217  C   ALA A 245       7.684   0.061  65.136  1.00 34.61      A    C
ATOM   1218  O   ALA A 245       8.917   0.127  65.067  1.00 36.86      A    O
ATOM   1219  CB  ALA A 245       6.977   1.511  67.051  1.00 33.76      A    C
ATOM   1220  N   GLU A 246       7.019  -1.049  64.839  1.00 42.90      A    N
ATOM   1221  CA  GLU A 246       7.765  -2.245  64.477  1.00 36.65      A    C
ATOM   1222  C   GLU A 246       8.525  -2.065  63.166  1.00 37.09      A    C
ATOM   1223  O   GLU A 246       9.511  -2.766  62.944  1.00 38.38      A    O
ATOM   1224  CB  GLU A 246       6.809  -3.438  64.435  1.00 36.35      A    C
ATOM   1225  CG  GLU A 246       7.467  -4.827  64.648  1.00 60.17      A    C
ATOM   1226  CD  GLU A 246       8.081  -5.036  66.045  1.00 61.21      A    C
ATOM   1227  OE1 GLU A 246       8.041  -4.106  66.890  1.00 54.85      A    O
ATOM   1228  OE2 GLU A 246       8.604  -6.153  66.296  1.00 68.45      A    O
ATOM   1229  N   HIS A 247       8.136  -1.105  62.322  1.00 35.88      A    N
ATOM   1230  CA  HIS A 247       8.692  -0.964  60.978  1.00 36.25      A    C
ATOM   1231  C   HIS A 247       9.689   0.200  60.881  1.00 38.51      A    C
ATOM   1232  O   HIS A 247       9.323   1.365  61.094  1.00 37.85      A    O
ATOM   1233  CB  HIS A 247       7.556  -0.792  59.982  1.00 30.78      A    C
ATOM   1234  CG  HIS A 247       6.632  -1.965  59.930  1.00 42.87      A    C
ATOM   1235  ND1 HIS A 247       5.382  -1.956  60.513  1.00 44.03      A    N
ATOM   1236  CD2 HIS A 247       6.779  -3.191  59.375  1.00 36.51      A    C
ATOM   1237  CE1 HIS A 247       4.794  -3.121  60.311  1.00 36.23      A    C
ATOM   1238  NE2 HIS A 247       5.626  -3.890  59.631  1.00 41.81      A    N
ATOM   1239  N   TRP A 248      10.939  -0.120  60.526  1.00 34.43      A    N
ATOM   1240  CA  TRP A 248      11.964   0.901  60.351  1.00 32.73      A    C
ATOM   1241  C   TRP A 248      11.476   2.022  59.448  1.00 36.00      A    C
ATOM   1242  O   TRP A 248      11.596   3.203  59.783  1.00 39.38      A    O
ATOM   1243  CB  TRP A 248      13.238   0.284  59.768  1.00 33.32      A    C
ATOM   1244  CG  TRP A 248      14.404   1.226  59.778  1.00 36.80      A    C
ATOM   1245  CD1 TRP A 248      15.361   1.325  60.748  1.00 43.80      A    C
ATOM   1246  CD2 TRP A 248      14.749   2.196  58.781  1.00 38.42      A    C
ATOM   1247  NE1 TRP A 248      16.268   2.297  60.425  1.00 47.01      A    N
ATOM   1248  CE2 TRP A 248      15.916   2.851  59.222  1.00 42.76      A    C
ATOM   1249  CE3 TRP A 248      14.175   2.588  57.564  1.00 44.84      A    C
ATOM   1250  CZ2 TRP A 248      16.526   3.873  58.489  1.00 43.79      A    C
ATOM   1251  CZ3 TRP A 248      14.782   3.609  56.832  1.00 38.40      A    C
ATOM   1252  CH2 TRP A 248      15.947   4.236  57.298  1.00 44.52      A    C
ATOM   1253  N   TYR A 249      10.900   1.671  58.304  1.00 38.83      A    N
ATOM   1254  CA  TYR A 249      10.531   2.695  57.341  1.00 35.35      A    C
ATOM   1255  C   TYR A 249       9.409   3.580  57.861  1.00 35.92      A    C
ATOM   1256  O   TYR A 249       9.328   4.744  57.465  1.00 33.99      A    O
ATOM   1257  CB  TYR A 249      10.115   2.051  56.013  1.00 34.92      A    C
ATOM   1258  CG  TYR A 249      11.229   1.285  55.339  1.00 45.08      A    C
ATOM   1259  CD1 TYR A 249      12.174   1.936  54.551  1.00 44.73      A    C
ATOM   1260  CD2 TYR A 249      11.329  -0.105  55.482  1.00 52.43      A    C
ATOM   1261  CE1 TYR A 249      13.214   1.232  53.942  1.00 50.41      A    C
ATOM   1262  CE2 TYR A 249      12.358  -0.822  54.868  1.00 60.22      A    C
ATOM   1263  CZ  TYR A 249      13.298  -0.145  54.097  1.00 64.97      A    C
ATOM   1264  OH  TYR A 249      14.318  -0.847  53.480  1.00 71.79      A    O
ATOM   1265  N   MET A 250       8.538   3.065  58.742  1.00 33.53      A    N
ATOM   1266  CA  MET A 250       7.524   3.935  59.331  1.00 33.06      A    C
ATOM   1267  C   MET A 250       8.154   4.894  60.341  1.00 40.49      A    C
ATOM   1268  O   MET A 250       7.936   6.116  60.268  1.00 39.09      A    O
ATOM   1269  CB  MET A 250       6.421   3.118  59.996  1.00 26.44      A    C
ATOM   1270  CG  MET A 250       5.575   2.347  59.040  1.00 38.91      A    C
ATOM   1271  SD  MET A 250       4.663   3.396  57.885  1.00 41.31      A    S
ATOM   1272  CE  MET A 250       3.804   4.457  59.028  1.00 31.74      A    C
ATOM   1273  N   ARG A 251       8.979   4.365  61.260  1.00 35.82      A    N
ATOM   1274  CA  ARG A 251       9.733   5.236  62.151  1.00 35.08      A    C
ATOM   1275  C   ARG A 251      10.459   6.278  61.335  1.00 32.77      A    C
ATOM   1276  O   ARG A 251      10.429   7.463  61.660  1.00 30.28      A    O
ATOM   1277  CB  ARG A 251      10.737   4.450  62.997  1.00 29.17      A    C
ATOM   1278  CG  ARG A 251      10.115   3.360  63.851  1.00 39.94      A    C
ATOM   1279  CD  ARG A 251      11.095   2.807  64.885  1.00 33.80      A    C
ATOM   1280  NE  ARG A 251      12.296   2.259  64.281  1.00 37.10      A    N
ATOM   1281  CZ  ARG A 251      12.476   0.979  63.988  1.00 38.41      A    C
ATOM   1282  NH1 ARG A 251      11.517   0.083  64.170  1.00 37.86      A    N
ATOM   1283  NH2 ARG A 251      13.648   0.588  63.498  1.00 36.81      A    N
ATOM   1284  N   ASN A 252      11.097   5.852  60.244  1.00 34.21      A    N
ATOM   1285  CA  ASN A 252      11.866   6.804  59.458  1.00 36.33      A    C
ATOM   1286  C   ASN A 252      10.947   7.824  58.802  1.00 40.89      A    C
ATOM   1287  O   ASN A 252      11.258   9.024  58.783  1.00 37.64      A    O
ATOM   1288  CB  ASN A 252      12.711   6.087  58.409  1.00 36.87      A    C
ATOM   1289  CG  ASN A 252      13.795   6.981  57.825  1.00 40.55      A    C
ATOM   1290  OD1 ASN A 252      14.409   7.776  58.542  1.00 43.83      A    O
ATOM   1291  ND2 ASN A 252      14.015   6.876  56.514  1.00 39.98      A    N
ATOM   1292  N   ALA A 253       9.794   7.378  58.294  1.00 33.42      A    N
ATOM   1293  CA  ALA A 253       8.892   8.311  57.626  1.00 32.22      A    C
ATOM   1294  C   ALA A 253       8.264   9.288  58.615  1.00 31.42      A    C
ATOM   1295  O   ALA A 253       8.300  10.505  58.406  1.00 35.62      A    O
ATOM   1296  CB  ALA A 253       7.812   7.552  56.865  1.00 31.16      A    C
ATOM   1297  N   VAL A 254       7.700   8.781  59.711  1.00 31.51      A    N
ATOM   1298  CA  VAL A 254       6.974   9.663  60.618  1.00 32.90      A    C
ATOM   1299  C   VAL A 254       7.920  10.549  61.424  1.00 34.58      A    C
ATOM   1300  O   VAL A 254       7.522  11.639  61.859  1.00 33.44      A    O
ATOM   1301  CB  VAL A 254       6.030   8.837  61.512  1.00 31.24      A    C
ATOM   1302  CG1 VAL A 254       5.512   9.659  62.670  1.00 26.64      A    C
ATOM   1303  CG2 VAL A 254       4.844   8.313  60.675  1.00 27.38      A    C
ATOM   1304  N   ASN A 255       9.187  10.157  61.556  1.00 33.27      A    N
ATOM   1305  CA  ASN A 255      10.181  11.061  62.119  1.00 32.60      A    C
ATOM   1306  C   ASN A 255      10.333  12.320  61.276  1.00 31.86      A    C
ATOM   1307  O   ASN A 255      10.836  13.339  61.772  1.00 37.22      A    O
ATOM   1308  CB  ASN A 255      11.528  10.359  62.217  1.00 28.00      A    C
ATOM   1309  CG  ASN A 255      12.527  11.121  63.035  1.00 28.04      A    C
ATOM   1310  OD1 ASN A 255      12.242  11.582  64.141  1.00 32.66      A    O
ATOM   1311  ND2 ASN A 255      13.703  11.306  62.473  1.00 33.08      A    N
ATOM   1312  N   GLY A 256       9.871  12.288  60.026  1.00 31.36      A    N
ATOM   1313  CA  GLY A 256       9.982  13.446  59.167  1.00 32.16      A    C
ATOM   1314  C   GLY A 256       9.133  14.627  59.594  1.00 28.03      A    C
ATOM   1315  O   GLY A 256       9.455  15.754  59.229  1.00 35.49      A    O
ATOM   1316  N   VAL A 257       8.047  14.396  60.341  1.00 31.53      A    N
ATOM   1317  CA  VAL A 257       7.184  15.511  60.717  1.00 30.27      A    C
ATOM   1318  C   VAL A 257       7.927  16.475  61.632  1.00 35.27      A    C
ATOM   1319  O   VAL A 257       7.646  17.677  61.635  1.00 39.76      A    O
ATOM   1320  CB  VAL A 257       5.879  15.011  61.373  1.00 32.56      A    C
ATOM   1321  CG1 VAL A 257       5.240  13.894  60.555  1.00 27.96      A    C
ATOM   1322  CG2 VAL A 257       6.133  14.539  62.798  1.00 30.28      A    C
ATOM   1323  N   PHE A 258       8.921  15.992  62.375  1.00 32.64      A    N
ATOM   1324  CA  PHE A 258       9.676  16.895  63.233  1.00 34.47      A    C
ATOM   1325  C   PHE A 258      10.601  17.766  62.409  1.00 38.51      A    C
ATOM   1326  O   PHE A 258      10.825  18.932  62.752  1.00 41.56      A    O
ATOM   1327  CB  PHE A 258      10.474  16.120  64.280  1.00 27.62      A    C
ATOM   1328  CG  PHE A 258       9.642  15.219  65.078  1.00 31.82      A    C
ATOM   1329  CD1 PHE A 258       8.583  15.721  65.805  1.00 28.81      A    C
ATOM   1330  CD2 PHE A 258       9.865  13.849  65.062  1.00 30.40      A    C
ATOM   1331  CE1 PHE A 258       7.769  14.877  66.532  1.00 30.30      A    C
ATOM   1332  CE2 PHE A 258       9.058  13.015  65.790  1.00 29.41      A    C
ATOM   1333  CZ  PHE A 258       8.006  13.532  66.531  1.00 25.07      A    C
ATOM   1334  N   THR A 259      11.148  17.217  61.322  1.00 32.80      A    N
ATOM   1335  CA  THR A 259      11.903  18.044  60.392  1.00 40.06      A    C
ATOM   1336  C   THR A 259      10.998  19.070  59.721  1.00 44.14      A    C
ATOM   1337  O   THR A 259      11.425  20.197  59.432  1.00 35.75      A    O
ATOM   1338  CB  THR A 259      12.564  17.146  59.354  1.00 37.54      A    C
ATOM   1339  OG1 THR A 259      13.449  16.247  60.031  1.00 53.50      A    O
ATOM   1340  CG2 THR A 259      13.356  17.950  58.360  1.00 39.43      A    C
ATOM   1341  N   LEU A 260       9.722  18.732  59.566  1.00 38.61      A    N
ATOM   1342  CA  LEU A 260       8.781  19.689  59.017  1.00 40.04      A    C
ATOM   1343  C   LEU A 260       8.570  20.853  59.977  1.00 42.52      A    C
ATOM   1344  O   LEU A 260       8.475  22.013  59.546  1.00 38.79      A    O
ATOM   1345  CB  LEU A 260       7.471  18.977  58.729  1.00 39.09      A    C
ATOM   1346  CG  LEU A 260       6.385  19.627  57.905  1.00 40.91      A    C
ATOM   1347  CD1 LEU A 260       5.614  18.487  57.236  1.00 33.93      A    C
ATOM   1348  CD2 LEU A 260       5.486  20.460  58.791  1.00 35.95      A    C
ATOM   1349  N   LEU A 261       8.490  20.568  61.283  1.00 36.22      A    N
ATOM   1350  CA  LEU A 261       8.364  21.659  62.248  1.00 33.16      A    C
ATOM   1351  C   LEU A 261       9.637  22.493  62.293  1.00 35.15      A    C
ATOM   1352  O   LEU A 261       9.572  23.727  62.333  1.00 38.67      A    O
ATOM   1353  CB  LEU A 261       8.015  21.110  63.629  1.00 31.15      A    C
ATOM   1354  CG  LEU A 261       6.670  20.376  63.743  1.00 34.26      A    C
ATOM   1355  CD1 LEU A 261       6.424  19.900  65.176  1.00 28.47      A    C
ATOM   1356  CD2 LEU A 261       5.491  21.232  63.231  1.00 24.21      A    C
ATOM   1357  N   PHE A 262      10.802  21.843  62.216  1.00 34.09      A    N
ATOM   1358  CA  PHE A 262      12.060  22.575  62.129  1.00 32.49      A    C
ATOM   1359  C   PHE A 262      12.107  23.480  60.906  1.00 36.46      A    C
ATOM   1360  O   PHE A 262      12.496  24.647  61.003  1.00 35.43      A    O
ATOM   1361  CB  PHE A 262      13.222  21.606  62.081  1.00 35.79      A    C
ATOM   1362  CG  PHE A 262      14.544  22.255  61.832  1.00 35.49      A    C
ATOM   1363  CD1 PHE A 262      15.259  22.815  62.889  1.00 39.21      A    C
ATOM   1364  CD2 PHE A 262      15.096  22.276  60.560  1.00 33.25      A    C
ATOM   1365  CE1 PHE A 262      16.497  23.400  62.682  1.00 37.40      A    C
ATOM   1366  CE2 PHE A 262      16.329  22.852  60.342  1.00 36.93      A    C
ATOM   1367  CZ  PHE A 262      17.032  23.423  61.413  1.00 38.83      A    C
ATOM   1368  N   GLY A 263      11.780  22.941  59.731  1.00 38.76      A    N
ATOM   1369  CA  GLY A 263      11.922  23.710  58.508  1.00 35.75      A    C
ATOM   1370  C   GLY A 263      10.926  24.843  58.375  1.00 40.63      A    C
ATOM   1371  O   GLY A 263      11.202  25.810  57.661  1.00 38.62      A    O
ATOM   1372  N   GLY A 264       9.772  24.738  59.043  1.00 40.82      A    N
ATOM   1373  CA  GLY A 264       8.776  25.796  59.008  1.00 37.14      A    C
ATOM   1374  C   GLY A 264       9.241  27.106  59.612  1.00 45.71      A    C
ATOM   1375  O   GLY A 264       8.632  28.155  59.348  1.00 43.74      A    O
ATOM   1376  N   GLN A 265      10.335  27.084  60.378  1.00 39.49      A    N
ATOM   1377  CA  GLN A 265      10.892  28.329  60.893  1.00 44.13      A    C
ATOM   1378  C   GLN A 265      11.127  29.360  59.793  1.00 43.76      A    C
ATOM   1379  O   GLN A 265      11.005  30.567  60.035  1.00 42.06      A    O
ATOM   1380  CB  GLN A 265      12.212  28.048  61.596  1.00 42.37      A    C
ATOM   1381  CG  GLN A 265      12.108  27.390  62.940  1.00 45.00      A    C
ATOM   1382  CD  GLN A 265      13.476  27.251  63.562  1.00 46.33      A    C
ATOM   1383  OE1 GLN A 265      13.780  27.887  64.570  1.00 53.29      A    O
ATOM   1384  NE2 GLN A 265      14.324  26.431  62.947  1.00 44.85      A    N
ATOM   1385  N   TRP A 266      11.510  28.911  58.597  1.00 45.92      A    N
ATOM   1386  CA  TRP A 266      11.831  29.802  57.494  1.00 42.00      A    C
ATOM   1387  C   TRP A 266      10.684  29.946  56.521  1.00 38.86      A    C
ATOM   1388  O   TRP A 266      10.910  30.258  55.351  1.00 42.61      A    O
ATOM   1389  CB  TRP A 266      13.088  29.326  56.767  1.00 44.81      A    C
ATOM   1390  CG  TRP A 266      14.267  29.337  57.695  1.00 50.63      A    C
ATOM   1391  CD1 TRP A 266      15.089  30.387  57.960  1.00 47.55      A    C
ATOM   1392  CD2 TRP A 266      14.780  28.224  58.442  1.00 48.69      A    C
ATOM   1393  NE1 TRP A 266      16.063  30.013  58.859  1.00 61.86      A    N
ATOM   1394  CE2 TRP A 266      15.901  28.685  59.162  1.00 49.61      A    C
ATOM   1395  CE3 TRP A 266      14.392  26.892  58.580  1.00 49.23      A    C
ATOM   1396  CZ2 TRP A 266      16.637  27.862  60.019  1.00 49.47      A    C
ATOM   1397  CZ3 TRP A 266      15.139  26.062  59.426  1.00 51.68      A    C
ATOM   1398  CH2 TRP A 266      16.245  26.557  60.139  1.00 51.42      A    C
ATOM   1399  N   ASN A 267       9.461  29.728  56.987  1.00 40.87      A    N
ATOM   1400  CA  ASN A 267       8.266  29.752  56.154  1.00 41.90      A    C
ATOM   1401  C   ASN A 267       7.316  30.733  56.818  1.00 39.66      A    C
ATOM   1402  O   ASN A 267       6.843  30.477  57.932  1.00 39.06      A    O
ATOM   1403  CB  ASN A 267       7.666  28.346  56.048  1.00 39.09      A    C
ATOM   1404  CG  ASN A 267       6.373  28.294  55.257  1.00 40.82      A    C
ATOM   1405  OD1 ASN A 267       5.493  29.134  55.435  1.00 41.27      A    O
ATOM   1406  ND2 ASN A 267       6.225  27.253  54.410  1.00 34.92      A    N
ATOM   1407  N   ASN A 268       7.045  31.856  56.145  1.00 33.38      A    N
ATOM   1408  CA  ASN A 268       6.262  32.915  56.779  1.00 35.94      A    C
ATOM   1409  C   ASN A 268       4.796  32.529  56.980  1.00 37.48      A    C
ATOM   1410  O   ASN A 268       4.177  32.965  57.956  1.00 39.16      A    O
ATOM   1411  CB  ASN A 268       6.365  34.189  55.952  1.00 37.29      A    C
ATOM   1412  CG  ASN A 268       7.790  34.661  55.806  1.00 42.96      A    C
ATOM   1413  OD1 ASN A 268       8.633  34.397  56.668  1.00 43.44      A    O
ATOM   1414  ND2 ASN A 268       8.080  35.352  54.704  1.00 44.28      A    N
ATOM   1415  N   GLN A 269       4.219  31.708  56.098  1.00 37.43      A    N
ATOM   1416  CA  GLN A 269       2.865  31.223  56.359  1.00 37.19      A    C
ATOM   1417  C   GLN A 269       2.833  30.348  57.607  1.00 39.26      A    C
ATOM   1418  O   GLN A 269       1.831  30.331  58.331  1.00 42.40      A    O
ATOM   1419  CB  GLN A 269       2.330  30.462  55.145  1.00 33.86      A    C
ATOM   1420  CG  GLN A 269       2.320  31.271  53.870  1.00 36.17      A    C
ATOM   1421  CD  GLN A 269       1.149  32.249  53.768  1.00 45.66      A    C
ATOM   1422  OE1 GLN A 269       0.222  32.235  54.587  1.00 46.37      A    O
ATOM   1423  NE2 GLN A 269       1.197  33.118  52.757  1.00 47.79      A    N
ATOM   1424  N   TYR A 270       3.927  29.634  57.889  1.00 36.35      A    N
ATOM   1425  CA  TYR A 270       3.998  28.786  59.079  1.00 34.68      A    C
ATOM   1426  C   TYR A 270       4.163  29.616  60.351  1.00 38.34      A    C
ATOM   1427  O   TYR A 270       3.452  29.403  61.344  1.00 34.34      A    O
ATOM   1428  CB  TYR A 270       5.155  27.796  58.925  1.00 37.32      A    C
ATOM   1429  CG  TYR A 270       5.426  26.957  60.132  1.00 33.59      A    C
ATOM   1430  CD1 TYR A 270       6.280  27.390  61.123  1.00 38.89      A    C
ATOM   1431  CD2 TYR A 270       4.846  25.714  60.270  1.00 36.16      A    C
ATOM   1432  CE1 TYR A 270       6.541  26.610  62.242  1.00 38.25      A    C
ATOM   1433  CE2 TYR A 270       5.091  24.929  61.378  1.00 38.28      A    C
ATOM   1434  CZ  TYR A 270       5.944  25.374  62.362  1.00 37.93      A    C
ATOM   1435  OH  TYR A 270       6.207  24.577  63.467  1.00 36.16      A    O
ATOM   1436  N   THR A 271       5.127  30.546  60.361  1.00 38.18      A    N
ATOM   1437  CA  THR A 271       5.307  31.375  61.552  1.00 39.05      A    C
ATOM   1438  C   THR A 271       4.074  32.237  61.824  1.00 37.82      A    C
ATOM   1439  O   THR A 271       3.700  32.438  62.988  1.00 38.23      A    O
ATOM   1440  CB  THR A 271       6.579  32.220  61.420  1.00 36.43      A    C
ATOM   1441  OG1 THR A 271       6.463  33.114  60.311  1.00 40.76      A    O
ATOM   1442  CG2 THR A 271       7.767  31.313  61.151  1.00 36.53      A    C
ATOM   1443  N   SER A 272       3.378  32.684  60.775  1.00 35.68      A    N
ATOM   1444  CA  SER A 272       2.143  33.440  60.980  1.00 38.50      A    C
ATOM   1445  C   SER A 272       1.010  32.592  61.537  1.00 38.70      A    C
ATOM   1446  O   SER A 272       0.007  33.148  61.991  1.00 46.43      A    O
ATOM   1447  CB  SER A 272       1.677  34.062  59.660  1.00 38.20      A    C
ATOM   1448  OG  SER A 272       2.634  34.993  59.161  1.00 53.65      A    O
ATOM   1449  N   LEU A 273       1.155  31.278  61.526  1.00 39.85      A    N
ATOM   1450  CA  LEU A 273       0.104  30.326  61.835  1.00 38.35      A    C
ATOM   1451  C   LEU A 273       0.423  29.433  63.039  1.00 42.27      A    C
ATOM   1452  O   LEU A 273      -0.496  29.009  63.749  1.00 44.74      A    O
ATOM   1453  CB  LEU A 273      -0.143  29.472  60.585  1.00 41.29      A    C
ATOM   1454  CG  LEU A 273      -1.185  28.381  60.514  1.00 49.96      A    C
ATOM   1455  CD1 LEU A 273      -2.554  28.900  60.966  1.00 53.05      A    C
ATOM   1456  CD2 LEU A 273      -1.224  27.933  59.066  1.00 45.41      A    C
ATOM   1457  N   ILE A 274       1.702  29.153  63.297  1.00 36.48      A    N
ATOM   1458  CA  ILE A 274       2.080  28.137  64.279  1.00 36.45      A    C
ATOM   1459  C   ILE A 274       1.492  28.437  65.642  1.00 38.27      A    C
ATOM   1460  O   ILE A 274       1.236  27.513  66.429  1.00 32.18      A    O
ATOM   1461  CB  ILE A 274       3.610  28.021  64.351  1.00 33.80      A    C
ATOM   1462  CG1 ILE A 274       4.006  26.893  65.303  1.00 35.68      A    C
ATOM   1463  CG2 ILE A 274       4.225  29.369  64.734  1.00 39.03      A    C
ATOM   1464  CD1 ILE A 274       3.483  25.520  64.854  1.00 32.52      A    C
ATOM   1465  N   GLY A 275       1.298  29.725  65.957  1.00 38.85      A    N
ATOM   1466  CA  GLY A 275       0.920  30.200  67.280  1.00 34.25      A    C
ATOM   1467  C   GLY A 275      -0.487  29.836  67.719  1.00 41.27      A    C
ATOM   1468  O   GLY A 275      -0.801  29.987  68.907  1.00 43.45      A    O
ATOM   1469  N   GLU A 276      -1.318  29.319  66.814  1.00 39.52      A    N
ATOM   1470  CA  GLU A 276      -2.676  28.912  67.148  1.00 39.55      A    C
ATOM   1471  C   GLU A 276      -2.853  27.399  67.194  1.00 38.57      A    C
ATOM   1472  O   GLU A 276      -3.979  26.933  67.391  1.00 44.77      A    O
ATOM   1473  CB  GLU A 276      -3.651  29.505  66.138  1.00 42.70      A    C
ATOM   1474  CG  GLU A 276      -3.438  30.979  65.897  1.00 44.58      A    C
ATOM   1475  CD  GLU A 276      -3.776  31.832  67.112  1.00 56.29      A    C
ATOM   1476  OE1 GLU A 276      -4.766  31.518  67.819  1.00 52.94      A    O
ATOM   1477  OE2 GLU A 276      -3.052  32.829  67.352  1.00 70.27      A    O
ATOM   1478  N   GLN A 277      -1.775  26.621  67.049  1.00 37.80      A    N
ATOM   1479  CA  GLN A 277      -1.888  25.164  66.862  1.00 38.51      A    C
ATOM   1480  C   GLN A 277      -1.871  24.446  68.209  1.00 31.56      A    C
ATOM   1481  O   GLN A 277      -0.899  23.800  68.596  1.00 33.47      A    O
ATOM   1482  CB  GLN A 277      -0.766  24.650  65.970  1.00 33.94      A    C
ATOM   1483  CG  GLN A 277      -0.603  25.375  64.647  1.00 33.37      A    C
ATOM   1484  CD  GLN A 277      -1.838  25.306  63.769  1.00 38.23      A    C
ATOM   1485  OE1 GLN A 277      -2.510  24.282  63.703  1.00 47.55      A    O
ATOM   1486  NE2 GLN A 277      -2.138  26.403  63.087  1.00 43.04      A    N
ATOM   1487  N   THR A 278      -2.991  24.554  68.924  1.00 33.36      A    N
ATOM   1488  CA  THR A 278      -3.061  23.945  70.247  1.00 33.77      A    C
ATOM   1489  C   THR A 278      -3.240  22.432  70.170  1.00 37.58      A    C
ATOM   1490  O   THR A 278      -2.825  21.709  71.090  1.00 40.56      A    O
ATOM   1491  CB  THR A 278      -4.186  24.576  71.068  1.00 39.20      A    C
ATOM   1492  OG1 THR A 278      -5.399  24.504  70.327  1.00 41.75      A    O
ATOM   1493  CG2 THR A 278      -3.894  26.041  71.345  1.00 37.00      A    C
ATOM   1494  N   ALA A 279      -3.874  21.932  69.109  1.00 37.15      A    N
ATOM   1495  CA  ALA A 279      -3.988  20.491  68.956  1.00 33.84      A    C
ATOM   1496  C   ALA A 279      -2.617  19.875  68.742  1.00 36.45      A    C
ATOM   1497  O   ALA A 279      -2.270  18.878  69.390  1.00 34.27      A    O
ATOM   1498  CB  ALA A 279      -4.918  20.153  67.793  1.00 34.53      A    C
ATOM   1499  N   LEU A 280      -1.805  20.495  67.873  1.00 30.68      A    N
ATOM   1500  CA  LEU A 280      -0.442  20.030  67.655  1.00 27.22      A    C
ATOM   1501  C   LEU A 280       0.354  19.999  68.957  1.00 37.04      A    C
ATOM   1502  O   LEU A 280       0.952  18.971  69.298  1.00 34.12      A    O
ATOM   1503  CB  LEU A 280       0.236  20.897  66.601  1.00 26.31      A    C
ATOM   1504  CG  LEU A 280       1.745  20.721  66.451  1.00 33.93      A    C
ATOM   1505  CD1 LEU A 280       2.115  19.268  66.262  1.00 35.90      A    C
ATOM   1506  CD2 LEU A 280       2.247  21.508  65.265  1.00 32.75      A    C
ATOM   1507  N   VAL A 281       0.307  21.088  69.738  1.00 37.26      A    N
ATOM   1508  CA  VAL A 281       1.101  21.152  70.963  1.00 29.39      A    C
ATOM   1509  C   VAL A 281       0.670  20.071  71.931  1.00 29.98      A    C
ATOM   1510  O   VAL A 281       1.502  19.397  72.550  1.00 36.83      A    O
ATOM   1511  CB  VAL A 281       0.998  22.557  71.587  1.00 31.71      A    C
ATOM   1512  CG1 VAL A 281       1.624  22.591  72.983  1.00 26.20      A    C
ATOM   1513  CG2 VAL A 281       1.670  23.547  70.675  1.00 32.22      A    C
ATOM   1514  N   THR A 282      -0.638  19.889  72.086  1.00 37.53      A    N
ATOM   1515  CA  THR A 282      -1.154  18.763  72.859  1.00 36.96      A    C
ATOM   1516  C   THR A 282      -0.561  17.433  72.386  1.00 34.24      A    C
ATOM   1517  O   THR A 282      -0.128  16.615  73.202  1.00 36.97      A    O
ATOM   1518  CB  THR A 282      -2.678  18.743  72.760  1.00 39.84      A    C
ATOM   1519  OG1 THR A 282      -3.209  19.928  73.370  1.00 40.15      A    O
ATOM   1520  CG2 THR A 282      -3.249  17.528  73.437  1.00 34.88      A    C
ATOM   1521  N   ALA A 283      -0.543  17.194  71.069  1.00 34.20      A    N
ATOM   1522  CA  ALA A 283      -0.070  15.904  70.561  1.00 33.32      A    C
ATOM   1523  C   ALA A 283       1.444  15.751  70.730  1.00 38.00      A    C
ATOM   1524  O   ALA A 283       1.934  14.648  71.024  1.00 35.77      A    O
ATOM   1525  CB  ALA A 283      -0.473  15.727  69.094  1.00 28.60      A    C
ATOM   1526  N   LEU A 284       2.208  16.832  70.523  1.00 33.86      A    N
ATOM   1527  CA  LEU A 284       3.643  16.750  70.770  1.00 32.01      A    C
ATOM   1528  C   LEU A 284       3.914  16.387  72.212  1.00 35.19      A    C
ATOM   1529  O   LEU A 284       4.849  15.640  72.500  1.00 33.63      A    O
ATOM   1530  CB  LEU A 284       4.327  18.074  70.454  1.00 34.13      A    C
ATOM   1531  CG  LEU A 284       4.659  18.410  69.004  1.00 31.53      A    C
ATOM   1532  CD1 LEU A 284       4.927  19.913  68.908  1.00 30.60      A    C
ATOM   1533  CD2 LEU A 284       5.856  17.621  68.574  1.00 28.79      A    C
ATOM   1534  N   GLN A 285       3.071  16.867  73.124  1.00 41.22      A    N
ATOM   1535  CA  GLN A 285       3.279  16.622  74.545  1.00 38.46      A    C
ATOM   1536  C   GLN A 285       3.036  15.152  74.880  1.00 38.39      A    C
ATOM   1537  O   GLN A 285       3.879  14.483  75.493  1.00 33.46      A    O
ATOM   1538  CB  GLN A 285       2.346  17.530  75.348  1.00 37.47      A    C
ATOM   1539  CG  GLN A 285       2.492  17.435  76.856  1.00 44.10      A    C
ATOM   1540  CD  GLN A 285       1.567  18.395  77.602  1.00 49.71      A    C
ATOM   1541  OE1 GLN A 285       1.231  19.491  77.104  1.00 45.82      A    O
ATOM   1542  NE2 GLN A 285       1.155  17.991  78.809  1.00 44.25      A    N
ATOM   1543  N   ALA A 286       1.882  14.633  74.475  1.00 35.93      A    N
ATOM   1544  CA  ALA A 286       1.558  13.248  74.761  1.00 35.67      A    C
ATOM   1545  C   ALA A 286       2.559  12.296  74.115  1.00 35.12      A    C
ATOM   1546  O   ALA A 286       2.908  11.260  74.698  1.00 33.52      A    O
ATOM   1547  CB  ALA A 286       0.138  12.956  74.300  1.00 24.07      A    C
ATOM   1548  N   PHE A 287       3.039  12.630  72.915  1.00 35.55      A    N
ATOM   1549  CA  PHE A 287       3.979  11.743  72.232  1.00 36.33      A    C
ATOM   1550  C   PHE A 287       5.289  11.671  72.995  1.00 35.54      A    C
ATOM   1551  O   PHE A 287       5.779  10.578  73.312  1.00 33.80      A    O
ATOM   1552  CB  PHE A 287       4.189  12.240  70.803  1.00 32.41      A    C
ATOM   1553  CG  PHE A 287       4.987  11.326  69.914  1.00 28.18      A    C
ATOM   1554  CD1 PHE A 287       6.377  11.412  69.875  1.00 30.81      A    C
ATOM   1555  CD2 PHE A 287       4.357  10.456  69.040  1.00 31.29      A    C
ATOM   1556  CE1 PHE A 287       7.124  10.612  69.012  1.00 30.99      A    C
ATOM   1557  CE2 PHE A 287       5.100   9.650  68.182  1.00 27.92      A    C
ATOM   1558  CZ  PHE A 287       6.485   9.738  68.163  1.00 27.20      A    C
ATOM   1559  N   ALA A 288       5.812  12.833  73.382  1.00 33.28      A    N
ATOM   1560  CA  ALA A 288       7.071  12.888  74.117  1.00 35.49      A    C
ATOM   1561  C   ALA A 288       6.957  12.211  75.473  1.00 32.82      A    C
ATOM   1562  O   ALA A 288       7.938  11.654  75.974  1.00 31.94      A    O
ATOM   1563  CB  ALA A 288       7.511  14.347  74.303  1.00 27.09      A    C
ATOM   1564  N   LEU A 289       5.790  12.317  76.114  1.00 34.61      A    N
ATOM   1565  CA  LEU A 289       5.628  11.929  77.508  1.00 36.19      A    C
ATOM   1566  C   LEU A 289       5.266  10.472  77.665  1.00 37.63      A    C
ATOM   1567  O   LEU A 289       5.175   9.994  78.800  1.00 40.99      A    O
ATOM   1568  CB  LEU A 289       4.578  12.802  78.204  1.00 35.14      A    C
ATOM   1569  CG  LEU A 289       5.130  14.137  78.690  1.00 38.89      A    C
ATOM   1570  CD1 LEU A 289       4.006  15.089  79.019  1.00 36.20      A    C
ATOM   1571  CD2 LEU A 289       6.012  13.905  79.919  1.00 40.98      A    C
ATOM   1572  N   ASP A 290       5.025   9.781  76.555  1.00 37.10      A    N
ATOM   1573  CA  ASP A 290       4.787   8.353  76.549  1.00 36.81      A    C
ATOM   1574  C   ASP A 290       6.004   7.567  77.062  1.00 38.11      A    C
ATOM   1575  O   ASP A 290       7.028   7.452  76.378  1.00 38.79      A    O
ATOM   1576  CB  ASP A 290       4.393   7.967  75.126  1.00 39.93      A    C
ATOM   1577  CG  ASP A 290       4.291   6.477  74.921  1.00 40.61      A    C
ATOM   1578  OD1 ASP A 290       4.180   5.700  75.910  1.00 40.76      A    O
ATOM   1579  OD2 ASP A 290       4.352   6.093  73.737  1.00 45.37      A    O
ATOM   1580  N   ARG A 291       5.900   7.004  78.264  1.00 38.09      A    N
ATOM   1581  CA  ARG A 291       7.052   6.329  78.859  1.00 39.56      A    C
ATOM   1582  C   ARG A 291       7.434   5.051  78.119  1.00 43.16      A    C
ATOM   1583  O   ARG A 291       8.571   4.587  78.261  1.00 40.24      A    O
ATOM   1584  CB  ARG A 291       6.784   5.992  80.322  1.00 39.08      A    C
ATOM   1585  CG  ARG A 291       6.688   7.173  81.255  1.00 46.32      A    C
ATOM   1586  CD  ARG A 291       6.448   6.708  82.704  1.00 50.42      A    C
ATOM   1587  NE  ARG A 291       6.897   7.668  83.711  1.00 54.08      A    N
ATOM   1588  CZ  ARG A 291       8.171   7.970  83.942  1.00 58.55      A    C
ATOM   1589  NH1 ARG A 291       9.153   7.447  83.217  1.00 53.48      A    N
ATOM   1590  NH2 ARG A 291       8.471   8.822  84.920  1.00 58.54      A    N
ATOM   1591  N   THR A 292       6.522   4.458  77.337  1.00 43.76      A    N
ATOM   1592  CA  THR A 292       6.862   3.185  76.706  1.00 46.06      A    C
ATOM   1593  C   THR A 292       7.920   3.364  75.632  1.00 41.66      A    C
ATOM   1594  O   THR A 292       8.532   2.378  75.210  1.00 39.45      A    O
ATOM   1595  CB  THR A 292       5.625   2.505  76.121  1.00 39.17      A    C
ATOM   1596  OG1 THR A 292       4.890   3.443  75.325  1.00 42.20      A    O
ATOM   1597  CG2 THR A 292       4.749   1.979  77.239  1.00 31.40      A    C
ATOM   1598  N   LYS A 293       8.143   4.601  75.194  1.00 35.94      A    N
ATOM   1599  CA  LYS A 293       9.182   4.878  74.218  1.00 37.47      A    C
ATOM   1600  C   LYS A 293      10.582   4.811  74.825  1.00 37.09      A    C
ATOM   1601  O   LYS A 293      11.554   4.615  74.087  1.00 35.61      A    O
ATOM   1602  CB  LYS A 293       8.931   6.256  73.573  1.00 35.67      A    C
ATOM   1603  CG  LYS A 293       7.586   6.387  72.826  1.00 30.58      A    C
ATOM   1604  CD  LYS A 293       7.577   7.582  71.880  1.00 33.32      A    C
ATOM   1605  CE  LYS A 293       6.295   7.662  71.022  1.00 33.23      A    C
ATOM   1606  NZ  LYS A 293       5.067   7.907  71.818  1.00 29.49      A    N
ATOM   1607  N   VAL A 294      10.711   4.960  76.146  1.00 38.09      A    N
ATOM   1608  CA  VAL A 294      12.031   5.016  76.757  1.00 36.83      A    C
ATOM   1609  C   VAL A 294      12.712   3.664  76.591  1.00 42.12      A    C
ATOM   1610  O   VAL A 294      12.119   2.619  76.885  1.00 39.77      A    O
ATOM   1611  CB  VAL A 294      11.934   5.425  78.236  1.00 38.21      A    C
ATOM   1612  CG1 VAL A 294      13.320   5.450  78.870  1.00 36.39      A    C
ATOM   1613  CG2 VAL A 294      11.278   6.779  78.372  1.00 37.58      A    C
ATOM   1614  N   ASN A 295      13.967   3.686  76.122  1.00 41.23      A    N
ATOM   1615  CA  ASN A 295      14.780   2.502  75.852  1.00 44.59      A    C
ATOM   1616  C   ASN A 295      14.252   1.659  74.690  1.00 39.73      A    C
ATOM   1617  O   ASN A 295      14.599   0.487  74.581  1.00 48.30      A    O
ATOM   1618  CB  ASN A 295      14.964   1.634  77.102  1.00 36.48      A    C
ATOM   1619  CG  ASN A 295      15.884   2.288  78.128  1.00 47.15      A    C
ATOM   1620  OD1 ASN A 295      15.647   2.212  79.331  1.00 43.41      A    O
ATOM   1621  ND2 ASN A 295      16.938   2.946  77.647  1.00 46.46      A    N
ATOM   1622  N   SER A 296      13.415   2.230  73.838  1.00 38.49      A    N
ATOM   1623  CA  SER A 296      12.848   1.618  72.638  1.00 40.42      A    C
ATOM   1624  C   SER A 296      13.586   2.075  71.398  1.00 36.98      A    C
ATOM   1625  O   SER A 296      14.389   3.008  71.438  1.00 42.17      A    O
ATOM   1626  CB  SER A 296      11.369   2.003  72.501  1.00 40.98      A    C
ATOM   1627  OG  SER A 296      10.631   1.621  73.647  1.00 51.51      A    O
ATOM   1628  N   PRO A 297      13.343   1.431  70.257  1.00 38.55      A    N
ATOM   1629  CA  PRO A 297      13.831   1.984  68.983  1.00 30.89      A    C
ATOM   1630  C   PRO A 297      13.198   3.309  68.602  1.00 35.74      A    C
ATOM   1631  O   PRO A 297      13.662   3.911  67.629  1.00 33.73      A    O
ATOM   1632  CB  PRO A 297      13.467   0.891  67.965  1.00 35.95      A    C
ATOM   1633  CG  PRO A 297      13.399  -0.372  68.804  1.00 26.13      A    C
ATOM   1634  CD  PRO A 297      12.813   0.066  70.095  1.00 31.35      A    C
ATOM   1635  N   THR A 298      12.137   3.751  69.288  1.00 29.61      A    N
ATOM   1636  CA  THR A 298      11.484   5.024  69.010  1.00 30.29      A    C
ATOM   1637  C   THR A 298      11.799   6.092  70.066  1.00 36.36      A    C
ATOM   1638  O   THR A 298      11.084   7.097  70.169  1.00 32.37      A    O
ATOM   1639  CB  THR A 298       9.966   4.848  68.900  1.00 30.15      A    C
ATOM   1640  OG1 THR A 298       9.440   4.395  70.145  1.00 37.87      A    O
ATOM   1641  CG2 THR A 298       9.594   3.854  67.830  1.00 27.04      A    C
ATOM   1642  N   GLU A 299      12.865   5.919  70.844  1.00 34.99      A    N
ATOM   1643  CA  GLU A 299      13.144   6.950  71.827  1.00 37.64      A    C
ATOM   1644  C   GLU A 299      13.638   8.212  71.153  1.00 32.69      A    C
ATOM   1645  O   GLU A 299      13.357   9.307  71.634  1.00 28.14      A    O
ATOM   1646  CB  GLU A 299      14.148   6.469  72.868  1.00 32.00      A    C
ATOM   1647  CG  GLU A 299      14.377   7.497  73.977  1.00 32.02      A    C
ATOM   1648  CD  GLU A 299      15.555   7.125  74.906  1.00 44.65      A    C
ATOM   1649  OE1 GLU A 299      15.401   6.182  75.716  1.00 46.33      A    O
ATOM   1650  OE2 GLU A 299      16.634   7.764  74.828  1.00 44.08      A    O
ATOM   1651  N   PHE A 300      14.318   8.082  70.013  1.00 30.83      A    N
ATOM   1652  CA  PHE A 300      14.760   9.271  69.302  1.00 33.06      A    C
ATOM   1653  C   PHE A 300      13.579  10.109  68.815  1.00 34.46      A    C
ATOM   1654  O   PHE A 300      13.653  11.343  68.825  1.00 38.87      A    O
ATOM   1655  CB  PHE A 300      15.674   8.885  68.135  1.00 30.77      A    C
ATOM   1656  CG  PHE A 300      14.959   8.313  66.912  1.00 30.06      A    C
ATOM   1657  CD1 PHE A 300      14.518   7.012  66.881  1.00 23.82      A    C
ATOM   1658  CD2 PHE A 300      14.825   9.073  65.759  1.00 28.42      A    C
ATOM   1659  CE1 PHE A 300      13.913   6.502  65.743  1.00 26.25      A    C
ATOM   1660  CE2 PHE A 300      14.240   8.563  64.623  1.00 26.29      A    C
ATOM   1661  CZ  PHE A 300      13.768   7.279  64.618  1.00 30.53      A    C
ATOM   1662  N   MET A 301      12.469   9.471  68.442  1.00 34.26      A    N
ATOM   1663  CA  MET A 301      11.298  10.249  68.056  1.00 33.18      A    C
ATOM   1664  C   MET A 301      10.678  10.935  69.257  1.00 29.21      A    C
ATOM   1665  O   MET A 301      10.217  12.070  69.158  1.00 31.56      A    O
ATOM   1666  CB  MET A 301      10.273   9.362  67.382  1.00 28.94      A    C
ATOM   1667  CG  MET A 301      10.767   8.784  66.100  1.00 33.86      A    C
ATOM   1668  SD  MET A 301       9.711   7.433  65.572  1.00 37.60      A    S
ATOM   1669  CE  MET A 301       8.165   8.221  65.193  1.00 31.25      A    C
ATOM   1670  N   ALA A 302      10.656  10.267  70.399  1.00 30.25      A    N
ATOM   1671  CA  ALA A 302      10.223  10.939  71.611  1.00 27.91      A    C
ATOM   1672  C   ALA A 302      11.075  12.180  71.858  1.00 32.37      A    C
ATOM   1673  O   ALA A 302      10.556  13.255  72.176  1.00 33.53      A    O
ATOM   1674  CB  ALA A 302      10.307   9.959  72.778  1.00 27.88      A    C
ATOM   1675  N   ALA A 303      12.380  12.066  71.621  1.00 33.80      A    N
ATOM   1676  CA  ALA A 303      13.292  13.163  71.881  1.00 29.83      A    C
ATOM   1677  C   ALA A 303      13.127  14.273  70.856  1.00 34.21      A    C
ATOM   1678  O   ALA A 303      13.297  15.453  71.182  1.00 36.44      A    O
ATOM   1679  CB  ALA A 303      14.724  12.644  71.901  1.00 34.64      A    C
ATOM   1680  N   ASN A 304      12.860  13.918  69.598  1.00 35.37      A    N
ATOM   1681  CA  ASN A 304      12.620  14.953  68.599  1.00 34.61      A    C
ATOM   1682  C   ASN A 304      11.325  15.710  68.886  1.00 33.68      A    C
ATOM   1683  O   ASN A 304      11.276  16.934  68.731  1.00 35.79      A    O
ATOM   1684  CB  ASN A 304      12.606  14.352  67.200  1.00 34.07      A    C
ATOM   1685  CG  ASN A 304      13.988  13.896  66.745  1.00 36.56      A    C
ATOM   1686  OD1 ASN A 304      15.004  14.401  67.228  1.00 36.12      A    O
ATOM   1687  ND2 ASN A 304      14.030  12.959  65.784  1.00 33.64      A    N
ATOM   1688  N   ALA A 305      10.278  15.012  69.339  1.00 31.33      A    N
ATOM   1689  CA  ALA A 305       9.069  15.708  69.771  1.00 30.06      A    C
ATOM   1690  C   ALA A 305       9.384  16.708  70.878  1.00 36.28      A    C
ATOM   1691  O   ALA A 305       8.959  17.868  70.818  1.00 37.60      A    O
ATOM   1692  CB  ALA A 305       8.015  14.711  70.248  1.00 25.17      A    C
ATOM   1693  N   ALA A 306      10.146  16.282  71.893  1.00 30.44      A    N
ATOM   1694  CA  ALA A 306      10.487  17.198  72.972  1.00 33.81      A    C
ATOM   1695  C   ALA A 306      11.257  18.403  72.447  1.00 35.08      A    C
ATOM   1696  O   ALA A 306      11.002  19.538  72.858  1.00 32.25      A    O
ATOM   1697  CB  ALA A 306      11.301  16.476  74.048  1.00 36.62      A    C
ATOM   1698  N   ARG A 307      12.221  18.168  71.555  1.00 35.02      A    N
ATOM   1699  CA  ARG A 307      13.043  19.251  71.040  1.00 29.72      A    C
ATOM   1700  C   ARG A 307      12.183  20.257  70.269  1.00 35.96      A    C
ATOM   1701  O   ARG A 307      12.296  21.469  70.469  1.00 30.30      A    O
ATOM   1702  CB  ARG A 307      14.139  18.669  70.142  1.00 28.07      A    C
ATOM   1703  CG  ARG A 307      15.337  19.584  69.916  1.00 38.66      A    C
ATOM   1704  CD  ARG A 307      16.328  19.001  68.912  1.00 45.35      A    C
ATOM   1705  NE  ARG A 307      16.290  17.541  68.859  1.00 47.76      A    N
ATOM   1706  CZ  ARG A 307      16.994  16.738  69.646  1.00 53.63      A    C
ATOM   1707  NH1 ARG A 307      17.840  17.222  70.543  1.00 53.38      A    N
ATOM   1708  NH2 ARG A 307      16.824  15.418  69.553  1.00 46.76      A    N
ATOM   1709  N   GLU A 308      11.268  19.772  69.425  1.00 31.38      A    N
ATOM   1710  CA  GLU A 308      10.470  20.713  68.655  1.00 37.25      A    C
ATOM   1711  C   GLU A 308       9.412  21.394  69.514  1.00 33.93      A    C
ATOM   1712  O   GLU A 308       8.985  22.508  69.190  1.00 30.93      A    O
ATOM   1713  CB  GLU A 308       9.838  20.022  67.436  1.00 30.71      A    C
ATOM   1714  CG  GLU A 308      10.857  19.589  66.367  1.00 32.91      A    C
ATOM   1715  CD  GLU A 308      11.866  20.700  66.006  1.00 39.35      A    C
ATOM   1716  OE1 GLU A 308      11.473  21.890  65.945  1.00 44.86      A    O
ATOM   1717  OE2 GLU A 308      13.055  20.386  65.764  1.00 38.10      A    O
ATOM   1718  N   LEU A 309       8.983  20.763  70.607  1.00 30.68      A    N
ATOM   1719  CA  LEU A 309       8.119  21.482  71.529  1.00 28.63      A    C
ATOM   1720  C   LEU A 309       8.896  22.598  72.203  1.00 31.75      A    C
ATOM   1721  O   LEU A 309       8.371  23.699  72.399  1.00 36.71      A    O
ATOM   1722  CB  LEU A 309       7.514  20.538  72.556  1.00 30.11      A    C
ATOM   1723  CG  LEU A 309       6.493  21.114  73.538  1.00 30.41      A    C
ATOM   1724  CD1 LEU A 309       5.248  21.609  72.864  1.00 24.08      A    C
ATOM   1725  CD2 LEU A 309       6.148  20.068  74.556  1.00 33.61      A    C
ATOM   1726  N   GLY A 310      10.167  22.348  72.522  1.00 34.78      A    N
ATOM   1727  CA  GLY A 310      10.986  23.392  73.109  1.00 33.79      A    C
ATOM   1728  C   GLY A 310      11.165  24.578  72.179  1.00 36.79      A    C
ATOM   1729  O   GLY A 310      11.226  25.723  72.634  1.00 37.97      A    O
ATOM   1730  N   ARG A 311      11.200  24.330  70.866  1.00 30.86      A    N
ATOM   1731  CA  ARG A 311      11.264  25.438  69.922  1.00 33.60      A    C
ATOM   1732  C   ARG A 311      10.036  26.322  70.027  1.00 35.22      A    C
ATOM   1733  O   ARG A 311      10.140  27.546  69.928  1.00 40.68      A    O
ATOM   1734  CB  ARG A 311      11.412  24.932  68.500  1.00 39.78      A    C
ATOM   1735  CG  ARG A 311      12.405  25.709  67.706  1.00 39.46      A    C
ATOM   1736  CD  ARG A 311      12.557  25.118  66.336  1.00 35.69      A    C
ATOM   1737  NE  ARG A 311      13.156  23.789  66.372  1.00 41.27      A    N
ATOM   1738  CZ  ARG A 311      14.462  23.552  66.338  1.00 45.30      A    C
ATOM   1739  NH1 ARG A 311      15.344  24.540  66.320  1.00 48.89      A    N
ATOM   1740  NH2 ARG A 311      14.893  22.292  66.321  1.00 42.72      A    N
ATOM   1741  N   LEU A 312       8.863  25.730  70.244  1.00 34.93      A    N
ATOM   1742  CA  LEU A 312       7.656  26.545  70.285  1.00 31.39      A    C
ATOM   1743  C   LEU A 312       7.623  27.517  71.460  1.00 35.55      A    C
ATOM   1744  O   LEU A 312       6.786  28.432  71.447  1.00 35.35      A    O
ATOM   1745  CB  LEU A 312       6.414  25.645  70.306  1.00 32.51      A    C
ATOM   1746  CG  LEU A 312       6.283  24.716  69.076  1.00 31.58      A    C
ATOM   1747  CD1 LEU A 312       4.957  23.990  69.037  1.00 24.90      A    C
ATOM   1748  CD2 LEU A 312       6.500  25.482  67.812  1.00 24.25      A    C
ATOM   1749  N   ALA A 313       8.531  27.387  72.444  1.00 33.07      A    N
ATOM   1750  CA  ALA A 313       8.540  28.330  73.569  1.00 30.26      A    C
ATOM   1751  C   ALA A 313       9.029  29.732  73.191  1.00 33.92      A    C
ATOM   1752  O   ALA A 313       9.059  30.606  74.062  1.00 43.97      A    O
ATOM   1753  CB  ALA A 313       9.383  27.780  74.719  1.00 29.24      A    C
ATOM   1754  N   ARG A 314       9.462  29.952  71.951  1.00 35.07      A    N
ATOM   1755  CA  ARG A 314       9.787  31.287  71.472  1.00 38.28      A    C
ATOM   1756  C   ARG A 314       8.547  32.137  71.238  1.00 39.58      A    C
ATOM   1757  O   ARG A 314       8.632  33.365  71.275  1.00 48.20      A    O
ATOM   1758  CB  ARG A 314      10.574  31.179  70.172  1.00 38.50      A    C
ATOM   1759  CG  ARG A 314       9.708  30.724  69.002  1.00 43.58      A    C
ATOM   1760  CD  ARG A 314      10.521  30.083  67.888  1.00 41.68      A    C
ATOM   1761  NE  ARG A 314      11.614  30.956  67.485  1.00 45.93      A    N
ATOM   1762  CZ  ARG A 314      12.411  30.736  66.451  1.00 46.94      A    C
ATOM   1763  NH1 ARG A 314      12.234  29.696  65.652  1.00 41.95      A    N
ATOM   1764  NH2 ARG A 314      13.428  31.569  66.227  1.00 50.24      A    N
ATOM   1765  N   TYR A 315       7.400  31.514  70.990  1.00 39.42      A    N
ATOM   1766  CA  TYR A 315       6.160  32.223  70.705  1.00 34.79      A    C
ATOM   1767  C   TYR A 315       5.498  32.616  72.024  1.00 36.42      A    C
ATOM   1768  O   TYR A 315       4.472  32.074  72.442  1.00 33.90      A    O
ATOM   1769  CB  TYR A 315       5.257  31.367  69.825  1.00 31.92      A    C
ATOM   1770  CG  TYR A 315       5.931  30.974  68.527  1.00 35.30      A    C
ATOM   1771  CD1 TYR A 315       6.295  31.945  67.591  1.00 36.89      A    C
ATOM   1772  CD2 TYR A 315       6.183  29.625  68.220  1.00 34.93      A    C
ATOM   1773  CE1 TYR A 315       6.912  31.601  66.395  1.00 32.67      A    C
ATOM   1774  CE2 TYR A 315       6.806  29.269  67.027  1.00 34.31      A    C
ATOM   1775  CZ  TYR A 315       7.163  30.266  66.123  1.00 40.48      A    C
ATOM   1776  OH  TYR A 315       7.770  29.931  64.945  1.00 45.11      A    O
ATOM   1777  N   THR A 316       6.125  33.591  72.690  1.00 49.99      A    N
ATOM   1778  CA  THR A 316       5.877  33.838  74.113  1.00 50.80      A    C
ATOM   1779  C   THR A 316       4.478  34.368  74.402  1.00 45.82      A    C
ATOM   1780  O   THR A 316       3.994  34.219  75.535  1.00 41.95      A    O
ATOM   1781  CB  THR A 316       6.901  34.827  74.672  1.00 53.83      A    C
ATOM   1782  OG1 THR A 316       8.008  34.958  73.764  1.00 49.57      A    O
ATOM   1783  CG2 THR A 316       7.383  34.353  76.049  1.00 54.91      A    C
ATOM   1784  N   ASP A 317       3.825  34.980  73.420  1.00 40.10      A    N
ATOM   1785  CA  ASP A 317       2.502  35.550  73.618  1.00 50.61      A    C
ATOM   1786  C   ASP A 317       1.414  34.851  72.819  1.00 55.92      A    C
ATOM   1787  O   ASP A 317       0.268  35.317  72.827  1.00 54.25      A    O
ATOM   1788  CB  ASP A 317       2.514  37.034  73.237  1.00 49.73      A    C
ATOM   1789  CG  ASP A 317       3.604  37.814  73.951  1.00 58.46      A    C
ATOM   1790  OD1 ASP A 317       3.925  37.478  75.121  1.00 52.89      A    O
ATOM   1791  OD2 ASP A 317       4.159  38.744  73.316  1.00 58.51      A    O
ATOM   1792  N   ALA A 318       1.736  33.766  72.117  1.00 50.86      A    N
ATOM   1793  CA  ALA A 318       0.742  33.144  71.264  1.00 45.50      A    C
ATOM   1794  C   ALA A 318      -0.219  32.307  72.103  1.00 46.11      A    C
ATOM   1795  O   ALA A 318      -0.010  32.076  73.300  1.00 43.69      A    O
ATOM   1796  CB  ALA A 318       1.413  32.309  70.178  1.00 45.80      A    C
ATOM   1797  N   THR A 319      -1.297  31.862  71.453  1.00 43.01      A    N
ATOM   1798  CA  THR A 319      -2.333  31.093  72.136  1.00 44.50      A    C
ATOM   1799  C   THR A 319      -1.816  29.760  72.674  1.00 43.83      A    C
ATOM   1800  O   THR A 319      -2.414  29.206  73.603  1.00 48.21      A    O
ATOM   1801  CB  THR A 319      -3.507  30.861  71.177  1.00 45.72      A    C
ATOM   1802  OG1 THR A 319      -3.840  32.098  70.522  1.00 42.45      A    O
ATOM   1803  CG2 THR A 319      -4.726  30.264  71.894  1.00 43.33      A    C
ATOM   1804  N   ILE A 320      -0.707  29.242  72.138  1.00 39.46      A    N
ATOM   1805  CA  ILE A 320      -0.180  27.969  72.625  1.00 36.15      A    C
ATOM   1806  C   ILE A 320       0.694  28.102  73.858  1.00 39.51      A    C
ATOM   1807  O   ILE A 320       0.944  27.089  74.527  1.00 35.87      A    O
ATOM   1808  CB  ILE A 320       0.621  27.260  71.526  1.00 32.91      A    C
ATOM   1809  CG1 ILE A 320       1.708  28.191  71.016  1.00 34.38      A    C
ATOM   1810  CG2 ILE A 320      -0.314  26.751  70.421  1.00 36.33      A    C
ATOM   1811  CD1 ILE A 320       2.469  27.625  69.868  1.00 35.69      A    C
ATOM   1812  N   ALA A 321       1.134  29.322  74.196  1.00 39.65      A    N
ATOM   1813  CA  ALA A 321       2.153  29.515  75.230  1.00 33.20      A    C
ATOM   1814  C   ALA A 321       1.901  28.744  76.518  1.00 31.47      A    C
ATOM   1815  O   ALA A 321       2.853  28.133  77.029  1.00 32.35      A    O
ATOM   1816  CB  ALA A 321       2.310  31.006  75.552  1.00 32.27      A    C
ATOM   1817  N   PRO A 322       0.694  28.744  77.107  1.00 36.67      A    N
ATOM   1818  CA  PRO A 322       0.482  27.934  78.325  1.00 29.92      A    C
ATOM   1819  C   PRO A 322       0.688  26.433  78.109  1.00 39.99      A    C
ATOM   1820  O   PRO A 322       1.315  25.761  78.943  1.00 36.75      A    O
ATOM   1821  CB  PRO A 322      -0.972  28.253  78.705  1.00 34.99      A    C
ATOM   1822  CG  PRO A 322      -1.301  29.556  78.003  1.00 30.04      A    C
ATOM   1823  CD  PRO A 322      -0.495  29.560  76.760  1.00 32.74      A    C
ATOM   1824  N   LYS A 323       0.169  25.879  77.010  1.00 39.52      A    N
ATOM   1825  CA  LYS A 323       0.257  24.437  76.807  1.00 32.80      A    C
ATOM   1826  C   LYS A 323       1.657  23.997  76.398  1.00 36.48      A    C
ATOM   1827  O   LYS A 323       2.099  22.911  76.803  1.00 35.00      A    O
ATOM   1828  CB  LYS A 323      -0.778  24.001  75.781  1.00 36.08      A    C
ATOM   1829  CG  LYS A 323      -2.200  24.232  76.272  1.00 39.69      A    C
ATOM   1830  CD  LYS A 323      -3.245  23.442  75.490  1.00 46.68      A    C
ATOM   1831  CE  LYS A 323      -4.632  23.659  76.109  1.00 52.38      A    C
ATOM   1832  NZ  LYS A 323      -5.648  22.648  75.688  1.00 52.98      A    N
ATOM   1833  N   VAL A 324       2.389  24.835  75.656  1.00 35.35      A    N
ATOM   1834  CA  VAL A 324       3.818  24.585  75.476  1.00 31.66      A    C
ATOM   1835  C   VAL A 324       4.511  24.563  76.822  1.00 37.00      A    C
ATOM   1836  O   VAL A 324       5.242  23.620  77.157  1.00 37.05      A    O
ATOM   1837  CB  VAL A 324       4.471  25.636  74.571  1.00 30.00      A    C
ATOM   1838  CG1 VAL A 324       5.947  25.310  74.483  1.00 33.95      A    C
ATOM   1839  CG2 VAL A 324       3.853  25.669  73.180  1.00 32.88      A    C
ATOM   1840  N   THR A 325       4.262  25.588  77.631  1.00 31.57      A    N
ATOM   1841  CA  THR A 325       4.973  25.682  78.893  1.00 35.52      A    C
ATOM   1842  C   THR A 325       4.592  24.527  79.791  1.00 36.21      A    C
ATOM   1843  O   THR A 325       5.460  23.828  80.315  1.00 38.99      A    O
ATOM   1844  CB  THR A 325       4.681  27.011  79.576  1.00 35.98      A    C
ATOM   1845  OG1 THR A 325       5.081  28.077  78.706  1.00 36.47      A    O
ATOM   1846  CG2 THR A 325       5.428  27.093  80.918  1.00 32.31      A    C
ATOM   1847  N   GLU A 326       3.287  24.283  79.924  1.00 39.08      A    N
ATOM   1848  CA  GLU A 326       2.786  23.167  80.719  1.00 35.46      A    C
ATOM   1849  C   GLU A 326       3.401  21.854  80.265  1.00 39.66      A    C
ATOM   1850  O   GLU A 326       3.849  21.045  81.097  1.00 45.68      A    O
ATOM   1851  CB  GLU A 326       1.264  23.144  80.616  1.00 36.14      A    C
ATOM   1852  CG  GLU A 326       0.597  21.800  80.703  1.00 47.80      A    C
ATOM   1853  CD  GLU A 326      -0.849  21.875  80.207  1.00 58.50      A    C
ATOM   1854  OE1 GLU A 326      -1.620  22.701  80.758  1.00 59.09      A    O
ATOM   1855  OE2 GLU A 326      -1.193  21.153  79.231  1.00 63.03      A    O
ATOM   1856  N   GLY A 327       3.487  21.654  78.945  1.00 34.30      A    N
ATOM   1857  CA  GLY A 327       4.024  20.409  78.421  1.00 39.92      A    C
ATOM   1858  C   GLY A 327       5.524  20.254  78.617  1.00 42.14      A    C
ATOM   1859  O   GLY A 327       6.013  19.143  78.861  1.00 37.53      A    O
ATOM   1860  N   LEU A 328       6.276  21.351  78.476  1.00 33.50      A    N
ATOM   1861  CA  LEU A 328       7.705  21.305  78.765  1.00 36.42      A    C
ATOM   1862  C   LEU A 328       7.959  21.027  80.242  1.00 40.19      A    C
ATOM   1863  O   LEU A 328       8.861  20.256  80.591  1.00 40.50      A    O
ATOM   1864  CB  LEU A 328       8.362  22.611  78.349  1.00 33.97      A    C
ATOM   1865  CG  LEU A 328       8.547  22.610  76.844  1.00 33.53      A    C
ATOM   1866  CD1 LEU A 328       8.795  24.014  76.350  1.00 29.88      A    C
ATOM   1867  CD2 LEU A 328       9.672  21.673  76.461  1.00 34.06      A    C
ATOM   1868  N   THR A 329       7.156  21.620  81.127  1.00 43.31      A    N
ATOM   1869  CA  THR A 329       7.331  21.342  82.548  1.00 41.53      A    C
ATOM   1870  C   THR A 329       7.038  19.879  82.856  1.00 39.35      A    C
ATOM   1871  O   THR A 329       7.683  19.301  83.737  1.00 43.36      A    O
ATOM   1872  CB  THR A 329       6.452  22.260  83.414  1.00 42.37      A    C
ATOM   1873  OG1 THR A 329       5.068  21.979  83.167  1.00 57.21      A    O
ATOM   1874  CG2 THR A 329       6.709  23.717  83.112  1.00 34.34      A    C
ATOM   1875  N   ALA A 330       6.072  19.261  82.158  1.00 38.98      A    N
ATOM   1876  CA  ALA A 330       5.802  17.833  82.390  1.00 37.40      A    C
ATOM   1877  C   ALA A 330       6.968  16.959  81.944  1.00 32.88      A    C
ATOM   1878  O   ALA A 330       7.356  16.027  82.659  1.00 35.94      A    O
ATOM   1879  CB  ALA A 330       4.527  17.383  81.678  1.00 34.09      A    C
ATOM   1880  N   ILE A 331       7.553  17.255  80.779  1.00 35.02      A    N
ATOM   1881  CA  ILE A 331       8.725  16.512  80.321  1.00 36.95      A    C
ATOM   1882  C   ILE A 331       9.850  16.606  81.347  1.00 37.92      A    C
ATOM   1883  O   ILE A 331      10.390  15.585  81.797  1.00 34.09      A    O
ATOM   1884  CB  ILE A 331       9.180  17.025  78.944  1.00 36.66      A    C
ATOM   1885  CG1 ILE A 331       8.148  16.699  77.857  1.00 39.76      A    C
ATOM   1886  CG2 ILE A 331      10.530  16.446  78.570  1.00 30.18      A    C
ATOM   1887  CD1 ILE A 331       8.465  17.389  76.524  1.00 30.84      A    C
ATOM   1888  N   PHE A 332      10.167  17.835  81.783  1.00 42.26      A    N
ATOM   1889  CA  PHE A 332      11.259  18.055  82.732  1.00 37.77      A    C
ATOM   1890  C   PHE A 332      11.006  17.336  84.051  1.00 35.38      A    C
ATOM   1891  O   PHE A 332      11.949  16.853  84.676  1.00 41.42      A    O
ATOM   1892  CB  PHE A 332      11.450  19.557  82.967  1.00 36.41      A    C
ATOM   1893  CG  PHE A 332      11.989  20.291  81.768  1.00 38.76      A    C
ATOM   1894  CD1 PHE A 332      12.915  19.691  80.930  1.00 36.58      A    C
ATOM   1895  CD2 PHE A 332      11.527  21.563  81.446  1.00 37.94      A    C
ATOM   1896  CE1 PHE A 332      13.398  20.361  79.808  1.00 37.52      A    C
ATOM   1897  CE2 PHE A 332      11.997  22.235  80.324  1.00 35.78      A    C
ATOM   1898  CZ  PHE A 332      12.935  21.627  79.502  1.00 36.66      A    C
ATOM   1899  N   GLY A 333       9.741  17.230  84.473  1.00 38.86      A    N
ATOM   1900  CA  GLY A 333       9.421  16.555  85.720  1.00 35.13      A    C
ATOM   1901  C   GLY A 333       9.330  15.038  85.646  1.00 40.23      A    C
ATOM   1902  O   GLY A 333       9.531  14.362  86.659  1.00 43.99      A    O
ATOM   1903  N   GLN A 334       8.979  14.482  84.482  1.00 39.92      A    N
ATOM   1904  CA  GLN A 334       8.763  13.041  84.362  1.00 42.30      A    C
ATOM   1905  C   GLN A 334      10.062  12.279  84.105  1.00 44.28      A    C
ATOM   1906  O   GLN A 334      10.258  11.179  84.637  1.00 44.27      A    O
ATOM   1907  CB  GLN A 334       7.752  12.750  83.243  1.00 42.95      A    C
ATOM   1908  CG  GLN A 334       7.209  11.308  83.208  1.00 46.63      A    C
ATOM   1909  CD  GLN A 334       6.450  10.983  81.923  1.00 46.79      A    C
ATOM   1910  OE1 GLN A 334       5.221  11.012  81.887  1.00 47.59      A    O
ATOM   1911  NE2 GLN A 334       7.185  10.670  80.866  1.00 43.88      A    N
ATOM   1912  N   TYR A 335      10.965  12.857  83.296  1.00 45.24      A    N
ATOM   1913  CA  TYR A 335      12.197  12.209  82.887  1.00 44.53      A    C
ATOM   1914  C   TYR A 335      13.388  12.777  83.651  1.00 46.89      A    C
ATOM   1915  O   TYR A 335      13.355  13.928  84.108  1.00 41.04      A    O
ATOM   1916  CB  TYR A 335      12.427  12.389  81.383  1.00 38.62      A    C
ATOM   1917  CG  TYR A 335      11.381  11.722  80.513  1.00 39.03      A    C
ATOM   1918  CD1 TYR A 335      11.164  10.339  80.560  1.00 40.20      A    C
ATOM   1919  CD2 TYR A 335      10.632  12.465  79.624  1.00 37.98      A    C
ATOM   1920  CE1 TYR A 335      10.202   9.734  79.747  1.00 39.47      A    C
ATOM   1921  CE2 TYR A 335       9.683  11.874  78.813  1.00 37.74      A    C
ATOM   1922  CZ  TYR A 335       9.473  10.523  78.864  1.00 38.72      A    C
ATOM   1923  OH  TYR A 335       8.508   9.990  78.029  1.00 38.92      A    O
ATOM   1924  N   PRO A 336      14.436  11.973  83.807  1.00 44.55      A    N
ATOM   1925  CA  PRO A 336      15.640  12.440  84.498  1.00 41.99      A    C
ATOM   1926  C   PRO A 336      16.557  13.224  83.577  1.00 46.05      A    C
ATOM   1927  O   PRO A 336      16.553  13.055  82.354  1.00 45.94      A    O
ATOM   1928  CB  PRO A 336      16.305  11.138  84.945  1.00 37.35      A    C
ATOM   1929  CG  PRO A 336      15.945  10.202  83.859  1.00 40.86      A    C
ATOM   1930  CD  PRO A 336      14.537  10.551  83.446  1.00 38.57      A    C
ATOM   1931  N   SER A 337      17.354  14.100  84.192  1.00 43.95      A    N
ATOM   1932  CA  SER A 337      18.389  14.803  83.446  1.00 42.25      A    C
ATOM   1933  C   SER A 337      19.499  13.868  83.001  1.00 40.84      A    C
ATOM   1934  O   SER A 337      20.155  14.120  81.988  1.00 36.71      A    O
ATOM   1935  CB  SER A 337      18.987  15.909  84.303  1.00 44.58      A    C
ATOM   1936  OG  SER A 337      20.293  16.194  83.841  1.00 50.39      A    O
ATOM   1937  N   TYR A 338      19.731  12.795  83.746  1.00 40.62      A    N
ATOM   1938  CA  TYR A 338      20.696  11.784  83.352  1.00 41.32      A    C
ATOM   1939  C   TYR A 338      20.129  10.420  83.701  1.00 38.08      A    C
ATOM   1940  O   TYR A 338      19.838  10.132  84.865  1.00 38.76      A    O
ATOM   1941  CB  TYR A 338      22.061  12.006  84.025  1.00 41.87      A    C
ATOM   1942  CG  TYR A 338      23.054  10.892  83.735  1.00 40.08      A    C
ATOM   1943  CD1 TYR A 338      23.855  10.917  82.592  1.00 38.74      A    C
ATOM   1944  CD2 TYR A 338      23.189   9.816  84.606  1.00 37.58      A    C
ATOM   1945  CE1 TYR A 338      24.760   9.888  82.320  1.00 36.92      A    C
ATOM   1946  CE2 TYR A 338      24.092   8.777  84.337  1.00 38.70      A    C
ATOM   1947  CZ  TYR A 338      24.869   8.831  83.196  1.00 38.47      A    C
ATOM   1948  OH  TYR A 338      25.759   7.821  82.943  1.00 49.05      A    O
ATOM   1949  N   GLY A 339      20.010   9.581  82.715  1.00 42.54      A    N
ATOM   1950  CA  GLY A 339      19.543   8.239  82.932  1.00 41.07      A    C
ATOM   1951  C   GLY A 339      18.530   7.894  81.878  1.00 43.50      A    C
ATOM   1952  O   GLY A 339      18.454   8.549  80.844  1.00 36.34      A    O
ATOM   1953  N   ASP A 340      17.735   6.871  82.177  1.00 50.16      A    N
ATOM   1954  CA  ASP A 340      16.764   6.369  81.221  1.00 41.28      A    C
ATOM   1955  C   ASP A 340      15.785   7.463  80.832  1.00 44.06      A    C
ATOM   1956  O   ASP A 340      15.044   7.989  81.675  1.00 36.41      A    O
ATOM   1957  CB  ASP A 340      16.041   5.161  81.803  1.00 45.85      A    C
ATOM   1958  CG  ASP A 340      16.823   3.864  81.609  1.00 52.48      A    C
ATOM   1959  OD1 ASP A 340      17.904   3.881  80.962  1.00 50.69      A    O
ATOM   1960  OD2 ASP A 340      16.345   2.819  82.099  1.00 55.86      A    O
ATOM   1961  N   GLY A 341      15.787   7.781  79.540  1.00 41.40      A    N
ATOM   1962  CA  GLY A 341      14.981   8.824  78.972  1.00 36.02      A    C
ATOM   1963  C   GLY A 341      15.617  10.196  78.980  1.00 42.34      A    C
ATOM   1964  O   GLY A 341      14.954  11.166  78.578  1.00 42.42      A    O
ATOM   1965  N   ASP A 342      16.886  10.318  79.389  1.00 33.03      A    N
ATOM   1966  CA  ASP A 342      17.460  11.655  79.430  1.00 38.37      A    C
ATOM   1967  C   ASP A 342      17.538  12.269  78.033  1.00 38.64      A    C
ATOM   1968  O   ASP A 342      17.603  13.503  77.917  1.00 32.01      A    O
ATOM   1969  CB  ASP A 342      18.832  11.663  80.144  1.00 37.27      A    C
ATOM   1970  CG  ASP A 342      19.888  10.764  79.474  1.00 40.99      A    C
ATOM   1971  OD1 ASP A 342      19.720  10.337  78.306  1.00 41.85      A    O
ATOM   1972  OD2 ASP A 342      20.887  10.442  80.158  1.00 38.57      A    O
ATOM   1973  N   ALA A 343      17.475  11.449  76.975  1.00 28.61      A    N
ATOM   1974  CA  ALA A 343      17.427  12.015  75.629  1.00 32.78      A    C
ATOM   1975  C   ALA A 343      16.213  12.918  75.450  1.00 31.41      A    C
ATOM   1976  O   ALA A 343      16.300  13.956  74.788  1.00 39.45      A    O
ATOM   1977  CB  ALA A 343      17.424  10.907  74.582  1.00 28.49      A    C
ATOM   1978  N   ILE A 344      15.073  12.550  76.049  1.00 34.44      A    N
ATOM   1979  CA  ILE A 344      13.878  13.390  75.977  1.00 29.15      A    C
ATOM   1980  C   ILE A 344      14.038  14.650  76.837  1.00 33.48      A    C
ATOM   1981  O   ILE A 344      13.741  15.765  76.393  1.00 32.87      A    O
ATOM   1982  CB  ILE A 344      12.640  12.565  76.369  1.00 32.37      A    C
ATOM   1983  CG1 ILE A 344      12.587  11.246  75.571  1.00 34.46      A    C
ATOM   1984  CG2 ILE A 344      11.378  13.331  76.088  1.00 33.08      A    C
ATOM   1985  CD1 ILE A 344      11.634  10.189  76.184  1.00 27.61      A    C
ATOM   1986  N   TRP A 345      14.528  14.498  78.072  1.00 35.98      A    N
ATOM   1987  CA  TRP A 345      14.785  15.656  78.926  1.00 29.94      A    C
ATOM   1988  C   TRP A 345      15.729  16.640  78.239  1.00 31.07      A    C
ATOM   1989  O   TRP A 345      15.444  17.842  78.152  1.00 40.83      A    O
ATOM   1990  CB  TRP A 345      15.371  15.190  80.260  1.00 33.96      A    C
ATOM   1991  CG  TRP A 345      15.318  16.217  81.374  1.00 37.15      A    C
ATOM   1992  CD1 TRP A 345      14.405  16.273  82.381  1.00 37.21      A    C
ATOM   1993  CD2 TRP A 345      16.209  17.322  81.582  1.00 31.91      A    C
ATOM   1994  NE1 TRP A 345      14.662  17.335  83.194  1.00 40.10      A    N
ATOM   1995  CE2 TRP A 345      15.763  18.001  82.727  1.00 38.37      A    C
ATOM   1996  CE3 TRP A 345      17.330  17.808  80.902  1.00 34.45      A    C
ATOM   1997  CZ2 TRP A 345      16.405  19.141  83.224  1.00 36.34      A    C
ATOM   1998  CZ3 TRP A 345      17.960  18.944  81.380  1.00 34.08      A    C
ATOM   1999  CH2 TRP A 345      17.504  19.591  82.543  1.00 36.56      A    C
ATOM   2000  N   LEU A 346      16.850  16.145  77.717  1.00 28.98      A    N
ATOM   2001  CA  LEU A 346      17.842  17.033  77.131  1.00 30.66      A    C
ATOM   2002  C   LEU A 346      17.363  17.617  75.804  1.00 37.03      A    C
ATOM   2003  O   LEU A 346      17.681  18.764  75.494  1.00 35.89      A    O
ATOM   2004  CB  LEU A 346      19.168  16.292  76.979  1.00 28.70      A    C
ATOM   2005  CG  LEU A 346      19.846  16.023  78.342  1.00 36.36      A    C
ATOM   2006  CD1 LEU A 346      20.857  14.939  78.222  1.00 35.27      A    C
ATOM   2007  CD2 LEU A 346      20.523  17.281  78.898  1.00 31.18      A    C
ATOM   2008  N   GLY A 347      16.598  16.868  75.013  1.00 34.69      A    N
ATOM   2009  CA  GLY A 347      16.048  17.458  73.805  1.00 33.44      A    C
ATOM   2010  C   GLY A 347      15.227  18.697  74.105  1.00 35.64      A    C
ATOM   2011  O   GLY A 347      15.376  19.732  73.455  1.00 37.75      A    O
ATOM   2012  N   ALA A 348      14.360  18.612  75.114  1.00 36.35      A    N
ATOM   2013  CA  ALA A 348      13.537  19.756  75.478  1.00 34.87      A    C
ATOM   2014  C   ALA A 348      14.377  20.880  76.072  1.00 40.87      A    C
ATOM   2015  O   ALA A 348      14.172  22.054  75.748  1.00 38.56      A    O
ATOM   2016  CB  ALA A 348      12.464  19.314  76.468  1.00 37.00      A    C
ATOM   2017  N   ALA A 349      15.323  20.528  76.948  1.00 45.54      A    N
ATOM   2018  CA  ALA A 349      16.201  21.511  77.574  1.00 35.13      A    C
ATOM   2019  C   ALA A 349      17.045  22.253  76.558  1.00 37.60      A    C
ATOM   2020  O   ALA A 349      17.356  23.434  76.762  1.00 38.43      A    O
ATOM   2021  CB  ALA A 349      17.117  20.824  78.593  1.00 33.38      A    C
ATOM   2022  N   ASP A 350      17.429  21.598  75.458  1.00 34.51      A    N
ATOM   2023  CA  ASP A 350      18.290  22.275  74.497  1.00 37.54      A    C
ATOM   2024  C   ASP A 350      17.562  23.447  73.843  1.00 41.17      A    C
ATOM   2025  O   ASP A 350      18.069  24.575  73.833  1.00 49.69      A    O
ATOM   2026  CB  ASP A 350      18.791  21.291  73.449  1.00 40.67      A    C
ATOM   2027  CG  ASP A 350      19.589  21.966  72.338  1.00 50.78      A    C
ATOM   2028  OD1 ASP A 350      20.128  23.064  72.564  1.00 52.80      A    O
ATOM   2029  OD2 ASP A 350      19.657  21.406  71.220  1.00 54.77      A    O
ATOM   2030  N   THR A 351      16.340  23.221  73.361  1.00 37.81      A    N
ATOM   2031  CA  THR A 351      15.611  24.270  72.659  1.00 42.23      A    C
ATOM   2032  C   THR A 351      14.856  25.190  73.599  1.00 40.51      A    C
ATOM   2033  O   THR A 351      14.796  26.400  73.352  1.00 42.59      A    O
ATOM   2034  CB  THR A 351      14.650  23.658  71.639  1.00 35.82      A    C
ATOM   2035  OG1 THR A 351      13.930  22.596  72.264  1.00 34.65      A    O
ATOM   2036  CG2 THR A 351      15.409  23.109  70.464  1.00 37.60      A    C
ATOM   2037  N   ALA A 352      14.304  24.671  74.694  1.00 36.63      A    N
ATOM   2038  CA  ALA A 352      13.595  25.579  75.583  1.00 42.61      A    C
ATOM   2039  C   ALA A 352      14.551  26.569  76.243  1.00 41.94      A    C
ATOM   2040  O   ALA A 352      14.189  27.730  76.435  1.00 43.15      A    O
ATOM   2041  CB  ALA A 352      12.814  24.798  76.637  1.00 38.61      A    C
ATOM   2042  N   SER A 353      15.783  26.148  76.545  1.00 44.42      A    N
ATOM   2043  CA  SER A 353      16.769  27.071  77.111  1.00 46.32      A    C
ATOM   2044  C   SER A 353      17.134  28.168  76.129  1.00 46.28      A    C
ATOM   2045  O   SER A 353      17.253  29.338  76.512  1.00 53.57      A    O
ATOM   2046  CB  SER A 353      18.035  26.334  77.525  1.00 38.68      A    C
ATOM   2047  OG  SER A 353      17.753  25.407  78.544  1.00 50.88      A    O
ATOM   2048  N   TYR A 354      17.336  27.810  74.862  1.00 42.77      A    N
ATOM   2049  CA  TYR A 354      17.736  28.801  73.868  1.00 43.49      A    C
ATOM   2050  C   TYR A 354      16.599  29.781  73.558  1.00 47.44      A    C
ATOM   2051  O   TYR A 354      16.739  30.994  73.757  1.00 47.83      A    O
ATOM   2052  CB  TYR A 354      18.227  28.085  72.618  1.00 41.71      A    C
ATOM   2053  CG  TYR A 354      18.849  28.982  71.587  1.00 49.94      A    C
ATOM   2054  CD1 TYR A 354      18.063  29.614  70.639  1.00 46.70      A    C
ATOM   2055  CD2 TYR A 354      20.226  29.191  71.551  1.00 50.48      A    C
ATOM   2056  CE1 TYR A 354      18.622  30.424  69.671  1.00 51.86      A    C
ATOM   2057  CE2 TYR A 354      20.799  30.004  70.587  1.00 55.52      A    C
ATOM   2058  CZ  TYR A 354      19.984  30.624  69.647  1.00 59.18      A    C
ATOM   2059  OH  TYR A 354      20.517  31.446  68.679  1.00 62.06      A    O
ATOM   2060  N   TYR A 355      15.457  29.275  73.091  1.00 45.92      A    N
ATOM   2061  CA  TYR A 355      14.354  30.137  72.680  1.00 44.31      A    C
ATOM   2062  C   TYR A 355      13.553  30.710  73.842  1.00 47.66      A    C
ATOM   2063  O   TYR A 355      12.683  31.557  73.613  1.00 52.80      A    O
ATOM   2064  CB  TYR A 355      13.430  29.375  71.738  1.00 43.24      A    C
ATOM   2065  CG  TYR A 355      14.138  29.038  70.462  1.00 42.90      A    C
ATOM   2066  CD1 TYR A 355      14.281  29.987  69.474  1.00 42.84      A    C
ATOM   2067  CD2 TYR A 355      14.702  27.792  70.260  1.00 36.87      A    C
ATOM   2068  CE1 TYR A 355      14.942  29.705  68.305  1.00 41.01      A    C
ATOM   2069  CE2 TYR A 355      15.374  27.503  69.092  1.00 41.81      A    C
ATOM   2070  CZ  TYR A 355      15.493  28.474  68.113  1.00 44.68      A    C
ATOM   2071  OH  TYR A 355      16.159  28.228  66.927  1.00 52.50      A    O
ATOM   2072  N   ALA A 356      13.829  30.302  75.072  1.00 45.42      A    N
ATOM   2073  CA  ALA A 356      13.175  30.922  76.218  1.00 49.99      A    C
ATOM   2074  C   ALA A 356      14.209  31.165  77.310  1.00 50.45      A    C
ATOM   2075  O   ALA A 356      15.315  31.633  77.019  1.00 52.64      A    O
ATOM   2076  CB  ALA A 356      12.016  30.059  76.725  1.00 47.37      A    C
ATOM   2077  N   ASP A 357      13.856  30.868  78.563  1.00 50.79      A    N
ATOM   2078  CA  ASP A 357      14.720  31.086  79.718  1.00 51.49      A    C
ATOM   2079  C   ASP A 357      14.612  29.873  80.626  1.00 51.16      A    C
ATOM   2080  O   ASP A 357      13.500  29.448  80.944  1.00 55.92      A    O
ATOM   2081  CB  ASP A 357      14.291  32.378  80.448  1.00 57.55      A    C
ATOM   2082  CG  ASP A 357      15.231  32.792  81.599  1.00 72.16      A    C
ATOM   2083  OD1 ASP A 357      15.834  31.927  82.293  1.00 65.81      A    O
ATOM   2084  OD2 ASP A 357      15.347  34.028  81.818  1.00 79.82      A    O
ATOM   2085  N   CYS A 358      15.755  29.347  81.085  1.00 56.53      A    N
ATOM   2086  CA  CYS A 358      15.733  28.147  81.927  1.00 50.88      A    C
ATOM   2087  C   CYS A 358      14.931  28.344  83.213  1.00 54.94      A    C
ATOM   2088  O   CYS A 358      14.351  27.380  83.731  1.00 54.32      A    O
ATOM   2089  CB  CYS A 358      17.161  27.702  82.284  1.00 52.03      A    C
ATOM   2090  SG  CYS A 358      18.207  28.944  83.159  1.00 74.23      A    S
ATOM   2091  N   SER A 359      14.881  29.571  83.746  1.00 57.11      A    N
ATOM   2092  CA  SER A 359      14.210  29.803  85.023  1.00 54.09      A    C
ATOM   2093  C   SER A 359      12.699  29.622  84.932  1.00 54.24      A    C
ATOM   2094  O   SER A 359      12.047  29.407  85.963  1.00 54.75      A    O
ATOM   2095  CB  SER A 359      14.573  31.187  85.536  1.00 54.97      A    C
ATOM   2096  OG  SER A 359      14.241  32.150  84.563  1.00 64.85      A    O
ATOM   2097  N   GLN A 360      12.137  29.691  83.723  1.00 51.02      A    N
ATOM   2098  CA  GLN A 360      10.740  29.326  83.519  1.00 56.39      A    C
ATOM   2099  C   GLN A 360      10.438  27.882  83.905  1.00 53.75      A    C
ATOM   2100  O   GLN A 360       9.263  27.531  84.040  1.00 57.78      A    O
ATOM   2101  CB  GLN A 360      10.327  29.501  82.056  1.00 50.59      A    C
ATOM   2102  CG  GLN A 360      10.415  30.889  81.485  1.00 56.57      A    C
ATOM   2103  CD  GLN A 360       9.632  30.965  80.186  1.00 57.79      A    C
ATOM   2104  OE1 GLN A 360       8.879  30.046  79.871  1.00 51.48      A    O
ATOM   2105  NE2 GLN A 360       9.790  32.057  79.436  1.00 59.61      A    N
ATOM   2106  N   PHE A 361      11.452  27.017  84.015  1.00 50.22      A    N
ATOM   2107  CA  PHE A 361      11.217  25.596  84.245  1.00 48.21      A    C
ATOM   2108  C   PHE A 361      12.049  25.056  85.399  1.00 52.50      A    C
ATOM   2109  O   PHE A 361      12.104  23.836  85.589  1.00 51.29      A    O
ATOM   2110  CB  PHE A 361      11.466  24.795  82.953  1.00 42.07      A    C
ATOM   2111  CG  PHE A 361      10.833  25.424  81.722  1.00 46.54      A    C
ATOM   2112  CD1 PHE A 361       9.456  25.406  81.550  1.00 42.81      A    C
ATOM   2113  CD2 PHE A 361      11.604  26.070  80.768  1.00 44.27      A    C
ATOM   2114  CE1 PHE A 361       8.858  26.005  80.437  1.00 39.07      A    C
ATOM   2115  CE2 PHE A 361      11.012  26.666  79.650  1.00 43.38      A    C
ATOM   2116  CZ  PHE A 361       9.639  26.622  79.485  1.00 41.13      A    C
ATOM   2117  N   ASN A 362      12.698  25.936  86.164  1.00 54.90      A    N
ATOM   2118  CA  ASN A 362      13.573  25.558  87.286  1.00 60.34      A    C
ATOM   2119  C   ASN A 362      14.638  24.536  86.888  1.00 56.84      A    C
ATOM   2120  O   ASN A 362      15.065  23.715  87.712  1.00 57.26      A    O
ATOM   2121  CB  ASN A 362      12.771  25.035  88.484  1.00 63.77      A    C
ATOM   2122  CG  ASN A 362      11.994  26.130  89.198  1.00 68.64      A    C
ATOM   2123  OD1 ASN A 362      11.802  27.241  88.667  1.00 64.10      A    O
ATOM   2124  ND2 ASN A 362      11.550  25.826  90.419  1.00 65.58      A    N
ATOM   2125  N   ILE A 363      15.102  24.598  85.638  1.00 49.92      A    N
ATOM   2126  CA  ILE A 363      16.215  23.769  85.186  1.00 51.76      A    C
ATOM   2127  C   ILE A 363      17.519  24.560  85.070  1.00 52.69      A    C
ATOM   2128  O   ILE A 363      18.502  24.046  84.533  1.00 51.17      A    O
ATOM   2129  CB  ILE A 363      15.884  23.061  83.861  1.00 41.53      A    C
ATOM   2130  CG1 ILE A 363      15.894  24.061  82.706  1.00 45.94      A    C
ATOM   2131  CG2 ILE A 363      14.578  22.334  83.960  1.00 42.21      A    C
ATOM   2132  CD1 ILE A 363      15.912  23.386  81.351  1.00 52.47      A    C
ATOM   2133  N   CYS A 364      17.564  25.786  85.579  1.00 55.05      A    N
ATOM   2134  CA  CYS A 364      18.784  26.580  85.468  1.00 56.46      A    C
ATOM   2135  C   CYS A 364      19.962  25.884  86.148  1.00 58.12      A    C
ATOM   2136  O   CYS A 364      19.840  25.357  87.260  1.00 56.08      A    O
ATOM   2137  CB  CYS A 364      18.568  27.961  86.079  1.00 51.94      A    C
ATOM   2138  SG  CYS A 364      17.524  29.043  85.084  1.00 70.21      A    S
ATOM   2139  N   GLY A 365      21.097  25.851  85.455  1.00 51.69      A    N
ATOM   2140  CA  GLY A 365      22.264  25.211  86.025  1.00 53.10      A    C
ATOM   2141  C   GLY A 365      22.177  23.707  86.179  1.00 47.79      A    C
ATOM   2142  O   GLY A 365      22.914  23.140  86.980  1.00 46.79      A    O
ATOM   2143  N   PHE A 366      21.322  23.031  85.409  1.00 48.75      A    N
ATOM   2144  CA  PHE A 366      21.313  21.569  85.433  1.00 44.37      A    C
ATOM   2145  C   PHE A 366      22.653  20.977  85.007  1.00 42.08      A    C
ATOM   2146  O   PHE A 366      22.906  19.793  85.250  1.00 43.79      A    O
ATOM   2147  CB  PHE A 366      20.204  21.036  84.525  1.00 41.40      A    C
ATOM   2148  CG  PHE A 366      20.479  21.214  83.046  1.00 42.25      A    C
ATOM   2149  CD1 PHE A 366      20.079  22.361  82.386  1.00 42.86      A    C
ATOM   2150  CD2 PHE A 366      21.123  20.225  82.317  1.00 41.87      A    C
ATOM   2151  CE1 PHE A 366      20.316  22.530  81.046  1.00 40.52      A    C
ATOM   2152  CE2 PHE A 366      21.367  20.390  80.970  1.00 44.81      A    C
ATOM   2153  CZ  PHE A 366      20.959  21.547  80.333  1.00 40.83      A    C
ATOM   2154  N   GLU A 367      23.517  21.782  84.387  1.00 46.07      A    N
ATOM   2155  CA  GLU A 367      24.723  21.262  83.763  1.00 37.91      A    C
ATOM   2156  C   GLU A 367      25.701  20.717  84.790  1.00 42.51      A    C
ATOM   2157  O   GLU A 367      26.393  19.738  84.508  1.00 42.86      A    O
ATOM   2158  CB  GLU A 367      25.370  22.356  82.917  1.00 38.85      A    C
ATOM   2159  CG  GLU A 367      24.345  23.194  82.105  1.00 46.60      A    C
ATOM   2160  CD  GLU A 367      23.759  24.388  82.883  1.00 46.78      A    C
ATOM   2161  OE1 GLU A 367      24.478  25.022  83.692  1.00 54.03      A    O
ATOM   2162  OE2 GLU A 367      22.561  24.692  82.699  1.00 56.72      A    O
ATOM   2163  N   ASP A 368      25.750  21.302  85.992  1.00 47.68      A    N
ATOM   2164  CA  ASP A 368      26.724  20.854  86.986  1.00 45.90      A    C
ATOM   2165  C   ASP A 368      26.385  19.459  87.475  1.00 41.47      A    C
ATOM   2166  O   ASP A 368      27.221  18.554  87.420  1.00 44.83      A    O
ATOM   2167  CB  ASP A 368      26.773  21.821  88.170  1.00 51.05      A    C
ATOM   2168  CG  ASP A 368      27.052  23.247  87.754  1.00 52.05      A    C
ATOM   2169  OD1 ASP A 368      28.067  23.490  87.055  1.00 53.13      A    O
ATOM   2170  OD2 ASP A 368      26.230  24.121  88.120  1.00 50.98      A    O
ATOM   2171  N   ALA A 369      25.145  19.264  87.925  1.00 44.13      A    N
ATOM   2172  CA  ALA A 369      24.704  17.940  88.344  1.00 38.55      A    C
ATOM   2173  C   ALA A 369      24.794  16.943  87.196  1.00 43.55      A    C
ATOM   2174  O   ALA A 369      25.126  15.769  87.407  1.00 44.19      A    O
ATOM   2175  CB  ALA A 369      23.276  18.010  88.873  1.00 40.51      A    C
ATOM   2176  N   LEU A 370      24.486  17.381  85.972  1.00 36.72      A    N
ATOM   2177  CA  LEU A 370      24.678  16.501  84.828  1.00 36.71      A    C
ATOM   2178  C   LEU A 370      26.145  16.107  84.680  1.00 41.37      A    C
ATOM   2179  O   LEU A 370      26.460  14.925  84.463  1.00 37.08      A    O
ATOM   2180  CB  LEU A 370      24.165  17.166  83.549  1.00 35.75      A    C
ATOM   2181  CG  LEU A 370      24.418  16.382  82.263  1.00 31.89      A    C
ATOM   2182  CD1 LEU A 370      23.737  15.032  82.314  1.00 28.22      A    C
ATOM   2183  CD2 LEU A 370      23.958  17.154  81.054  1.00 34.60      A    C
ATOM   2184  N   ARG A 371      27.064  17.071  84.843  1.00 39.89      A    N
ATOM   2185  CA  ARG A 371      28.484  16.738  84.709  1.00 43.85      A    C
ATOM   2186  C   ARG A 371      28.923  15.708  85.744  1.00 43.45      A    C
ATOM   2187  O   ARG A 371      29.707  14.802  85.433  1.00 46.05      A    O
ATOM   2188  CB  ARG A 371      29.355  17.980  84.840  1.00 41.04      A    C
ATOM   2189  CG  ARG A 371      30.822  17.684  84.614  1.00 38.45      A    C
ATOM   2190  CD  ARG A 371      31.668  18.601  85.434  1.00 45.95      A    C
ATOM   2191  NE  ARG A 371      31.511  19.968  84.963  1.00 57.82      A    N
ATOM   2192  CZ  ARG A 371      32.357  20.584  84.153  1.00 55.77      A    C
ATOM   2193  NH1 ARG A 371      33.465  19.990  83.726  1.00 52.71      A    N
ATOM   2194  NH2 ARG A 371      32.086  21.827  83.759  1.00 58.43      A    N
ATOM   2195  N   ASP A 372      28.439  15.833  86.980  1.00 39.21      A    N
ATOM   2196  CA  ASP A 372      28.793  14.852  87.996  1.00 45.90      A    C
ATOM   2197  C   ASP A 372      28.155  13.504  87.705  1.00 45.17      A    C
ATOM   2198  O   ASP A 372      28.809  12.464  87.821  1.00 43.83      A    O
ATOM   2199  CB  ASP A 372      28.393  15.350  89.377  1.00 45.81      A    C
ATOM   2200  CG  ASP A 372      29.364  16.348  89.916  1.00 58.32      A    C
ATOM   2201  OD1 ASP A 372      30.303  16.723  89.164  1.00 54.18      A    O
ATOM   2202  OD2 ASP A 372      29.199  16.747  91.089  1.00 66.50      A    O
ATOM   2203  N   ALA A 373      26.882  13.496  87.317  1.00 41.48      A    N
ATOM   2204  CA  ALA A 373      26.221  12.217  87.108  1.00 42.05      A    C
ATOM   2205  C   ALA A 373      26.822  11.466  85.924  1.00 42.68      A    C
ATOM   2206  O   ALA A 373      27.025  10.248  85.999  1.00 41.24      A    O
ATOM   2207  CB  ALA A 373      24.724  12.438  86.921  1.00 38.77      A    C
ATOM   2208  N   ALA A 374      27.140  12.184  84.836  1.00 44.51      A    N
ATOM   2209  CA  ALA A 374      27.566  11.558  83.586  1.00 39.33      A    C
ATOM   2210  C   ALA A 374      29.054  11.216  83.581  1.00 42.74      A    C
ATOM   2211  O   ALA A 374      29.431  10.124  83.145  1.00 48.10      A    O
ATOM   2212  CB  ALA A 374      27.232  12.471  82.407  1.00 35.83      A    C
ATOM   2213  N   LEU A 375      29.916  12.119  84.045  1.00 40.26      A    N
ATOM   2214  CA  LEU A 375      31.339  11.805  84.184  1.00 38.70      A    C
ATOM   2215  C   LEU A 375      31.633  11.516  85.657  1.00 42.98      A    C
ATOM   2216  O   LEU A 375      32.326  12.258  86.348  1.00 40.94      A    O
ATOM   2217  CB  LEU A 375      32.196  12.948  83.644  1.00 40.01      A    C
ATOM   2218  CG  LEU A 375      32.050  13.311  82.157  1.00 39.63      A    C
ATOM   2219  CD1 LEU A 375      32.742  14.608  81.824  1.00 33.41      A    C
ATOM   2220  CD2 LEU A 375      32.606  12.217  81.319  1.00 33.86      A    C
ATOM   2221  N   ASN A 376      31.080  10.394  86.127  1.00 43.01      A    N
ATOM   2222  CA  ASN A 376      31.040  10.063  87.550  1.00 38.48      A    C
ATOM   2223  C   ASN A 376      32.250   9.290  88.040  1.00 33.80      A    C
ATOM   2224  O   ASN A 376      32.367   9.081  89.244  1.00 39.59      A    O
ATOM   2225  CB  ASN A 376      29.790   9.246  87.873  1.00 39.29      A    C
ATOM   2226  CG  ASN A 376      29.677   7.992  87.002  1.00 46.77      A    C
ATOM   2227  OD1 ASN A 376      30.265   6.955  87.314  1.00 49.23      A    O
ATOM   2228  ND2 ASN A 376      28.933   8.092  85.896  1.00 48.82      A    N
ATOM   2229  N   GLN A 377      33.110   8.809  87.155  1.00 35.76      A    N
ATOM   2230  CA  GLN A 377      34.345   8.163  87.564  1.00 34.33      A    C
ATOM   2231  C   GLN A 377      35.462   9.189  87.686  1.00 39.50      A    C
ATOM   2232  O   GLN A 377      35.425  10.254  87.071  1.00 37.51      A    O
ATOM   2233  CB  GLN A 377      34.768   7.105  86.565  1.00 30.91      A    C
ATOM   2234  CG  GLN A 377      33.718   6.097  86.259  1.00 34.70      A    C
ATOM   2235  CD  GLN A 377      34.226   5.062  85.299  1.00 39.39      A    C
ATOM   2236  OE1 GLN A 377      34.536   5.378  84.153  1.00 41.38      A    O
ATOM   2237  NE2 GLN A 377      34.333   3.816  85.757  1.00 36.92      A    N
ATOM   2238  N   THR A 378      36.489   8.837  88.461  1.00 35.34      A    N
ATOM   2239  CA  THR A 378      37.656   9.689  88.567  1.00 32.50      A    C
ATOM   2240  C   THR A 378      38.886   8.816  88.628  1.00 29.08      A    C
ATOM   2241  O   THR A 378      38.921   7.840  89.374  1.00 41.12      A    O
ATOM   2242  CB  THR A 378      37.586  10.608  89.791  1.00 44.28      A    C
ATOM   2243  OG1 THR A 378      36.369  11.371  89.767  1.00 49.11      A    O
ATOM   2244  CG2 THR A 378      38.775  11.566  89.804  1.00 41.67      A    C
ATOM   2245  N   PHE A 379      39.901   9.175  87.856  1.00 32.97      A    N
ATOM   2246  CA  PHE A 379      41.129   8.398  87.853  1.00 37.98      A    C
ATOM   2247  C   PHE A 379      42.297   9.341  87.634  1.00 32.40      A    C
ATOM   2248  O   PHE A 379      42.364  10.014  86.610  1.00 33.69      A    O
ATOM   2249  CB  PHE A 379      41.091   7.306  86.773  1.00 37.04      A    C
ATOM   2250  CG  PHE A 379      42.272   6.388  86.819  1.00 34.46      A    C
ATOM   2251  CD1 PHE A 379      43.437   6.701  86.144  1.00 35.87      A    C
ATOM   2252  CD2 PHE A 379      42.219   5.211  87.544  1.00 36.03      A    C
ATOM   2253  CE1 PHE A 379      44.535   5.857  86.198  1.00 33.08      A    C
ATOM   2254  CE2 PHE A 379      43.307   4.362  87.596  1.00 33.35      A    C
ATOM   2255  CZ  PHE A 379      44.469   4.694  86.927  1.00 34.75      A    C
ATOM   2256  N   ILE A 380      43.222   9.350  88.582  1.00 41.10      A    N
ATOM   2257  CA  ILE A 380      44.357  10.264  88.629  1.00 35.24      A    C
ATOM   2258  C   ILE A 380      45.560   9.542  88.029  1.00 37.19      A    C
ATOM   2259  O   ILE A 380      46.112   8.636  88.659  1.00 43.27      A    O
ATOM   2260  CB  ILE A 380      44.632  10.702  90.077  1.00 36.90      A    C
ATOM   2261  CG1 ILE A 380      43.351  11.231  90.758  1.00 35.99      A    C
ATOM   2262  CG2 ILE A 380      45.787  11.704  90.159  1.00 38.83      A    C
ATOM   2263  CD1 ILE A 380      42.737  12.524  90.141  1.00 41.45      A    C
ATOM   2264  N   CYS A 381      45.944   9.897  86.795  1.00 41.59      A    N
ATOM   2265  CA  CYS A 381      47.148   9.334  86.175  1.00 34.20      A    C
ATOM   2266  C   CYS A 381      48.392   9.752  86.930  1.00 35.78      A    C
ATOM   2267  O   CYS A 381      49.260   8.934  87.239  1.00 48.78      A    O
ATOM   2268  CB  CYS A 381      47.301   9.820  84.736  1.00 35.39      A    C
ATOM   2269  SG  CYS A 381      45.977   9.502  83.602  1.00 49.51      A    S
ATOM   2270  N   SER A 382      48.507  11.038  87.195  1.00 35.54      A    N
ATOM   2271  CA  SER A 382      49.727  11.644  87.684  1.00 35.37      A    C
ATOM   2272  C   SER A 382      49.297  12.963  88.297  1.00 43.13      A    C
ATOM   2273  O   SER A 382      48.114  13.318  88.242  1.00 37.26      A    O
ATOM   2274  CB  SER A 382      50.738  11.820  86.554  1.00 36.90      A    C
ATOM   2275  OG  SER A 382      50.465  13.011  85.815  1.00 47.45      A    O
ATOM   2276  N   ASP A 383      50.253  13.694  88.892  1.00 41.89      A    N
ATOM   2277  CA  ASP A 383      49.814  14.967  89.456  1.00 40.57      A    C
ATOM   2278  C   ASP A 383      49.552  16.022  88.381  1.00 39.91      A    C
ATOM   2279  O   ASP A 383      49.189  17.142  88.731  1.00 36.91      A    O
ATOM   2280  CB  ASP A 383      50.798  15.497  90.523  1.00 40.64      A    C
ATOM   2281  CG  ASP A 383      52.255  15.639  90.022  1.00 52.44      A    C
ATOM   2282  OD1 ASP A 383      52.530  15.372  88.828  1.00 54.80      A    O
ATOM   2283  OD2 ASP A 383      53.132  16.022  90.849  1.00 53.08      A    O
ATOM   2284  N   THR A 384      49.679  15.679  87.093  1.00 40.43      A    N
ATOM   2285  CA  THR A 384      49.399  16.613  86.015  1.00 37.54      A    C
ATOM   2286  C   THR A 384      48.274  16.198  85.079  1.00 37.45      A    C
ATOM   2287  O   THR A 384      47.876  17.020  84.253  1.00 40.38      A    O
ATOM   2288  CB  THR A 384      50.658  16.871  85.166  1.00 34.78      A    C
ATOM   2289  OG1 THR A 384      51.039  15.696  84.447  1.00 31.97      A    O
ATOM   2290  CG2 THR A 384      51.806  17.296  86.050  1.00 36.45      A    C
ATOM   2291  N   ILE A 385      47.777  14.955  85.135  1.00 36.26      A    N
ATOM   2292  CA  ILE A 385      46.685  14.517  84.265  1.00 30.60      A    C
ATOM   2293  C   ILE A 385      45.631  13.803  85.099  1.00 33.33      A    C
ATOM   2294  O   ILE A 385      45.934  12.822  85.788  1.00 34.28      A    O
ATOM   2295  CB  ILE A 385      47.159  13.577  83.140  1.00 35.43      A    C
ATOM   2296  CG1 ILE A 385      48.214  14.218  82.264  1.00 30.86      A    C
ATOM   2297  CG2 ILE A 385      45.980  13.120  82.274  1.00 26.58      A    C
ATOM   2298  CD1 ILE A 385      48.806  13.228  81.287  1.00 28.83      A    C
ATOM   2299  N   LYS A 386      44.385  14.241  84.972  1.00 37.20      A    N
ATOM   2300  CA  LYS A 386      43.255  13.659  85.684  1.00 31.87      A    C
ATOM   2301  C   LYS A 386      42.192  13.260  84.664  1.00 34.49      A    C
ATOM   2302  O   LYS A 386      41.861  14.055  83.776  1.00 34.43      A    O
ATOM   2303  CB  LYS A 386      42.704  14.675  86.692  1.00 32.62      A    C
ATOM   2304  CG  LYS A 386      41.393  14.276  87.318  1.00 43.32      A    C
ATOM   2305  CD  LYS A 386      40.827  15.359  88.240  1.00 44.00      A    C
ATOM   2306  CE  LYS A 386      39.414  14.966  88.697  1.00 48.73      A    C
ATOM   2307  NZ  LYS A 386      38.895  15.658  89.910  1.00 50.88      A    N
ATOM   2308  N   ILE A 387      41.657  12.041  84.770  1.00 30.41      A    N
ATOM   2309  CA  ILE A 387      40.561  11.596  83.909  1.00 26.99      A    C
ATOM   2310  C   ILE A 387      39.252  11.639  84.691  1.00 31.16      A    C
ATOM   2311  O   ILE A 387      39.189  11.207  85.847  1.00 30.49      A    O
ATOM   2312  CB  ILE A 387      40.801  10.182  83.354  1.00 34.72      A    C
ATOM   2313  CG1 ILE A 387      42.034  10.128  82.439  1.00 31.66      A    C
ATOM   2314  CG2 ILE A 387      39.563   9.699  82.599  1.00 28.59      A    C
ATOM   2315  CD1 ILE A 387      42.473   8.715  82.135  1.00 29.40      A    C
ATOM   2316  N   ARG A 388      38.212  12.182  84.068  1.00 32.38      A    N
ATOM   2317  CA  ARG A 388      36.829  11.970  84.478  1.00 34.88      A    C
ATOM   2318  C   ARG A 388      36.127  11.204  83.360  1.00 39.00      A    C
ATOM   2319  O   ARG A 388      36.235  11.573  82.184  1.00 36.00      A    O
ATOM   2320  CB  ARG A 388      36.109  13.285  84.766  1.00 37.17      A    C
ATOM   2321  CG  ARG A 388      36.605  14.024  86.017  1.00 44.44      A    C
ATOM   2322  CD  ARG A 388      35.781  13.621  87.252  1.00 48.95      A    C
ATOM   2323  NE  ARG A 388      34.433  14.186  87.242  1.00 58.15      A    N
ATOM   2324  CZ  ARG A 388      34.123  15.425  87.609  1.00 64.87      A    C
ATOM   2325  NH1 ARG A 388      35.042  16.264  88.068  1.00 65.28      A    N
ATOM   2326  NH2 ARG A 388      32.858  15.835  87.507  1.00 55.83      A    N
ATOM   2327  N   SER A 389      35.454  10.113  83.709  1.00 34.10      A    N
ATOM   2328  CA  SER A 389      34.896   9.239  82.694  1.00 33.04      A    C
ATOM   2329  C   SER A 389      33.512   8.756  83.102  1.00 39.72      A    C
ATOM   2330  O   SER A 389      33.176   8.680  84.291  1.00 37.78      A    O
ATOM   2331  CB  SER A 389      35.810   8.048  82.453  1.00 35.03      A    C
ATOM   2332  OG  SER A 389      36.115   7.415  83.695  1.00 38.52      A    O
ATOM   2333  N   GLN A 390      32.716   8.430  82.082  1.00 34.68      A    N
ATOM   2334  CA  GLN A 390      31.373   7.890  82.282  1.00 40.29      A    C
ATOM   2335  C   GLN A 390      31.415   6.424  82.730  1.00 40.11      A    C
ATOM   2336  O   GLN A 390      30.712   6.026  83.670  1.00 39.52      A    O
ATOM   2337  CB  GLN A 390      30.599   8.030  80.977  1.00 37.54      A    C
ATOM   2338  CG  GLN A 390      29.120   7.778  81.027  1.00 40.15      A    C
ATOM   2339  CD  GLN A 390      28.465   8.092  79.672  1.00 39.44      A    C
ATOM   2340  OE1 GLN A 390      29.156   8.265  78.657  1.00 28.87      A    O
ATOM   2341  NE2 GLN A 390      27.135   8.125  79.649  1.00 35.23      A    N
ATOM   2342  N   ASP A 391      32.224   5.603  82.056  1.00 34.89      A    N
ATOM   2343  CA  ASP A 391      32.239   4.164  82.317  1.00 40.77      A    C
ATOM   2344  C   ASP A 391      33.428   3.468  81.653  1.00 37.75      A    C
ATOM   2345  O   ASP A 391      33.273   2.789  80.636  1.00 30.37      A    O
ATOM   2346  CB  ASP A 391      30.921   3.531  81.854  1.00 32.48      A    C
ATOM   2347  CG  ASP A 391      30.783   2.084  82.272  1.00 43.77      A    C
ATOM   2348  OD1 ASP A 391      31.365   1.683  83.309  1.00 49.15      A    O
ATOM   2349  OD2 ASP A 391      30.062   1.343  81.570  1.00 50.62      A    O
ATOM   2350  N   MET A 392      34.614   3.605  82.240  1.00 39.76      A    N
ATOM   2351  CA  MET A 392      35.819   2.947  81.753  1.00 40.53      A    C
ATOM   2352  C   MET A 392      36.278   1.885  82.745  1.00 35.53      A    C
ATOM   2353  O   MET A 392      36.089   2.013  83.954  1.00 41.20      A    O
ATOM   2354  CB  MET A 392      36.950   3.961  81.529  1.00 36.10      A    C
ATOM   2355  CG  MET A 392      36.820   4.700  80.213  1.00 37.50      A    C
ATOM   2356  SD  MET A 392      37.947   6.071  80.057  1.00 45.62      A    S
ATOM   2357  CE  MET A 392      39.429   5.305  79.429  1.00 31.61      A    C
ATOM   2358  N   SER A 393      36.862   0.818  82.228  1.00 38.14      A    N
ATOM   2359  CA  SER A 393      37.481  -0.146  83.124  1.00 39.19      A    C
ATOM   2360  C   SER A 393      38.807   0.401  83.631  1.00 45.17      A    C
ATOM   2361  O   SER A 393      39.406   1.292  83.017  1.00 43.61      A    O
ATOM   2362  CB  SER A 393      37.733  -1.464  82.426  1.00 33.55      A    C
ATOM   2363  OG  SER A 393      38.986  -1.389  81.785  1.00 39.66      A    O
ATOM   2364  N   GLN A 394      39.294  -0.178  84.738  1.00 41.35      A    N
ATOM   2365  CA  GLN A 394      40.605   0.219  85.241  1.00 38.33      A    C
ATOM   2366  C   GLN A 394      41.682  -0.009  84.195  1.00 36.79      A    C
ATOM   2367  O   GLN A 394      42.625   0.786  84.074  1.00 39.20      A    O
ATOM   2368  CB  GLN A 394      40.953  -0.547  86.521  1.00 43.11      A    C
ATOM   2369  CG  GLN A 394      42.225  -0.044  87.185  1.00 42.92      A    C
ATOM   2370  CD  GLN A 394      42.139  -0.014  88.686  1.00 57.49      A    C
ATOM   2371  OE1 GLN A 394      42.183   1.057  89.288  1.00 57.41      A    O
ATOM   2372  NE2 GLN A 394      42.023  -1.194  89.310  1.00 58.03      A    N
ATOM   2373  N   ALA A 395      41.548  -1.078  83.419  1.00 37.67      A    N
ATOM   2374  CA  ALA A 395      42.557  -1.390  82.420  1.00 41.30      A    C
ATOM   2375  C   ALA A 395      42.620  -0.311  81.354  1.00 32.19      A    C
ATOM   2376  O   ALA A 395      43.689  -0.058  80.796  1.00 35.74      A    O
ATOM   2377  CB  ALA A 395      42.270  -2.771  81.806  1.00 29.40      A    C
ATOM   2378  N   GLN A 396      41.489   0.328  81.057  1.00 32.63      A    N
ATOM   2379  CA  GLN A 396      41.480   1.401  80.062  1.00 39.76      A    C
ATOM   2380  C   GLN A 396      42.139   2.655  80.619  1.00 30.25      A    C
ATOM   2381  O   GLN A 396      43.006   3.255  79.977  1.00 30.01      A    O
ATOM   2382  CB  GLN A 396      40.048   1.712  79.622  1.00 36.51      A    C
ATOM   2383  CG  GLN A 396      39.382   0.718  78.686  1.00 26.37      A    C
ATOM   2384  CD  GLN A 396      37.896   1.053  78.500  1.00 34.27      A    C
ATOM   2385  OE1 GLN A 396      37.078   0.784  79.375  1.00 37.53      A    O
ATOM   2386  NE2 GLN A 396      37.551   1.668  77.362  1.00 35.71      A    N
ATOM   2387  N   HIS A 397      41.709   3.075  81.811  1.00 35.96      A    N
ATOM   2388  CA  HIS A 397      42.325   4.204  82.506  1.00 32.95      A    C
ATOM   2389  C   HIS A 397      43.849   4.100  82.505  1.00 32.50      A    C
ATOM   2390  O   HIS A 397      44.541   5.022  82.060  1.00 29.89      A    O
ATOM   2391  CB  HIS A 397      41.773   4.288  83.924  1.00 31.18      A    C
ATOM   2392  CG  HIS A 397      40.376   4.824  84.006  1.00 32.18      A    C
ATOM   2393  ND1 HIS A 397      39.456   4.359  84.924  1.00 33.21      A    N
ATOM   2394  CD2 HIS A 397      39.750   5.810  83.316  1.00 35.17      A    C
ATOM   2395  CE1 HIS A 397      38.323   5.025  84.790  1.00 33.00      A    C
ATOM   2396  NE2 HIS A 397      38.478   5.921  83.828  1.00 33.69      A    N
ATOM   2397  N   LEU A 398      44.387   2.958  82.947  1.00 29.47      A    N
ATOM   2398  CA  LEU A 398      45.840   2.778  82.971  1.00 32.00      A    C
ATOM   2399  C   LEU A 398      46.454   2.884  81.582  1.00 30.83      A    C
ATOM   2400  O   LEU A 398      47.460   3.577  81.397  1.00 35.73      A    O
ATOM   2401  CB  LEU A 398      46.198   1.423  83.587  1.00 35.32      A    C
ATOM   2402  CG  LEU A 398      46.150   1.361  85.111  1.00 36.75      A    C
ATOM   2403  CD1 LEU A 398      46.150  -0.094  85.620  1.00 45.31      A    C
ATOM   2404  CD2 LEU A 398      47.330   2.121  85.642  1.00 37.22      A    C
ATOM   2405  N   ALA A 399      45.847   2.235  80.585  1.00 30.16      A    N
ATOM   2406  CA  ALA A 399      46.381   2.308  79.228  1.00 28.07      A    C
ATOM   2407  C   ALA A 399      46.355   3.743  78.706  1.00 29.89      A    C
ATOM   2408  O   ALA A 399      47.315   4.196  78.074  1.00 34.11      A    O
ATOM   2409  CB  ALA A 399      45.585   1.392  78.300  1.00 28.07      A    C
ATOM   2410  N   ALA A 400      45.258   4.464  78.944  1.00 24.65      A    N
ATOM   2411  CA  ALA A 400      45.205   5.875  78.551  1.00 32.29      A    C
ATOM   2412  C   ALA A 400      46.260   6.703  79.282  1.00 36.09      A    C
ATOM   2413  O   ALA A 400      46.926   7.547  78.672  1.00 38.12      A    O
ATOM   2414  CB  ALA A 400      43.811   6.447  78.795  1.00 30.70      A    C
ATOM   2415  N   CYS A 401      46.434   6.476  80.591  1.00 40.77      A    N
ATOM   2416  CA  CYS A 401      47.471   7.200  81.325  1.00 31.52      A    C
ATOM   2417  C   CYS A 401      48.847   6.867  80.788  1.00 37.41      A    C
ATOM   2418  O   CYS A 401      49.695   7.749  80.642  1.00 37.87      A    O
ATOM   2419  CB  CYS A 401      47.407   6.879  82.806  1.00 25.80      A    C
ATOM   2420  SG  CYS A 401      45.870   7.450  83.544  1.00 51.92      A    S
ATOM   2421  N   ASP A 402      49.088   5.607  80.458  1.00 37.02      A    N
ATOM   2422  CA  ASP A 402      50.441   5.282  80.044  1.00 39.72      A    C
ATOM   2423  C   ASP A 402      50.689   5.773  78.627  1.00 40.33      A    C
ATOM   2424  O   ASP A 402      51.794   6.222  78.304  1.00 45.38      A    O
ATOM   2425  CB  ASP A 402      50.680   3.779  80.184  1.00 33.81      A    C
ATOM   2426  CG  ASP A 402      50.776   3.340  81.642  1.00 45.72      A    C
ATOM   2427  OD1 ASP A 402      51.142   4.173  82.518  1.00 45.90      A    O
ATOM   2428  OD2 ASP A 402      50.478   2.153  81.914  1.00 56.29      A    O
ATOM   2429  N   LYS A 403      49.658   5.732  77.783  1.00 31.87      A    N
ATOM   2430  CA  LYS A 403      49.800   6.243  76.428  1.00 37.95      A    C
ATOM   2431  C   LYS A 403      50.032   7.752  76.420  1.00 38.30      A    C
ATOM   2432  O   LYS A 403      50.818   8.255  75.612  1.00 39.60      A    O
ATOM   2433  CB  LYS A 403      48.572   5.888  75.598  1.00 36.46      A    C
ATOM   2434  CG  LYS A 403      48.728   6.216  74.154  1.00 35.99      A    C
ATOM   2435  CD  LYS A 403      50.004   5.614  73.654  1.00 39.58      A    C
ATOM   2436  CE  LYS A 403      50.047   5.640  72.153  1.00 44.35      A    C
ATOM   2437  NZ  LYS A 403      48.819   5.018  71.604  1.00 44.51      A    N
ATOM   2438  N   MET A 404      49.344   8.500  77.287  1.00 35.40      A    N
ATOM   2439  CA  MET A 404      49.603   9.938  77.334  1.00 35.25      A    C
ATOM   2440  C   MET A 404      51.011  10.252  77.824  1.00 38.04      A    C
ATOM   2441  O   MET A 404      51.611  11.226  77.364  1.00 42.82      A    O
ATOM   2442  CB  MET A 404      48.557  10.653  78.187  1.00 29.77      A    C
ATOM   2443  CG  MET A 404      47.245  10.799  77.454  1.00 31.03      A    C
ATOM   2444  SD  MET A 404      45.943  11.624  78.373  1.00 33.14      A    S
ATOM   2445  CE  MET A 404      45.658  10.460  79.677  1.00 34.82      A    C
ATOM   2446  N   ALA A 405      51.567   9.445  78.733  1.00 39.34      A    N
ATOM   2447  CA  ALA A 405      52.944   9.679  79.165  1.00 36.32      A    C
ATOM   2448  C   ALA A 405      53.926   9.355  78.054  1.00 34.99      A    C
ATOM   2449  O   ALA A 405      54.931  10.050  77.880  1.00 42.82      A    O
ATOM   2450  CB  ALA A 405      53.271   8.869  80.414  1.00 33.19      A    C
ATOM   2451  N   TYR A 406      53.655   8.311  77.286  1.00 39.20      A    N
ATOM   2452  CA  TYR A 406      54.505   8.020  76.141  1.00 39.94      A    C
ATOM   2453  C   TYR A 406      54.493   9.169  75.135  1.00 39.60      A    C
ATOM   2454  O   TYR A 406      55.548   9.616  74.675  1.00 43.81      A    O
ATOM   2455  CB  TYR A 406      54.050   6.731  75.469  1.00 37.58      A    C
ATOM   2456  CG  TYR A 406      54.660   6.596  74.116  1.00 41.91      A    C
ATOM   2457  CD1 TYR A 406      56.020   6.348  73.975  1.00 41.32      A    C
ATOM   2458  CD2 TYR A 406      53.900   6.817  72.972  1.00 45.78      A    C
ATOM   2459  CE1 TYR A 406      56.603   6.255  72.728  1.00 50.78      A    C
ATOM   2460  CE2 TYR A 406      54.467   6.727  71.713  1.00 53.40      A    C
ATOM   2461  CZ  TYR A 406      55.823   6.448  71.593  1.00 59.47      A    C
ATOM   2462  OH  TYR A 406      56.393   6.366  70.337  1.00 63.09      A    O
ATOM   2463  N   GLU A 407      53.301   9.654  74.767  1.00 39.89      A    N
ATOM   2464  CA  GLU A 407      53.211  10.729  73.774  1.00 42.60      A    C
ATOM   2465  C   GLU A 407      53.834  12.025  74.276  1.00 38.38      A    C
ATOM   2466  O   GLU A 407      54.382  12.794  73.479  1.00 34.90      A    O
ATOM   2467  CB  GLU A 407      51.754  10.963  73.377  1.00 36.78      A    C
ATOM   2468  CG  GLU A 407      51.127   9.838  72.579  1.00 39.27      A    C
ATOM   2469  CD  GLU A 407      51.533   9.860  71.118  1.00 49.15      A    C
ATOM   2470  OE1 GLU A 407      50.990  10.711  70.387  1.00 51.75      A    O
ATOM   2471  OE2 GLU A 407      52.382   9.055  70.687  1.00 51.41      A    O
ATOM   2472  N   GLU A 408      53.800  12.266  75.589  1.00 39.04      A    N
ATOM   2473  CA  GLU A 408      54.353  13.503  76.116  1.00 34.79      A    C
ATOM   2474  C   GLU A 408      55.847  13.600  75.844  1.00 39.99      A    C
ATOM   2475  O   GLU A 408      56.310  14.564  75.233  1.00 44.76      A    O
ATOM   2476  CB  GLU A 408      54.087  13.606  77.612  1.00 39.31      A    C
ATOM   2477  CG  GLU A 408      54.807  14.795  78.261  1.00 35.79      A    C
ATOM   2478  CD  GLU A 408      54.529  14.883  79.742  1.00 38.29      A    C
ATOM   2479  OE1 GLU A 408      54.516  13.814  80.384  1.00 51.30      A    O
ATOM   2480  OE2 GLU A 408      54.290  15.995  80.263  1.00 36.97      A    O
ATOM   2481  N   SER A 409      56.621  12.590  76.245  1.00 42.07      A    N
ATOM   2482  CA  SER A 409      58.059  12.688  76.012  1.00 38.87      A    C
ATOM   2483  C   SER A 409      58.384  12.594  74.533  1.00 36.99      A    C
ATOM   2484  O   SER A 409      59.334  13.231  74.076  1.00 40.08      A    O
ATOM   2485  CB  SER A 409      58.817  11.618  76.801  1.00 37.44      A    C
ATOM   2486  OG  SER A 409      58.470  10.334  76.344  1.00 47.16      A    O
ATOM   2487  N   PHE A 410      57.606  11.827  73.766  1.00 31.91      A    N
ATOM   2488  CA  PHE A 410      57.813  11.821  72.326  1.00 29.44      A    C
ATOM   2489  C   PHE A 410      57.520  13.191  71.724  1.00 39.03      A    C
ATOM   2490  O   PHE A 410      58.210  13.626  70.794  1.00 39.31      A    O
ATOM   2491  CB  PHE A 410      56.949  10.757  71.652  1.00 33.12      A    C
ATOM   2492  CG  PHE A 410      57.163  10.672  70.162  1.00 36.84      A    C
ATOM   2493  CD1 PHE A 410      58.403  10.347  69.641  1.00 37.08      A    C
ATOM   2494  CD2 PHE A 410      56.140  10.964  69.280  1.00 33.43      A    C
ATOM   2495  CE1 PHE A 410      58.607  10.294  68.260  1.00 34.32      A    C
ATOM   2496  CE2 PHE A 410      56.343  10.900  67.906  1.00 33.37      A    C
ATOM   2497  CZ  PHE A 410      57.584  10.569  67.400  1.00 30.95      A    C
ATOM   2498  N   PHE A 411      56.472  13.870  72.207  1.00 35.24      A    N
ATOM   2499  CA  PHE A 411      56.175  15.204  71.698  1.00 37.62      A    C
ATOM   2500  C   PHE A 411      57.367  16.132  71.899  1.00 40.45      A    C
ATOM   2501  O   PHE A 411      57.824  16.790  70.954  1.00 34.74      A    O
ATOM   2502  CB  PHE A 411      54.931  15.774  72.390  1.00 34.83      A    C
ATOM   2503  CG  PHE A 411      54.649  17.216  72.049  1.00 35.14      A    C
ATOM   2504  CD1 PHE A 411      53.898  17.548  70.922  1.00 38.60      A    C
ATOM   2505  CD2 PHE A 411      55.135  18.248  72.852  1.00 29.03      A    C
ATOM   2506  CE1 PHE A 411      53.630  18.891  70.600  1.00 34.39      A    C
ATOM   2507  CE2 PHE A 411      54.882  19.563  72.534  1.00 36.18      A    C
ATOM   2508  CZ  PHE A 411      54.121  19.886  71.404  1.00 31.96      A    C
ATOM   2509  N   HIS A 412      57.920  16.141  73.124  1.00 37.40      A    N
ATOM   2510  CA  HIS A 412      58.930  17.122  73.502  1.00 37.56      A    C
ATOM   2511  C   HIS A 412      60.254  16.904  72.789  1.00 38.07      A    C
ATOM   2512  O   HIS A 412      60.987  17.867  72.560  1.00 43.47      A    O
ATOM   2513  CB  HIS A 412      59.154  17.089  75.005  1.00 30.75      A    C
ATOM   2514  CG  HIS A 412      58.049  17.710  75.784  1.00 35.21      A    C
ATOM   2515  ND1 HIS A 412      57.841  19.074  75.817  1.00 33.66      A    N
ATOM   2516  CD2 HIS A 412      57.098  17.164  76.572  1.00 35.33      A    C
ATOM   2517  CE1 HIS A 412      56.810  19.337  76.600  1.00 35.68      A    C
ATOM   2518  NE2 HIS A 412      56.339  18.196  77.071  1.00 35.97      A    N
ATOM   2519  N   THR A 413      60.584  15.677  72.407  1.00 35.07      A    N
ATOM   2520  CA  THR A 413      61.804  15.550  71.628  1.00 35.76      A    C
ATOM   2521  C   THR A 413      61.539  15.842  70.152  1.00 37.95      A    C
ATOM   2522  O   THR A 413      62.429  16.338  69.453  1.00 43.53      A    O
ATOM   2523  CB  THR A 413      62.483  14.179  71.855  1.00 40.87      A    C
ATOM   2524  OG1 THR A 413      62.100  13.238  70.850  1.00 41.53      A    O
ATOM   2525  CG2 THR A 413      62.194  13.604  73.264  1.00 32.23      A    C
ATOM   2526  N   THR A 414      60.339  15.554  69.650  1.00 35.86      A    N
ATOM   2527  CA  THR A 414      60.089  15.835  68.240  1.00 37.62      A    C
ATOM   2528  C   THR A 414      59.957  17.333  68.003  1.00 42.70      A    C
ATOM   2529  O   THR A 414      60.341  17.830  66.939  1.00 47.83      A    O
ATOM   2530  CB  THR A 414      58.826  15.118  67.740  1.00 34.80      A    C
ATOM   2531  OG1 THR A 414      58.762  13.792  68.273  1.00 40.49      A    O
ATOM   2532  CG2 THR A 414      58.862  15.011  66.244  1.00 33.60      A    C
ATOM   2533  N   LEU A 415      59.445  18.065  68.989  1.00 38.65      A    N
ATOM   2534  CA  LEU A 415      59.216  19.500  68.870  1.00 43.31      A    C
ATOM   2535  C   LEU A 415      60.340  20.327  69.483  1.00 44.70      A    C
ATOM   2536  O   LEU A 415      60.309  21.556  69.384  1.00 45.36      A    O
ATOM   2537  CB  LEU A 415      57.858  19.879  69.491  1.00 36.98      A    C
ATOM   2538  CG  LEU A 415      56.642  19.774  68.557  1.00 38.33      A    C
ATOM   2539  CD1 LEU A 415      56.694  20.914  67.560  1.00 38.81      A    C
ATOM   2540  CD2 LEU A 415      56.543  18.434  67.799  1.00 36.39      A    C
ATOM   2541  N   GLU A 416      61.328  19.686  70.112  1.00 44.43      A    N
ATOM   2542  CA  GLU A 416      62.522  20.377  70.605  1.00 45.18      A    C
ATOM   2543  C   GLU A 416      62.165  21.494  71.588  1.00 41.97      A    C
ATOM   2544  O   GLU A 416      62.720  22.590  71.550  1.00 47.65      A    O
ATOM   2545  CB  GLU A 416      63.323  20.934  69.433  1.00 46.20      A    C
ATOM   2546  CG  GLU A 416      63.591  19.933  68.325  1.00 44.41      A    C
ATOM   2547  CD  GLU A 416      64.654  20.434  67.345  1.00 62.09      A    C
ATOM   2548  OE1 GLU A 416      65.265  21.497  67.629  1.00 66.88      A    O
ATOM   2549  OE2 GLU A 416      64.864  19.790  66.285  1.00 61.45      A    O
ATOM   2550  N   THR A 417      61.246  21.201  72.490  1.00 44.16      A    N
ATOM   2551  CA  THR A 417      60.722  22.183  73.420  1.00 38.17      A    C
ATOM   2552  C   THR A 417      61.667  22.494  74.566  1.00 37.79      A    C
ATOM   2553  O   THR A 417      61.502  23.526  75.224  1.00 41.60      A    O
ATOM   2554  CB  THR A 417      59.413  21.644  73.998  1.00 39.38      A    C
ATOM   2555  OG1 THR A 417      59.696  20.469  74.785  1.00 40.73      A    O
ATOM   2556  CG2 THR A 417      58.484  21.240  72.865  1.00 32.36      A    C
ATOM   2557  N   GLY A 418      62.627  21.617  74.850  1.00 46.94      A    N
ATOM   2558  CA  GLY A 418      63.342  21.717  76.110  1.00 35.14      A    C
ATOM   2559  C   GLY A 418      62.452  21.613  77.326  1.00 36.76      A    C
ATOM   2560  O   GLY A 418      62.866  21.993  78.415  1.00 44.95      A    O
ATOM   2561  N   ASN A 419      61.231  21.101  77.174  1.00 37.15      A    N
ATOM   2562  CA  ASN A 419      60.216  21.129  78.229  1.00 37.99      A    C
ATOM   2563  C   ASN A 419      59.937  22.527  78.754  1.00 42.48      A    C
ATOM   2564  O   ASN A 419      59.460  22.677  79.883  1.00 42.29      A    O
ATOM   2565  CB  ASN A 419      60.609  20.235  79.392  1.00 38.79      A    C
ATOM   2566  CG  ASN A 419      60.543  18.837  79.026  1.00 41.31      A    C
ATOM   2567  OD1 ASN A 419      59.541  18.168  79.283  1.00 49.49      A    O
ATOM   2568  ND2 ASN A 419      61.579  18.367  78.334  1.00 43.07      A    N
ATOM   2569  N   GLN A 420      60.216  23.557  77.952  1.00 48.15      A    N
ATOM   2570  CA  GLN A 420      59.981  24.930  78.368  1.00 44.62      A    C
ATOM   2571  C   GLN A 420      58.660  25.395  77.783  1.00 39.61      A    C
ATOM   2572  O   GLN A 420      58.486  25.344  76.556  1.00 40.03      A    O
ATOM   2573  CB  GLN A 420      61.125  25.835  77.908  1.00 42.96      A    C
ATOM   2574  CG  GLN A 420      61.760  26.706  79.018  1.00 50.06      A    C
ATOM   2575  CD  GLN A 420      62.234  25.905  80.250  1.00 62.78      A    C
ATOM   2576  OE1 GLN A 420      61.810  26.184  81.378  1.00 69.24      A    O
ATOM   2577  NE2 GLN A 420      63.126  24.928  80.037  1.00 55.69      A    N
ATOM   2578  N   PRO A 421      57.687  25.785  78.592  1.00 32.12      A    N
ATOM   2579  CA  PRO A 421      56.412  26.245  78.039  1.00 41.98      A    C
ATOM   2580  C   PRO A 421      56.543  27.661  77.488  1.00 41.47      A    C
ATOM   2581  O   PRO A 421      57.507  28.372  77.766  1.00 43.19      A    O
ATOM   2582  CB  PRO A 421      55.476  26.207  79.252  1.00 37.75      A    C
ATOM   2583  CG  PRO A 421      56.376  26.497  80.393  1.00 38.90      A    C
ATOM   2584  CD  PRO A 421      57.681  25.799  80.062  1.00 35.88      A    C
ATOM   2585  N   VAL A 422      55.541  28.063  76.699  1.00 34.82      A    N
ATOM   2586  CA  VAL A 422      55.454  29.461  76.297  1.00 34.35      A    C
ATOM   2587  C   VAL A 422      55.141  30.304  77.531  1.00 37.58      A    C
ATOM   2588  O   VAL A 422      54.646  29.805  78.551  1.00 34.08      A    O
ATOM   2589  CB  VAL A 422      54.405  29.667  75.187  1.00 30.00      A    C
ATOM   2590  CG1 VAL A 422      54.737  28.849  73.979  1.00 30.02      A    C
ATOM   2591  CG2 VAL A 422      53.009  29.315  75.668  1.00 30.15      A    C
ATOM   2592  N   ALA A 423      55.464  31.594  77.453  1.00 32.29      A    N
ATOM   2593  CA  ALA A 423      55.218  32.488  78.580  1.00 36.07      A    C
ATOM   2594  C   ALA A 423      53.721  32.662  78.839  1.00 41.28      A    C
ATOM   2595  O   ALA A 423      52.878  32.441  77.964  1.00 47.25      A    O
ATOM   2596  CB  ALA A 423      55.859  33.852  78.335  1.00 38.78      A    C
ATOM   2597  N   ASP A 424      53.397  33.071  80.066  1.00 33.79      A    N
ATOM   2598  CA  ASP A 424      52.019  33.347  80.478  1.00 35.78      A    C
ATOM   2599  C   ASP A 424      51.111  32.127  80.349  1.00 40.21      A    C
ATOM   2600  O   ASP A 424      49.925  32.254  80.051  1.00 40.67      A    O
ATOM   2601  CB  ASP A 424      51.433  34.506  79.677  1.00 39.82      A    C
ATOM   2602  CG  ASP A 424      52.265  35.749  79.784  1.00 44.44      A    C
ATOM   2603  OD1 ASP A 424      52.478  36.241  80.925  1.00 36.86      A    O
ATOM   2604  OD2 ASP A 424      52.711  36.216  78.716  1.00 51.38      A    O
ATOM   2605  N   ASP A 425      51.648  30.940  80.597  1.00 38.97      A    N
ATOM   2606  CA  ASP A 425      50.902  29.694  80.498  1.00 36.02      A    C
ATOM   2607  C   ASP A 425      51.157  28.883  81.773  1.00 37.35      A    C
ATOM   2608  O   ASP A 425      52.261  28.358  81.979  1.00 32.87      A    O
ATOM   2609  CB  ASP A 425      51.340  28.942  79.235  1.00 35.84      A    C
ATOM   2610  CG  ASP A 425      50.533  27.671  78.953  1.00 36.06      A    C
ATOM   2611  OD1 ASP A 425      50.363  26.804  79.855  1.00 33.86      A    O
ATOM   2612  OD2 ASP A 425      50.115  27.527  77.774  1.00 35.39      A    O
ATOM   2613  N   HIS A 426      50.124  28.743  82.608  1.00 33.95      A    N
ATOM   2614  CA  HIS A 426      50.199  27.934  83.818  1.00 37.29      A    C
ATOM   2615  C   HIS A 426      49.427  26.618  83.707  1.00 36.31      A    C
ATOM   2616  O   HIS A 426      49.146  25.995  84.734  1.00 34.98      A    O
ATOM   2617  CB  HIS A 426      49.698  28.739  85.016  1.00 37.71      A    C
ATOM   2618  CG  HIS A 426      50.379  30.060  85.159  1.00 48.53      A    C
ATOM   2619  ND1 HIS A 426      51.690  30.175  85.571  1.00 47.34      A    N
ATOM   2620  CD2 HIS A 426      49.948  31.320  84.907  1.00 42.05      A    C
ATOM   2621  CE1 HIS A 426      52.033  31.450  85.570  1.00 58.84      A    C
ATOM   2622  NE2 HIS A 426      50.994  32.165  85.175  1.00 49.76      A    N
ATOM   2623  N   ASN A 427      49.121  26.161  82.483  1.00 34.66      A    N
ATOM   2624  CA  ASN A 427      48.332  24.948  82.271  1.00 36.16      A    C
ATOM   2625  C   ASN A 427      49.136  23.685  82.601  1.00 38.52      A    C
ATOM   2626  O   ASN A 427      49.334  22.819  81.738  1.00 35.95      A    O
ATOM   2627  CB  ASN A 427      47.813  24.883  80.825  1.00 32.25      A    C
ATOM   2628  CG  ASN A 427      46.575  25.782  80.572  1.00 40.05      A    C
ATOM   2629  OD1 ASN A 427      45.955  26.286  81.508  1.00 31.34      A    O
ATOM   2630  ND2 ASN A 427      46.190  25.933  79.281  1.00 35.77      A    N
ATOM   2631  N   THR A 428      49.598  23.562  83.847  1.00 32.26      A    N
ATOM   2632  CA  THR A 428      50.378  22.388  84.226  1.00 34.90      A    C
ATOM   2633  C   THR A 428      49.506  21.142  84.308  1.00 34.39      A    C
ATOM   2634  O   THR A 428      49.969  20.042  83.996  1.00 34.21      A    O
ATOM   2635  CB  THR A 428      51.074  22.618  85.582  1.00 33.92      A    C
ATOM   2636  OG1 THR A 428      50.162  23.256  86.483  1.00 34.96      A    O
ATOM   2637  CG2 THR A 428      52.337  23.463  85.448  1.00 24.50      A    C
ATOM   2638  N   GLN A 429      48.257  21.298  84.740  1.00 32.75      A    N
ATOM   2639  CA  GLN A 429      47.328  20.203  84.965  1.00 28.90      A    C
ATOM   2640  C   GLN A 429      46.329  20.096  83.832  1.00 26.54      A    C
ATOM   2641  O   GLN A 429      45.742  21.101  83.420  1.00 36.97      A    O
ATOM   2642  CB  GLN A 429      46.577  20.404  86.277  1.00 34.37      A    C
ATOM   2643  CG  GLN A 429      47.257  19.749  87.451  1.00 44.58      A    C
ATOM   2644  CD  GLN A 429      48.238  20.655  88.099  1.00 44.33      A    C
ATOM   2645  OE1 GLN A 429      47.998  21.858  88.217  1.00 45.06      A    O
ATOM   2646  NE2 GLN A 429      49.370  20.097  88.515  1.00 44.59      A    N
ATOM   2647  N   LEU A 430      46.118  18.887  83.342  1.00 29.95      A    N
ATOM   2648  CA  LEU A 430      45.119  18.646  82.316  1.00 27.21      A    C
ATOM   2649  C   LEU A 430      43.994  17.833  82.925  1.00 28.80      A    C
ATOM   2650  O   LEU A 430      44.228  16.996  83.801  1.00 36.86      A    O
ATOM   2651  CB  LEU A 430      45.716  17.913  81.124  1.00 24.01      A    C
ATOM   2652  CG  LEU A 430      44.772  17.501  79.993  1.00 30.18      A    C
ATOM   2653  CD1 LEU A 430      44.245  18.730  79.232  1.00 32.84      A    C
ATOM   2654  CD2 LEU A 430      45.452  16.547  79.051  1.00 30.59      A    C
ATOM   2655  N   GLN A 431      42.770  18.085  82.474  1.00 26.62      A    N
ATOM   2656  CA  GLN A 431      41.634  17.233  82.793  1.00 29.41      A    C
ATOM   2657  C   GLN A 431      41.091  16.572  81.527  1.00 31.07      A    C
ATOM   2658  O   GLN A 431      40.809  17.246  80.527  1.00 32.13      A    O
ATOM   2659  CB  GLN A 431      40.544  18.008  83.507  1.00 23.04      A    C
ATOM   2660  CG  GLN A 431      39.337  17.171  83.750  1.00 37.65      A    C
ATOM   2661  CD  GLN A 431      38.423  17.764  84.785  1.00 50.65      A    C
ATOM   2662  OE1 GLN A 431      38.835  18.617  85.571  1.00 55.80      A    O
ATOM   2663  NE2 GLN A 431      37.165  17.311  84.800  1.00 56.65      A    N
ATOM   2664  N   VAL A 432      40.939  15.256  81.576  1.00 28.98      A    N
ATOM   2665  CA  VAL A 432      40.540  14.455  80.425  1.00 27.79      A    C
ATOM   2666  C   VAL A 432      39.134  13.925  80.696  1.00 31.49      A    C
ATOM   2667  O   VAL A 432      38.889  13.311  81.738  1.00 34.78      A    O
ATOM   2668  CB  VAL A 432      41.547  13.329  80.176  1.00 29.64      A    C
ATOM   2669  CG1 VAL A 432      41.034  12.337  79.120  1.00 32.23      A    C
ATOM   2670  CG2 VAL A 432      42.877  13.915  79.781  1.00 24.88      A    C
ATOM   2671  N   ASN A 433      38.197  14.215  79.796  1.00 28.54      A    N
ATOM   2672  CA  ASN A 433      36.787  13.878  79.967  1.00 30.20      A    C
ATOM   2673  C   ASN A 433      36.374  12.903  78.869  1.00 28.47      A    C
ATOM   2674  O   ASN A 433      36.441  13.232  77.679  1.00 28.48      A    O
ATOM   2675  CB  ASN A 433      35.923  15.141  79.925  1.00 30.90      A    C
ATOM   2676  CG  ASN A 433      36.465  16.263  80.817  1.00 32.29      A    C
ATOM   2677  OD1 ASN A 433      35.910  16.554  81.868  1.00 32.66      A    O
ATOM   2678  ND2 ASN A 433      37.557  16.883  80.397  1.00 31.43      A    N
ATOM   2679  N   ILE A 434      35.923  11.720  79.260  1.00 28.87      A    N
ATOM   2680  CA  ILE A 434      35.722  10.612  78.323  1.00 29.71      A    C
ATOM   2681  C   ILE A 434      34.332  10.046  78.521  1.00 32.10      A    C
ATOM   2682  O   ILE A 434      34.045   9.453  79.568  1.00 29.95      A    O
ATOM   2683  CB  ILE A 434      36.766   9.514  78.494  1.00 28.10      A    C
ATOM   2684  CG1 ILE A 434      38.156  10.076  78.203  1.00 31.76      A    C
ATOM   2685  CG2 ILE A 434      36.462   8.363  77.560  1.00 33.26      A    C
ATOM   2686  CD1 ILE A 434      39.279   9.090  78.479  1.00 30.92      A    C
ATOM   2687  N   PHE A 435      33.474  10.217  77.521  1.00 29.20      A    N
ATOM   2688  CA  PHE A 435      32.139   9.647  77.557  1.00 30.30      A    C
ATOM   2689  C   PHE A 435      32.168   8.206  77.042  1.00 29.87      A    C
ATOM   2690  O   PHE A 435      33.134   7.752  76.427  1.00 29.94      A    O
ATOM   2691  CB  PHE A 435      31.171  10.528  76.756  1.00 29.20      A    C
ATOM   2692  CG  PHE A 435      30.943  11.868  77.385  1.00 29.32      A    C
ATOM   2693  CD1 PHE A 435      29.968  12.033  78.344  1.00 27.80      A    C
ATOM   2694  CD2 PHE A 435      31.748  12.956  77.053  1.00 26.97      A    C
ATOM   2695  CE1 PHE A 435      29.791  13.274  78.953  1.00 32.69      A    C
ATOM   2696  CE2 PHE A 435      31.563  14.178  77.642  1.00 28.41      A    C
ATOM   2697  CZ  PHE A 435      30.584  14.342  78.589  1.00 29.40      A    C
ATOM   2698  N   ASN A 436      31.081   7.478  77.292  1.00 31.83      A    N
ATOM   2699  CA  ASN A 436      31.069   6.066  76.920  1.00 32.89      A    C
ATOM   2700  C   ASN A 436      30.975   5.838  75.406  1.00 36.25      A    C
ATOM   2701  O   ASN A 436      31.322   4.738  74.952  1.00 32.67      A    O
ATOM   2702  CB  ASN A 436      29.939   5.327  77.625  1.00 31.47      A    C
ATOM   2703  CG  ASN A 436      30.162   3.842  77.630  1.00 39.12      A    C
ATOM   2704  OD1 ASN A 436      30.885   3.310  78.474  1.00 36.58      A    O
ATOM   2705  ND2 ASN A 436      29.584   3.163  76.659  1.00 46.67      A    N
ATOM   2706  N   SER A 437      30.476   6.811  74.630  1.00 27.21      A    N
ATOM   2707  CA  SER A 437      30.305   6.637  73.186  1.00 31.95      A    C
ATOM   2708  C   SER A 437      30.102   7.998  72.523  1.00 30.88      A    C
ATOM   2709  O   SER A 437      29.911   9.014  73.193  1.00 31.68      A    O
ATOM   2710  CB  SER A 437      29.120   5.720  72.860  1.00 32.18      A    C
ATOM   2711  OG  SER A 437      27.882   6.295  73.281  1.00 32.07      A    O
ATOM   2712  N   ASP A 438      30.162   8.005  71.187  1.00 29.59      A    N
ATOM   2713  CA  ASP A 438      29.809   9.213  70.439  1.00 31.01      A    C
ATOM   2714  C   ASP A 438      28.372   9.633  70.721  1.00 33.42      A    C
ATOM   2715  O   ASP A 438      28.079  10.827  70.861  1.00 29.71      A    O
ATOM   2716  CB  ASP A 438      30.017   8.992  68.949  1.00 34.00      A    C
ATOM   2717  CG  ASP A 438      29.303   7.750  68.428  1.00 39.68      A    C
ATOM   2718  OD1 ASP A 438      28.281   7.318  69.019  1.00 42.23      A    O
ATOM   2719  OD2 ASP A 438      29.795   7.182  67.432  1.00 43.83      A    O
ATOM   2720  N   THR A 439      27.469   8.658  70.873  1.00 34.24      A    N
ATOM   2721  CA  THR A 439      26.095   8.994  71.232  1.00 34.72      A    C
ATOM   2722  C   THR A 439      26.048   9.820  72.508  1.00 31.21      A    C
ATOM   2723  O   THR A 439      25.428  10.887  72.530  1.00 30.88      A    O
ATOM   2724  CB  THR A 439      25.249   7.732  71.406  1.00 34.02      A    C
ATOM   2725  OG1 THR A 439      25.179   7.015  70.167  1.00 41.21      A    O
ATOM   2726  CG2 THR A 439      23.855   8.107  71.881  1.00 25.36      A    C
ATOM   2727  N   ASP A 440      26.710   9.343  73.580  1.00 29.62      A    N
ATOM   2728  CA  ASP A 440      26.685  10.057  74.857  1.00 26.86      A    C
ATOM   2729  C   ASP A 440      27.321  11.436  74.709  1.00 30.57      A    C
ATOM   2730  O   ASP A 440      26.762  12.442  75.165  1.00 31.83      A    O
ATOM   2731  CB  ASP A 440      27.409   9.256  75.945  1.00 31.04      A    C
ATOM   2732  CG  ASP A 440      26.697   7.952  76.306  1.00 37.10      A    C
ATOM   2733  OD1 ASP A 440      25.595   7.985  76.909  1.00 41.96      A    O
ATOM   2734  OD2 ASP A 440      27.241   6.876  75.954  1.00 38.68      A    O
ATOM   2735  N   TYR A 441      28.497  11.492  74.067  1.00 27.69      A    N
ATOM   2736  CA  TYR A 441      29.169  12.760  73.793  1.00 27.54      A    C
ATOM   2737  C   TYR A 441      28.207  13.761  73.158  1.00 25.72      A    C
ATOM   2738  O   TYR A 441      28.059  14.888  73.641  1.00 32.41      A    O
ATOM   2739  CB  TYR A 441      30.404  12.497  72.915  1.00 29.45      A    C
ATOM   2740  CG  TYR A 441      31.174  13.696  72.387  1.00 28.80      A    C
ATOM   2741  CD1 TYR A 441      31.994  14.455  73.219  1.00 30.54      A    C
ATOM   2742  CD2 TYR A 441      31.134  14.029  71.045  1.00 28.56      A    C
ATOM   2743  CE1 TYR A 441      32.727  15.531  72.733  1.00 27.50      A    C
ATOM   2744  CE2 TYR A 441      31.867  15.108  70.543  1.00 32.54      A    C
ATOM   2745  CZ  TYR A 441      32.664  15.856  71.394  1.00 33.62      A    C
ATOM   2746  OH  TYR A 441      33.390  16.929  70.908  1.00 32.14      A    O
ATOM   2747  N   GLY A 442      27.473  13.334  72.127  1.00 32.33      A    N
ATOM   2748  CA  GLY A 442      26.535  14.220  71.457  1.00 32.99      A    C
ATOM   2749  C   GLY A 442      25.363  14.650  72.315  1.00 31.02      A    C
ATOM   2750  O   GLY A 442      24.708  15.636  71.990  1.00 33.16      A    O
ATOM   2751  N   LYS A 443      25.091  13.939  73.400  1.00 28.27      A    N
ATOM   2752  CA  LYS A 443      24.002  14.262  74.314  1.00 31.96      A    C
ATOM   2753  C   LYS A 443      24.418  15.187  75.472  1.00 36.82      A    C
ATOM   2754  O   LYS A 443      23.593  15.952  75.989  1.00 35.74      A    O
ATOM   2755  CB  LYS A 443      23.479  12.946  74.913  1.00 36.80      A    C
ATOM   2756  CG  LYS A 443      22.003  12.711  74.759  1.00 37.80      A    C
ATOM   2757  CD  LYS A 443      21.513  11.678  75.718  1.00 32.20      A    C
ATOM   2758  CE  LYS A 443      22.351  10.412  75.654  1.00 38.52      A    C
ATOM   2759  NZ  LYS A 443      21.727   9.413  76.524  1.00 27.69      A    N
ATOM   2760  N   TYR A 444      25.672  15.124  75.901  1.00 31.69      A    N
ATOM   2761  CA  TYR A 444      26.091  15.605  77.213  1.00 29.81      A    C
ATOM   2762  C   TYR A 444      27.182  16.647  77.130  1.00 32.02      A    C
ATOM   2763  O   TYR A 444      27.206  17.572  77.938  1.00 36.70      A    O
ATOM   2764  CB  TYR A 444      26.622  14.439  78.101  1.00 32.55      A    C
ATOM   2765  CG  TYR A 444      25.660  13.312  78.413  1.00 26.13      A    C
ATOM   2766  CD1 TYR A 444      24.372  13.566  78.896  1.00 29.21      A    C
ATOM   2767  CD2 TYR A 444      26.051  11.979  78.242  1.00 36.47      A    C
ATOM   2768  CE1 TYR A 444      23.486  12.519  79.185  1.00 30.22      A    C
ATOM   2769  CE2 TYR A 444      25.173  10.908  78.516  1.00 31.72      A    C
ATOM   2770  CZ  TYR A 444      23.895  11.182  78.987  1.00 35.44      A    C
ATOM   2771  OH  TYR A 444      23.039  10.128  79.254  1.00 31.35      A    O
ATOM   2772  N   ALA A 445      28.113  16.493  76.191  1.00 30.84      A    N
ATOM   2773  CA  ALA A 445      29.218  17.430  76.111  1.00 33.11      A    C
ATOM   2774  C   ALA A 445      28.732  18.828  75.744  1.00 38.61      A    C
ATOM   2775  O   ALA A 445      29.267  19.823  76.251  1.00 42.04      A    O
ATOM   2776  CB  ALA A 445      30.247  16.915  75.108  1.00 30.99      A    C
ATOM   2777  N   GLY A 446      27.692  18.918  74.922  1.00 32.95      A    N
ATOM   2778  CA  GLY A 446      27.066  20.173  74.582  1.00 35.36      A    C
ATOM   2779  C   GLY A 446      26.694  20.978  75.807  1.00 39.17      A    C
ATOM   2780  O   GLY A 446      27.213  22.071  76.034  1.00 38.88      A    O
ATOM   2781  N   PRO A 447      25.773  20.466  76.621  1.00 39.80      A    N
ATOM   2782  CA  PRO A 447      25.376  21.237  77.805  1.00 36.06      A    C
ATOM   2783  C   PRO A 447      26.489  21.365  78.832  1.00 40.24      A    C
ATOM   2784  O   PRO A 447      26.592  22.408  79.487  1.00 42.11      A    O
ATOM   2785  CB  PRO A 447      24.190  20.443  78.368  1.00 37.44      A    C
ATOM   2786  CG  PRO A 447      23.763  19.528  77.241  1.00 35.92      A    C
ATOM   2787  CD  PRO A 447      24.988  19.231  76.465  1.00 30.76      A    C
ATOM   2788  N   ILE A 448      27.363  20.372  78.960  1.00 38.41      A    N
ATOM   2789  CA  ILE A 448      28.337  20.399  80.045  1.00 37.17      A    C
ATOM   2790  C   ILE A 448      29.475  21.361  79.732  1.00 36.26      A    C
ATOM   2791  O   ILE A 448      29.854  22.183  80.574  1.00 39.33      A    O
ATOM   2792  CB  ILE A 448      28.872  18.985  80.349  1.00 32.34      A    C
ATOM   2793  CG1 ILE A 448      27.817  18.137  81.046  1.00 30.96      A    C
ATOM   2794  CG2 ILE A 448      30.054  19.086  81.286  1.00 37.57      A    C
ATOM   2795  CD1 ILE A 448      28.053  16.661  80.881  1.00 29.90      A    C
ATOM   2796  N   PHE A 449      30.083  21.243  78.556  1.00 33.70      A    N
ATOM   2797  CA  PHE A 449      31.231  22.070  78.214  1.00 36.55      A    C
ATOM   2798  C   PHE A 449      30.911  23.168  77.201  1.00 39.31      A    C
ATOM   2799  O   PHE A 449      31.819  23.899  76.803  1.00 37.56      A    O
ATOM   2800  CB  PHE A 449      32.383  21.199  77.695  1.00 33.41      A    C
ATOM   2801  CG  PHE A 449      32.754  20.077  78.614  1.00 38.79      A    C
ATOM   2802  CD1 PHE A 449      33.659  20.281  79.655  1.00 31.74      A    C
ATOM   2803  CD2 PHE A 449      32.194  18.808  78.448  1.00 30.91      A    C
ATOM   2804  CE1 PHE A 449      33.991  19.241  80.517  1.00 33.10      A    C
ATOM   2805  CE2 PHE A 449      32.523  17.759  79.319  1.00 31.94      A    C
ATOM   2806  CZ  PHE A 449      33.421  17.971  80.343  1.00 34.72      A    C
ATOM   2807  N   GLY A 450      29.658  23.300  76.771  1.00 39.44      A    N
ATOM   2808  CA  GLY A 450      29.283  24.336  75.820  1.00 36.32      A    C
ATOM   2809  C   GLY A 450      29.940  24.233  74.463  1.00 39.39      A    C
ATOM   2810  O   GLY A 450      30.202  25.261  73.838  1.00 42.33      A    O
ATOM   2811  N   ILE A 451      30.207  23.028  73.977  1.00 41.96      A    N
ATOM   2812  CA  ILE A 451      30.877  22.861  72.698  1.00 47.17      A    C
ATOM   2813  C   ILE A 451      29.864  22.389  71.667  1.00 43.97      A    C
ATOM   2814  O   ILE A 451      28.739  22.023  71.991  1.00 51.41      A    O
ATOM   2815  CB  ILE A 451      32.056  21.879  72.782  1.00 41.38      A    C
ATOM   2816  CG1 ILE A 451      31.555  20.506  73.190  1.00 37.48      A    C
ATOM   2817  CG2 ILE A 451      33.100  22.395  73.771  1.00 40.18      A    C
ATOM   2818  CD1 ILE A 451      32.551  19.423  72.920  1.00 42.57      A    C
ATOM   2819  N   ASP A 452      30.277  22.394  70.406  1.00 41.20      A    N
ATOM   2820  CA  ASP A 452      29.545  21.653  69.391  1.00 45.20      A    C
ATOM   2821  C   ASP A 452      30.126  20.244  69.316  1.00 46.69      A    C
ATOM   2822  O   ASP A 452      31.337  20.049  69.451  1.00 41.87      A    O
ATOM   2823  CB  ASP A 452      29.610  22.345  68.025  1.00 45.01      A    C
ATOM   2824  CG  ASP A 452      28.646  23.536  67.919  1.00 65.00      A    C
ATOM   2825  OD1 ASP A 452      27.525  23.492  68.495  1.00 65.41      A    O
ATOM   2826  OD2 ASP A 452      29.006  24.524  67.239  1.00 75.46      A    O
ATOM   2827  N   THR A 453      29.252  19.257  69.144  1.00 44.20      A    N
ATOM   2828  CA  THR A 453      29.655  17.858  69.165  1.00 41.12      A    C
ATOM   2829  C   THR A 453      29.652  17.208  67.780  1.00 44.20      A    C
ATOM   2830  O   THR A 453      29.819  15.986  67.662  1.00 45.36      A    O
ATOM   2831  CB  THR A 453      28.778  17.099  70.163  1.00 41.43      A    C
ATOM   2832  OG1 THR A 453      27.397  17.380  69.909  1.00 41.34      A    O
ATOM   2833  CG2 THR A 453      29.123  17.538  71.583  1.00 35.45      A    C
ATOM   2834  N   ASN A 454      29.519  18.001  66.726  1.00 50.07      A    N
ATOM   2835  CA  ASN A 454      29.558  17.503  65.358  1.00 49.07      A    C
ATOM   2836  C   ASN A 454      30.995  17.209  64.927  1.00 49.66      A    C
ATOM   2837  O   ASN A 454      31.463  17.736  63.910  1.00 49.06      A    O
ATOM   2838  CB  ASN A 454      28.914  18.540  64.444  1.00 51.13      A    C
ATOM   2839  CG  ASN A 454      29.704  19.847  64.412  1.00 61.77      A    C
ATOM   2840  OD1 ASN A 454      29.761  20.592  65.410  1.00 59.00      A    O
ATOM   2841  ND2 ASN A 454      30.326  20.128  63.262  1.00 57.76      A    N
ATOM   2842  N   ASN A 455      31.712  16.388  65.689  1.00 42.76      A    N
ATOM   2843  CA  ASN A 455      33.142  16.172  65.460  1.00 35.23      A    C
ATOM   2844  C   ASN A 455      33.563  14.968  66.279  1.00 34.39      A    C
ATOM   2845  O   ASN A 455      32.735  14.343  66.955  1.00 32.35      A    O
ATOM   2846  CB  ASN A 455      33.956  17.404  65.859  1.00 40.45      A    C
ATOM   2847  CG  ASN A 455      33.577  17.919  67.232  1.00 38.26      A    C
ATOM   2848  OD1 ASN A 455      33.651  17.185  68.225  1.00 41.37      A    O
ATOM   2849  ND2 ASN A 455      33.154  19.171  67.301  1.00 39.67      A    N
ATOM   2850  N   GLY A 456      34.869  14.689  66.287  1.00 32.70      A    N
ATOM   2851  CA  GLY A 456      35.367  13.542  67.026  1.00 36.27      A    C
ATOM   2852  C   GLY A 456      36.127  13.807  68.315  1.00 34.49      A    C
ATOM   2853  O   GLY A 456      37.029  13.045  68.672  1.00 37.88      A    O
ATOM   2854  N   GLY A 457      35.763  14.856  69.036  1.00 34.74      A    N
ATOM   2855  CA  GLY A 457      36.484  15.274  70.222  1.00 35.62      A    C
ATOM   2856  C   GLY A 457      36.849  16.743  70.138  1.00 34.54      A    C
ATOM   2857  O   GLY A 457      36.744  17.379  69.097  1.00 39.40      A    O
ATOM   2858  N   MET A 458      37.315  17.264  71.275  1.00 30.56      A    N
ATOM   2859  CA  MET A 458      37.528  18.707  71.335  1.00 37.07      A    C
ATOM   2860  C   MET A 458      38.465  19.049  72.487  1.00 35.02      A    C
ATOM   2861  O   MET A 458      38.352  18.460  73.562  1.00 37.90      A    O
ATOM   2862  CB  MET A 458      36.183  19.409  71.519  1.00 35.09      A    C
ATOM   2863  CG  MET A 458      36.242  20.881  71.649  1.00 46.93      A    C
ATOM   2864  SD  MET A 458      35.741  21.616  70.086  1.00 47.41      A    S
ATOM   2865  CE  MET A 458      35.041  23.105  70.784  1.00 43.42      A    C
ATOM   2866  N   TYR A 459      39.377  20.000  72.262  1.00 38.12      A    N
ATOM   2867  CA  TYR A 459      40.271  20.524  73.293  1.00 30.18      A    C
ATOM   2868  C   TYR A 459      39.926  21.970  73.659  1.00 33.94      A    C
ATOM   2869  O   TYR A 459      39.683  22.801  72.781  1.00 37.70      A    O
ATOM   2870  CB  TYR A 459      41.734  20.447  72.839  1.00 32.76      A    C
ATOM   2871  CG  TYR A 459      42.654  21.104  73.843  1.00 34.29      A    C
ATOM   2872  CD1 TYR A 459      42.657  20.692  75.169  1.00 29.20      A    C
ATOM   2873  CD2 TYR A 459      43.520  22.103  73.470  1.00 32.93      A    C
ATOM   2874  CE1 TYR A 459      43.453  21.282  76.088  1.00 31.91      A    C
ATOM   2875  CE2 TYR A 459      44.336  22.709  74.387  1.00 35.36      A    C
ATOM   2876  CZ  TYR A 459      44.306  22.290  75.707  1.00 36.02      A    C
ATOM   2877  OH  TYR A 459      45.112  22.891  76.655  1.00 32.22      A    O
ATOM   2878  N   LEU A 460      39.913  22.268  74.960  1.00 34.58      A    N
ATOM   2879  CA  LEU A 460      39.560  23.588  75.499  1.00 31.30      A    C
ATOM   2880  C   LEU A 460      40.673  24.142  76.398  1.00 36.86      A    C
ATOM   2881  O   LEU A 460      40.734  23.822  77.591  1.00 29.52      A    O
ATOM   2882  CB  LEU A 460      38.251  23.502  76.271  1.00 27.45      A    C
ATOM   2883  CG  LEU A 460      37.038  23.180  75.413  1.00 33.52      A    C
ATOM   2884  CD1 LEU A 460      35.798  23.077  76.278  1.00 28.97      A    C
ATOM   2885  CD2 LEU A 460      36.863  24.288  74.340  1.00 34.40      A    C
ATOM   2886  N   GLU A 461      41.488  25.050  75.846  1.00 35.78      A    N
ATOM   2887  CA  GLU A 461      42.660  25.572  76.539  1.00 34.32      A    C
ATOM   2888  C   GLU A 461      42.304  26.502  77.679  1.00 29.63      A    C
ATOM   2889  O   GLU A 461      43.136  26.716  78.558  1.00 33.62      A    O
ATOM   2890  CB  GLU A 461      43.575  26.307  75.556  1.00 32.62      A    C
ATOM   2891  CG  GLU A 461      44.977  26.598  76.027  1.00 31.28      A    C
ATOM   2892  CD  GLU A 461      45.857  27.201  74.915  1.00 39.55      A    C
ATOM   2893  OE1 GLU A 461      45.384  27.346  73.761  1.00 36.90      A    O
ATOM   2894  OE2 GLU A 461      47.039  27.513  75.187  1.00 37.19      A    O
ATOM   2895  N   GLY A 462      41.100  27.051  77.698  1.00 31.13      A    N
ATOM   2896  CA  GLY A 462      40.858  28.080  78.691  1.00 28.14      A    C
ATOM   2897  C   GLY A 462      41.807  29.249  78.489  1.00 30.71      A    C
ATOM   2898  O   GLY A 462      42.333  29.470  77.396  1.00 25.83      A    O
ATOM   2899  N   ASN A 463      42.076  29.980  79.590  1.00 35.18      A    N
ATOM   2900  CA  ASN A 463      43.004  31.104  79.623  1.00 27.89      A    C
ATOM   2901  C   ASN A 463      44.283  30.633  80.299  1.00 32.92      A    C
ATOM   2902  O   ASN A 463      44.311  30.517  81.536  1.00 35.75      A    O
ATOM   2903  CB  ASN A 463      42.396  32.279  80.393  1.00 28.01      A    C
ATOM   2904  CG  ASN A 463      43.163  33.584  80.194  1.00 30.75      A    C
ATOM   2905  OD1 ASN A 463      44.329  33.598  79.787  1.00 30.57      A    O
ATOM   2906  ND2 ASN A 463      42.507  34.691  80.501  1.00 25.60      A    N
ATOM   2907  N   PRO A 464      45.365  30.349  79.557  1.00 29.21      A    N
ATOM   2908  CA  PRO A 464      46.586  29.844  80.213  1.00 27.31      A    C
ATOM   2909  C   PRO A 464      47.181  30.835  81.191  1.00 37.86      A    C
ATOM   2910  O   PRO A 464      47.880  30.428  82.136  1.00 38.26      A    O
ATOM   2911  CB  PRO A 464      47.548  29.594  79.046  1.00 31.44      A    C
ATOM   2912  CG  PRO A 464      46.717  29.562  77.821  1.00 30.48      A    C
ATOM   2913  CD  PRO A 464      45.508  30.411  78.096  1.00 28.64      A    C
ATOM   2914  N   ALA A 465      46.942  32.133  80.979  1.00 29.67      A    N
ATOM   2915  CA  ALA A 465      47.512  33.148  81.847  1.00 35.60      A    C
ATOM   2916  C   ALA A 465      46.803  33.218  83.187  1.00 33.77      A    C
ATOM   2917  O   ALA A 465      47.344  33.781  84.135  1.00 29.77      A    O
ATOM   2918  CB  ALA A 465      47.471  34.512  81.152  1.00 32.31      A    C
ATOM   2919  N   ASN A 466      45.603  32.666  83.277  1.00 35.16      A    N
ATOM   2920  CA  ASN A 466      44.827  32.688  84.505  1.00 30.69      A    C
ATOM   2921  C   ASN A 466      45.399  31.680  85.495  1.00 42.63      A    C
ATOM   2922  O   ASN A 466      45.432  30.478  85.210  1.00 42.34      A    O
ATOM   2923  CB  ASN A 466      43.392  32.344  84.172  1.00 38.45      A    C
ATOM   2924  CG  ASN A 466      42.429  33.215  84.853  1.00 50.58      A    C
ATOM   2925  OD1 ASN A 466      42.371  34.423  84.589  1.00 57.35      A    O
ATOM   2926  ND2 ASN A 466      41.622  32.621  85.729  1.00 54.18      A    N
ATOM   2927  N   VAL A 467      45.855  32.159  86.654  1.00 43.50      A    N
ATOM   2928  CA  VAL A 467      46.360  31.259  87.682  1.00 43.46      A    C
ATOM   2929  C   VAL A 467      45.225  30.349  88.128  1.00 44.46      A    C
ATOM   2930  O   VAL A 467      44.119  30.809  88.443  1.00 50.84      A    O
ATOM   2931  CB  VAL A 467      46.973  32.062  88.847  1.00 48.58      A    C
ATOM   2932  CG1 VAL A 467      45.910  32.884  89.606  1.00 49.16      A    C
ATOM   2933  CG2 VAL A 467      47.745  31.152  89.795  1.00 48.62      A    C
ATOM   2934  N   GLY A 468      45.464  29.049  88.086  1.00 33.31      A    N
ATOM   2935  CA  GLY A 468      44.431  28.101  88.448  1.00 37.01      A    C
ATOM   2936  C   GLY A 468      43.656  27.519  87.286  1.00 43.72      A    C
ATOM   2937  O   GLY A 468      42.856  26.596  87.491  1.00 39.93      A    O
ATOM   2938  N   ASN A 469      43.865  28.026  86.077  1.00 43.89      A    N
ATOM   2939  CA  ASN A 469      43.176  27.484  84.920  1.00 35.24      A    C
ATOM   2940  C   ASN A 469      43.525  26.004  84.739  1.00 38.30      A    C
ATOM   2941  O   ASN A 469      44.698  25.621  84.728  1.00 33.49      A    O
ATOM   2942  CB  ASN A 469      43.580  28.262  83.684  1.00 29.39      A    C
ATOM   2943  CG  ASN A 469      42.793  27.868  82.466  1.00 33.61      A    C
ATOM   2944  OD1 ASN A 469      41.610  28.176  82.354  1.00 38.08      A    O
ATOM   2945  ND2 ASN A 469      43.440  27.173  81.549  1.00 30.69      A    N
ATOM   2946  N   ILE A 470      42.506  25.173  84.570  1.00 32.97      A    N
ATOM   2947  CA  ILE A 470      42.760  23.780  84.223  1.00 36.20      A    C
ATOM   2948  C   ILE A 470      42.077  23.495  82.891  1.00 28.61      A    C
ATOM   2949  O   ILE A 470      40.840  23.491  82.821  1.00 25.78      A    O
ATOM   2950  CB  ILE A 470      42.286  22.828  85.337  1.00 31.69      A    C
ATOM   2951  CG1 ILE A 470      43.096  23.082  86.620  1.00 27.95      A    C
ATOM   2952  CG2 ILE A 470      42.397  21.392  84.875  1.00 26.16      A    C
ATOM   2953  CD1 ILE A 470      42.874  22.048  87.683  1.00 39.20      A    C
ATOM   2954  N   PRO A 471      42.836  23.264  81.824  1.00 27.37      A    N
ATOM   2955  CA  PRO A 471      42.226  22.948  80.530  1.00 27.94      A    C
ATOM   2956  C   PRO A 471      41.668  21.532  80.486  1.00 29.97      A    C
ATOM   2957  O   PRO A 471      42.048  20.637  81.254  1.00 32.17      A    O
ATOM   2958  CB  PRO A 471      43.387  23.123  79.543  1.00 30.09      A    C
ATOM   2959  CG  PRO A 471      44.599  22.868  80.344  1.00 27.78      A    C
ATOM   2960  CD  PRO A 471      44.306  23.317  81.743  1.00 27.00      A    C
ATOM   2961  N   ASN A 472      40.739  21.345  79.562  1.00 31.66      A    N
ATOM   2962  CA  ASN A 472      40.010  20.097  79.369  1.00 31.59      A    C
ATOM   2963  C   ASN A 472      40.062  19.687  77.912  1.00 32.04      A    C
ATOM   2964  O   ASN A 472      40.033  20.542  77.023  1.00 36.50      A    O
ATOM   2965  CB  ASN A 472      38.541  20.236  79.741  1.00 29.09      A    C
ATOM   2966  CG  ASN A 472      38.346  20.548  81.177  1.00 31.50      A    C
ATOM   2967  OD1 ASN A 472      38.045  19.663  81.980  1.00 34.52      A    O
ATOM   2968  ND2 ASN A 472      38.517  21.817  81.531  1.00 29.56      A    N
ATOM   2969  N   PHE A 473      40.136  18.390  77.658  1.00 32.59      A    N
ATOM   2970  CA  PHE A 473      39.704  17.884  76.366  1.00 33.61      A    C
ATOM   2971  C   PHE A 473      38.621  16.849  76.617  1.00 32.24      A    C
ATOM   2972  O   PHE A 473      38.514  16.296  77.721  1.00 33.37      A    O
ATOM   2973  CB  PHE A 473      40.886  17.385  75.471  1.00 27.63      A    C
ATOM   2974  CG  PHE A 473      41.386  15.980  75.718  1.00 33.62      A    C
ATOM   2975  CD1 PHE A 473      40.660  14.858  75.304  1.00 35.50      A    C
ATOM   2976  CD2 PHE A 473      42.665  15.777  76.225  1.00 35.16      A    C
ATOM   2977  CE1 PHE A 473      41.169  13.551  75.460  1.00 28.72      A    C
ATOM   2978  CE2 PHE A 473      43.170  14.484  76.384  1.00 38.99      A    C
ATOM   2979  CZ  PHE A 473      42.411  13.371  75.994  1.00 32.76      A    C
ATOM   2980  N   ILE A 474      37.745  16.698  75.626  1.00 25.89      A    N
ATOM   2981  CA  ILE A 474      36.566  15.849  75.718  1.00 27.57      A    C
ATOM   2982  C   ILE A 474      36.672  14.823  74.605  1.00 24.30      A    C
ATOM   2983  O   ILE A 474      37.040  15.164  73.480  1.00 26.84      A    O
ATOM   2984  CB  ILE A 474      35.261  16.670  75.596  1.00 30.26      A    C
ATOM   2985  CG1 ILE A 474      35.287  17.883  76.528  1.00 29.52      A    C
ATOM   2986  CG2 ILE A 474      34.035  15.826  75.905  1.00 29.94      A    C
ATOM   2987  CD1 ILE A 474      35.864  19.146  75.872  1.00 27.36      A    C
ATOM   2988  N   ALA A 475      36.386  13.563  74.920  1.00 31.19      A    N
ATOM   2989  CA  ALA A 475      36.516  12.489  73.937  1.00 27.68      A    C
ATOM   2990  C   ALA A 475      35.475  11.429  74.231  1.00 28.24      A    C
ATOM   2991  O   ALA A 475      34.736  11.508  75.214  1.00 32.95      A    O
ATOM   2992  CB  ALA A 475      37.913  11.869  73.926  1.00 19.88      A    C
ATOM   2993  N   TYR A 476      35.436  10.412  73.384  1.00 30.22      A    N
ATOM   2994  CA  TYR A 476      34.540   9.296  73.627  1.00 29.79      A    C
ATOM   2995  C   TYR A 476      35.221   7.990  73.271  1.00 31.54      A    C
ATOM   2996  O   TYR A 476      36.151   7.956  72.455  1.00 31.12      A    O
ATOM   2997  CB  TYR A 476      33.236   9.457  72.855  1.00 30.22      A    C
ATOM   2998  CG  TYR A 476      33.381   9.747  71.388  1.00 30.27      A    C
ATOM   2999  CD1 TYR A 476      33.637   8.730  70.472  1.00 30.30      A    C
ATOM   3000  CD2 TYR A 476      33.215  11.037  70.906  1.00 30.68      A    C
ATOM   3001  CE1 TYR A 476      33.736   9.001  69.113  1.00 30.89      A    C
ATOM   3002  CE2 TYR A 476      33.304  11.313  69.536  1.00 33.60      A    C
ATOM   3003  CZ  TYR A 476      33.569  10.285  68.657  1.00 30.92      A    C
ATOM   3004  OH  TYR A 476      33.686  10.555  67.325  1.00 34.26      A    O
ATOM   3005  N   GLU A 477      34.772   6.923  73.934  1.00 33.23      A    N
ATOM   3006  CA  GLU A 477      35.206   5.571  73.605  1.00 32.92      A    C
ATOM   3007  C   GLU A 477      34.616   5.147  72.270  1.00 31.92      A    C
ATOM   3008  O   GLU A 477      33.543   5.603  71.875  1.00 35.72      A    O
ATOM   3009  CB  GLU A 477      34.762   4.573  74.669  1.00 27.26      A    C
ATOM   3010  CG  GLU A 477      35.367   4.810  76.065  1.00 35.18      A    C
ATOM   3011  CD  GLU A 477      34.708   3.937  77.121  1.00 32.46      A    C
ATOM   3012  OE1 GLU A 477      34.900   2.699  77.081  1.00 32.47      A    O
ATOM   3013  OE2 GLU A 477      33.957   4.480  77.954  1.00 35.39      A    O
ATOM   3014  N   ALA A 478      35.335   4.274  71.571  1.00 35.64      A    N
ATOM   3015  CA  ALA A 478      34.838   3.699  70.334  1.00 34.63      A    C
ATOM   3016  C   ALA A 478      35.602   2.415  70.068  1.00 36.95      A    C
ATOM   3017  O   ALA A 478      36.758   2.278  70.463  1.00 35.03      A    O
ATOM   3018  CB  ALA A 478      34.968   4.669  69.151  1.00 29.99      A    C
ATOM   3019  N   SER A 479      34.934   1.467  69.401  1.00 43.34      A    N
ATOM   3020  CA  SER A 479      35.554   0.171  69.153  1.00 35.90      A    C
ATOM   3021  C   SER A 479      36.679   0.274  68.133  1.00 39.12      A    C
ATOM   3022  O   SER A 479      37.597  -0.555  68.131  1.00 38.67      A    O
ATOM   3023  CB  SER A 479      34.494  -0.819  68.699  1.00 38.06      A    C
ATOM   3024  OG  SER A 479      33.756  -0.285  67.617  1.00 49.05      A    O
ATOM   3025  N   TYR A 480      36.608   1.254  67.239  1.00 36.47      A    N
ATOM   3026  CA  TYR A 480      37.669   1.481  66.269  1.00 33.38      A    C
ATOM   3027  C   TYR A 480      38.819   2.315  66.847  1.00 38.73      A    C
ATOM   3028  O   TYR A 480      39.848   2.472  66.180  1.00 40.36      A    O
ATOM   3029  CB  TYR A 480      37.064   2.128  64.998  1.00 30.73      A    C
ATOM   3030  CG  TYR A 480      36.062   3.223  65.297  1.00 34.06      A    C
ATOM   3031  CD1 TYR A 480      34.729   2.928  65.553  1.00 34.47      A    C
ATOM   3032  CD2 TYR A 480      36.463   4.561  65.371  1.00 36.85      A    C
ATOM   3033  CE1 TYR A 480      33.818   3.929  65.868  1.00 35.37      A    C
ATOM   3034  CE2 TYR A 480      35.551   5.578  65.671  1.00 37.15      A    C
ATOM   3035  CZ  TYR A 480      34.233   5.254  65.917  1.00 37.91      A    C
ATOM   3036  OH  TYR A 480      33.325   6.246  66.233  1.00 38.21      A    O
ATOM   3037  N   ALA A 481      38.692   2.836  68.071  1.00 35.66      A    N
ATOM   3038  CA  ALA A 481      39.780   3.596  68.676  1.00 35.56      A    C
ATOM   3039  C   ALA A 481      40.975   2.685  68.964  1.00 40.62      A    C
ATOM   3040  O   ALA A 481      40.929   1.465  68.769  1.00 34.04      A    O
ATOM   3041  CB  ALA A 481      39.317   4.293  69.954  1.00 33.52      A    C
ATOM   3042  N   ASN A 482      42.065   3.291  69.517  1.00 34.25      A    N
ATOM   3043  CA  ASN A 482      43.298   2.517  69.653  1.00 36.26      A    C
ATOM   3044  C   ASN A 482      43.305   1.723  70.958  1.00 38.71      A    C
ATOM   3045  O   ASN A 482      43.093   2.306  72.030  1.00 33.87      A    O
ATOM   3046  CB  ASN A 482      44.511   3.432  69.630  1.00 39.59      A    C
ATOM   3047  CG  ASN A 482      44.833   3.961  68.245  1.00 43.89      A    C
ATOM   3048  OD1 ASN A 482      44.347   3.452  67.226  1.00 47.09      A    O
ATOM   3049  ND2 ASN A 482      45.645   5.010  68.205  1.00 47.28      A    N
ATOM   3050  N   PRO A 483      43.627   0.429  70.917  1.00 31.87      A    N
ATOM   3051  CA  PRO A 483      43.853  -0.313  72.163  1.00 37.54      A    C
ATOM   3052  C   PRO A 483      45.125   0.174  72.844  1.00 37.28      A    C
ATOM   3053  O   PRO A 483      45.995   0.788  72.223  1.00 41.51      A    O
ATOM   3054  CB  PRO A 483      43.969  -1.780  71.699  1.00 34.40      A    C
ATOM   3055  CG  PRO A 483      44.327  -1.715  70.273  1.00 36.25      A    C
ATOM   3056  CD  PRO A 483      43.783  -0.415  69.722  1.00 33.65      A    C
ATOM   3057  N   ASP A 484      45.201  -0.051  74.153  1.00 35.79      A    N
ATOM   3058  CA  ASP A 484      44.216  -0.776  74.934  1.00 34.80      A    C
ATOM   3059  C   ASP A 484      43.205   0.139  75.591  1.00 34.92      A    C
ATOM   3060  O   ASP A 484      42.307  -0.341  76.259  1.00 38.53      A    O
ATOM   3061  CB  ASP A 484      44.910  -1.658  75.992  1.00 38.52      A    C
ATOM   3062  CG  ASP A 484      45.660  -2.851  75.365  1.00 46.67      A    C
ATOM   3063  OD1 ASP A 484      45.162  -3.406  74.363  1.00 45.63      A    O
ATOM   3064  OD2 ASP A 484      46.727  -3.256  75.875  1.00 57.43      A    O
ATOM   3065  N   HIS A 485      43.322   1.460  75.389  1.00 39.25      A    N
ATOM   3066  CA  HIS A 485      42.405   2.387  76.053  1.00 33.33      A    C
ATOM   3067  C   HIS A 485      41.086   2.512  75.299  1.00 30.65      A    C
ATOM   3068  O   HIS A 485      40.044   2.765  75.916  1.00 35.20      A    O
ATOM   3069  CB  HIS A 485      43.062   3.765  76.228  1.00 29.61      A    C
ATOM   3070  CG  HIS A 485      43.636   4.313  74.961  1.00 29.65      A    C
ATOM   3071  ND1 HIS A 485      42.871   4.968  74.024  1.00 25.36      A    N
ATOM   3072  CD2 HIS A 485      44.889   4.261  74.453  1.00 33.51      A    C
ATOM   3073  CE1 HIS A 485      43.624   5.295  72.990  1.00 30.39      A    C
ATOM   3074  NE2 HIS A 485      44.856   4.891  73.231  1.00 28.01      A    N
ATOM   3075  N   PHE A 486      41.119   2.363  73.977  1.00 26.47      A    N
ATOM   3076  CA  PHE A 486      39.940   2.497  73.106  1.00 33.10      A    C
ATOM   3077  C   PHE A 486      39.233   3.857  73.230  1.00 31.06      A    C
ATOM   3078  O   PHE A 486      38.017   3.953  73.036  1.00 33.12      A    O
ATOM   3079  CB  PHE A 486      38.960   1.341  73.342  1.00 31.22      A    C
ATOM   3080  CG  PHE A 486      39.484   0.018  72.834  1.00 35.59      A    C
ATOM   3081  CD1 PHE A 486      39.372  -0.321  71.493  1.00 33.54      A    C
ATOM   3082  CD2 PHE A 486      40.139  -0.863  73.690  1.00 31.54      A    C
ATOM   3083  CE1 PHE A 486      39.885  -1.537  71.012  1.00 36.26      A    C
ATOM   3084  CE2 PHE A 486      40.644  -2.070  73.223  1.00 32.74      A    C
ATOM   3085  CZ  PHE A 486      40.523  -2.405  71.884  1.00 37.29      A    C
ATOM   3086  N   VAL A 487      39.980   4.937  73.463  1.00 34.17      A    N
ATOM   3087  CA  VAL A 487      39.434   6.294  73.470  1.00 27.34      A    C
ATOM   3088  C   VAL A 487      39.726   6.913  72.117  1.00 26.98      A    C
ATOM   3089  O   VAL A 487      40.888   7.014  71.709  1.00 32.90      A    O
ATOM   3090  CB  VAL A 487      40.048   7.141  74.592  1.00 30.01      A    C
ATOM   3091  CG1 VAL A 487      39.567   8.582  74.502  1.00 25.00      A    C
ATOM   3092  CG2 VAL A 487      39.728   6.527  75.952  1.00 33.02      A    C
ATOM   3093  N   TRP A 488      38.681   7.331  71.422  1.00 32.38      A    N
ATOM   3094  CA  TRP A 488      38.846   7.929  70.101  1.00 32.50      A    C
ATOM   3095  C   TRP A 488      39.579   9.256  70.220  1.00 33.91      A    C
ATOM   3096  O   TRP A 488      39.172  10.122  70.994  1.00 24.94      A    O
ATOM   3097  CB  TRP A 488      37.486   8.154  69.461  1.00 26.03      A    C
ATOM   3098  CG  TRP A 488      37.568   8.624  68.072  1.00 32.09      A    C
ATOM   3099  CD1 TRP A 488      36.999   9.749  67.557  1.00 30.65      A    C
ATOM   3100  CD2 TRP A 488      38.256   7.989  66.990  1.00 38.80      A    C
ATOM   3101  NE1 TRP A 488      37.293   9.858  66.232  1.00 36.00      A    N
ATOM   3102  CE2 TRP A 488      38.055   8.787  65.850  1.00 39.19      A    C
ATOM   3103  CE3 TRP A 488      39.004   6.814  66.869  1.00 35.25      A    C
ATOM   3104  CZ2 TRP A 488      38.583   8.454  64.604  1.00 40.04      A    C
ATOM   3105  CZ3 TRP A 488      39.537   6.494  65.638  1.00 37.59      A    C
ATOM   3106  CH2 TRP A 488      39.319   7.304  64.519  1.00 35.66      A    C
ATOM   3107  N   ASN A 489      40.681   9.398  69.480  1.00 34.56      A    N
ATOM   3108  CA  ASN A 489      41.455  10.630  69.429  1.00 26.91      A    C
ATOM   3109  C   ASN A 489      42.104  10.966  70.762  1.00 30.61      A    C
ATOM   3110  O   ASN A 489      42.310  12.141  71.057  1.00 35.97      A    O
ATOM   3111  CB  ASN A 489      40.600  11.824  68.984  1.00 32.57      A    C
ATOM   3112  CG  ASN A 489      40.323  11.846  67.488  1.00 34.01      A    C
ATOM   3113  OD1 ASN A 489      41.221  11.659  66.660  1.00 32.06      A    O
ATOM   3114  ND2 ASN A 489      39.072  12.114  67.136  1.00 33.16      A    N
ATOM   3115  N   LEU A 490      42.341   9.983  71.631  1.00 33.60      A    N
ATOM   3116  CA  LEU A 490      43.007  10.269  72.899  1.00 28.34      A    C
ATOM   3117  C   LEU A 490      44.322  10.998  72.660  1.00 31.55      A    C
ATOM   3118  O   LEU A 490      44.546  12.105  73.157  1.00 31.43      A    O
ATOM   3119  CB  LEU A 490      43.249   8.974  73.674  1.00 29.75      A    C
ATOM   3120  CG  LEU A 490      43.924   9.190  75.035  1.00 32.58      A    C
ATOM   3121  CD1 LEU A 490      42.932   9.651  76.095  1.00 22.82      A    C
ATOM   3122  CD2 LEU A 490      44.577   7.895  75.466  1.00 33.65      A    C
ATOM   3123  N   GLU A 491      45.195  10.392  71.864  1.00 34.38      A    N
ATOM   3124  CA  GLU A 491      46.478  11.011  71.588  1.00 32.99      A    C
ATOM   3125  C   GLU A 491      46.330  12.266  70.731  1.00 35.15      A    C
ATOM   3126  O   GLU A 491      47.136  13.192  70.856  1.00 32.92      A    O
ATOM   3127  CB  GLU A 491      47.397   9.999  70.918  1.00 26.48      A    C
ATOM   3128  CG  GLU A 491      47.355   8.617  71.566  1.00 35.87      A    C
ATOM   3129  CD  GLU A 491      46.261   7.727  70.966  1.00 50.81      A    C
ATOM   3130  OE1 GLU A 491      45.254   8.294  70.446  1.00 47.46      A    O
ATOM   3131  OE2 GLU A 491      46.399   6.471  71.020  1.00 46.02      A    O
ATOM   3132  N   HIS A 492      45.295  12.347  69.893  1.00 30.63      A    N
ATOM   3133  CA  HIS A 492      45.117  13.542  69.064  1.00 29.52      A    C
ATOM   3134  C   HIS A 492      44.793  14.765  69.928  1.00 34.12      A    C
ATOM   3135  O   HIS A 492      45.497  15.782  69.888  1.00 29.53      A    O
ATOM   3136  CB  HIS A 492      44.019  13.284  68.037  1.00 30.88      A    C
ATOM   3137  CG  HIS A 492      43.722  14.444  67.150  1.00 36.08      A    C
ATOM   3138  ND1 HIS A 492      44.366  14.640  65.951  1.00 40.25      A    N
ATOM   3139  CD2 HIS A 492      42.853  15.473  67.285  1.00 32.99      A    C
ATOM   3140  CE1 HIS A 492      43.906  15.737  65.382  1.00 37.70      A    C
ATOM   3141  NE2 HIS A 492      42.983  16.255  66.169  1.00 35.45      A    N
ATOM   3142  N   GLU A 493      43.750  14.669  70.749  1.00 31.74      A    N
ATOM   3143  CA  GLU A 493      43.400  15.785  71.612  1.00 33.58      A    C
ATOM   3144  C   GLU A 493      44.551  16.138  72.564  1.00 38.68      A    C
ATOM   3145  O   GLU A 493      44.794  17.322  72.851  1.00 35.16      A    O
ATOM   3146  CB  GLU A 493      42.121  15.453  72.392  1.00 34.93      A    C
ATOM   3147  CG  GLU A 493      40.890  15.125  71.549  1.00 26.61      A    C
ATOM   3148  CD  GLU A 493      40.568  16.199  70.504  1.00 42.59      A    C
ATOM   3149  OE1 GLU A 493      40.939  17.382  70.713  1.00 43.46      A    O
ATOM   3150  OE2 GLU A 493      39.960  15.861  69.449  1.00 39.31      A    O
ATOM   3151  N   TYR A 494      45.269  15.121  73.068  1.00 33.59      A    N
ATOM   3152  CA  TYR A 494      46.335  15.353  74.043  1.00 30.21      A    C
ATOM   3153  C   TYR A 494      47.490  16.118  73.419  1.00 30.72      A    C
ATOM   3154  O   TYR A 494      48.159  16.906  74.099  1.00 28.68      A    O
ATOM   3155  CB  TYR A 494      46.824  14.017  74.631  1.00 30.91      A    C
ATOM   3156  CG  TYR A 494      47.970  14.153  75.601  1.00 30.43      A    C
ATOM   3157  CD1 TYR A 494      47.765  14.707  76.849  1.00 34.85      A    C
ATOM   3158  CD2 TYR A 494      49.253  13.721  75.278  1.00 27.44      A    C
ATOM   3159  CE1 TYR A 494      48.796  14.839  77.758  1.00 32.68      A    C
ATOM   3160  CE2 TYR A 494      50.300  13.840  76.185  1.00 26.22      A    C
ATOM   3161  CZ  TYR A 494      50.056  14.403  77.423  1.00 34.27      A    C
ATOM   3162  OH  TYR A 494      51.055  14.564  78.355  1.00 30.37      A    O
ATOM   3163  N   VAL A 495      47.758  15.879  72.133  1.00 33.07      A    N
ATOM   3164  CA  VAL A 495      48.776  16.673  71.462  1.00 36.76      A    C
ATOM   3165  C   VAL A 495      48.307  18.110  71.306  1.00 33.43      A    C
ATOM   3166  O   VAL A 495      49.135  19.027  71.284  1.00 34.86      A    O
ATOM   3167  CB  VAL A 495      49.159  16.060  70.103  1.00 34.72      A    C
ATOM   3168  CG1 VAL A 495      50.108  16.988  69.362  1.00 30.84      A    C
ATOM   3169  CG2 VAL A 495      49.850  14.736  70.322  1.00 31.30      A    C
ATOM   3170  N   HIS A 496      46.985  18.343  71.252  1.00 31.01      A    N
ATOM   3171  CA  HIS A 496      46.484  19.721  71.258  1.00 36.60      A    C
ATOM   3172  C   HIS A 496      46.821  20.426  72.559  1.00 36.54      A    C
ATOM   3173  O   HIS A 496      47.171  21.612  72.556  1.00 34.28      A    O
ATOM   3174  CB  HIS A 496      44.981  19.769  71.044  1.00 32.93      A    C
ATOM   3175  CG  HIS A 496      44.589  19.793  69.607  1.00 41.07      A    C
ATOM   3176  ND1 HIS A 496      45.424  20.277  68.628  1.00 40.47      A    N
ATOM   3177  CD2 HIS A 496      43.458  19.392  68.981  1.00 36.40      A    C
ATOM   3178  CE1 HIS A 496      44.828  20.164  67.457  1.00 38.34      A    C
ATOM   3179  NE2 HIS A 496      43.631  19.647  67.648  1.00 34.87      A    N
ATOM   3180  N   TYR A 497      46.677  19.723  73.685  1.00 34.85      A    N
ATOM   3181  CA  TYR A 497      47.065  20.304  74.959  1.00 28.16      A    C
ATOM   3182  C   TYR A 497      48.539  20.637  74.942  1.00 34.04      A    C
ATOM   3183  O   TYR A 497      48.934  21.765  75.249  1.00 40.85      A    O
ATOM   3184  CB  TYR A 497      46.746  19.342  76.097  1.00 33.01      A    C
ATOM   3185  CG  TYR A 497      47.542  19.602  77.344  1.00 31.81      A    C
ATOM   3186  CD1 TYR A 497      47.252  20.678  78.161  1.00 36.94      A    C
ATOM   3187  CD2 TYR A 497      48.603  18.788  77.693  1.00 33.08      A    C
ATOM   3188  CE1 TYR A 497      47.987  20.930  79.304  1.00 36.72      A    C
ATOM   3189  CE2 TYR A 497      49.347  19.032  78.835  1.00 36.82      A    C
ATOM   3190  CZ  TYR A 497      49.041  20.103  79.631  1.00 33.20      A    C
ATOM   3191  OH  TYR A 497      49.771  20.351  80.768  1.00 29.01      A    O
ATOM   3192  N   LEU A 498      49.363  19.682  74.513  1.00 32.65      A    N
ATOM   3193  CA  LEU A 498      50.803  19.902  74.467  1.00 31.38      A    C
ATOM   3194  C   LEU A 498      51.157  21.014  73.497  1.00 31.01      A    C
ATOM   3195  O   LEU A 498      51.962  21.892  73.823  1.00 37.79      A    O
ATOM   3196  CB  LEU A 498      51.519  18.610  74.075  1.00 36.70      A    C
ATOM   3197  CG  LEU A 498      51.400  17.421  75.019  1.00 32.78      A    C
ATOM   3198  CD1 LEU A 498      52.150  16.290  74.387  1.00 28.05      A    C
ATOM   3199  CD2 LEU A 498      51.977  17.805  76.412  1.00 26.82      A    C
ATOM   3200  N   ASP A 499      50.584  20.974  72.286  1.00 33.84      A    N
ATOM   3201  CA  ASP A 499      50.832  22.005  71.269  1.00 33.47      A    C
ATOM   3202  C   ASP A 499      50.482  23.390  71.788  1.00 34.06      A    C
ATOM   3203  O   ASP A 499      51.245  24.343  71.594  1.00 36.76      A    O
ATOM   3204  CB  ASP A 499      50.035  21.682  69.996  1.00 34.34      A    C
ATOM   3205  CG  ASP A 499      50.238  22.704  68.860  1.00 39.80      A    C
ATOM   3206  OD1 ASP A 499      51.386  22.894  68.405  1.00 40.41      A    O
ATOM   3207  OD2 ASP A 499      49.235  23.285  68.379  1.00 36.24      A    O
ATOM   3208  N   GLY A 500      49.337  23.529  72.460  1.00 32.79      A    N
ATOM   3209  CA  GLY A 500      48.932  24.849  72.923  1.00 34.48      A    C
ATOM   3210  C   GLY A 500      49.806  25.424  74.024  1.00 35.31      A    C
ATOM   3211  O   GLY A 500      49.878  26.646  74.194  1.00 35.34      A    O
ATOM   3212  N   ARG A 501      50.459  24.565  74.800  1.00 31.89      A    N
ATOM   3213  CA  ARG A 501      51.260  25.012  75.924  1.00 31.11      A    C
ATOM   3214  C   ARG A 501      52.727  25.218  75.549  1.00 35.41      A    C
ATOM   3215  O   ARG A 501      53.401  26.055  76.169  1.00 32.30      A    O
ATOM   3216  CB  ARG A 501      51.123  24.003  77.071  1.00 35.05      A    C
ATOM   3217  CG  ARG A 501      52.048  24.230  78.265  1.00 39.93      A    C
ATOM   3218  CD  ARG A 501      51.450  23.643  79.558  1.00 36.38      A    C
ATOM   3219  NE  ARG A 501      52.459  23.276  80.544  1.00 38.43      A    N
ATOM   3220  CZ  ARG A 501      52.997  24.099  81.437  1.00 40.29      A    C
ATOM   3221  NH1 ARG A 501      52.680  25.378  81.482  1.00 35.04      A    N
ATOM   3222  NH2 ARG A 501      53.875  23.619  82.310  1.00 47.02      A    N
ATOM   3223  N   PHE A 502      53.222  24.533  74.507  1.00 30.02      A    N
ATOM   3224  CA  PHE A 502      54.638  24.592  74.169  1.00 34.61      A    C
ATOM   3225  C   PHE A 502      54.915  25.159  72.779  1.00 39.53      A    C
ATOM   3226  O   PHE A 502      56.069  25.498  72.486  1.00 42.15      A    O
ATOM   3227  CB  PHE A 502      55.293  23.197  74.319  1.00 34.12      A    C
ATOM   3228  CG  PHE A 502      55.290  22.675  75.746  1.00 30.23      A    C
ATOM   3229  CD1 PHE A 502      54.217  21.953  76.234  1.00 33.19      A    C
ATOM   3230  CD2 PHE A 502      56.343  22.934  76.600  1.00 35.28      A    C
ATOM   3231  CE1 PHE A 502      54.200  21.489  77.559  1.00 38.94      A    C
ATOM   3232  CE2 PHE A 502      56.339  22.484  77.927  1.00 35.07      A    C
ATOM   3233  CZ  PHE A 502      55.265  21.760  78.409  1.00 35.75      A    C
ATOM   3234  N   ASN A 503      53.916  25.287  71.920  1.00 35.06      A    N
ATOM   3235  CA  ASN A 503      54.161  25.851  70.603  1.00 38.10      A    C
ATOM   3236  C   ASN A 503      53.441  27.162  70.344  1.00 32.27      A    C
ATOM   3237  O   ASN A 503      53.978  27.996  69.624  1.00 34.02      A    O
ATOM   3238  CB  ASN A 503      53.753  24.854  69.505  1.00 35.01      A    C
ATOM   3239  CG  ASN A 503      54.443  23.521  69.660  1.00 40.72      A    C
ATOM   3240  OD1 ASN A 503      55.404  23.414  70.427  1.00 34.54      A    O
ATOM   3241  ND2 ASN A 503      53.972  22.488  68.919  1.00 37.26      A    N
ATOM   3242  N   MET A 504      52.252  27.361  70.914  1.00 33.20      A    N
ATOM   3243  CA  MET A 504      51.316  28.401  70.506  1.00 33.31      A    C
ATOM   3244  C   MET A 504      51.081  29.384  71.641  1.00 36.86      A    C
ATOM   3245  O   MET A 504      50.330  29.090  72.578  1.00 34.38      A    O
ATOM   3246  CB  MET A 504      49.997  27.785  70.061  1.00 34.52      A    C
ATOM   3247  CG  MET A 504      50.137  26.728  68.967  1.00 32.80      A    C
ATOM   3248  SD  MET A 504      50.766  27.406  67.425  1.00 40.73      A    S
ATOM   3249  CE  MET A 504      49.311  28.094  66.656  1.00 27.87      A    C
ATOM   3250  N   TYR A 505      51.659  30.574  71.510  1.00 30.71      A    N
ATOM   3251  CA  TYR A 505      51.496  31.602  72.522  1.00 35.27      A    C
ATOM   3252  C   TYR A 505      50.029  32.013  72.658  1.00 30.87      A    C
ATOM   3253  O   TYR A 505      49.275  32.011  71.687  1.00 36.82      A    O
ATOM   3254  CB  TYR A 505      52.366  32.807  72.158  1.00 36.25      A    C
ATOM   3255  CG  TYR A 505      52.288  33.908  73.168  1.00 37.07      A    C
ATOM   3256  CD1 TYR A 505      52.875  33.744  74.422  1.00 34.69      A    C
ATOM   3257  CD2 TYR A 505      51.616  35.105  72.888  1.00 33.29      A    C
ATOM   3258  CE1 TYR A 505      52.802  34.721  75.367  1.00 39.54      A    C
ATOM   3259  CE2 TYR A 505      51.547  36.110  73.838  1.00 36.47      A    C
ATOM   3260  CZ  TYR A 505      52.149  35.909  75.079  1.00 40.31      A    C
ATOM   3261  OH  TYR A 505      52.097  36.863  76.063  1.00 38.43      A    O
ATOM   3262  N   GLY A 506      49.621  32.345  73.887  1.00 28.50      A    N
ATOM   3263  CA  GLY A 506      48.267  32.811  74.168  1.00 29.07      A    C
ATOM   3264  C   GLY A 506      47.196  31.737  74.047  1.00 30.14      A    C
ATOM   3265  O   GLY A 506      47.437  30.638  73.569  1.00 32.88      A    O
ATOM   3266  N   ASP A 507      45.966  32.112  74.402  1.00 29.70      A    N
ATOM   3267  CA  ASP A 507      44.833  31.189  74.367  1.00 28.52      A    C
ATOM   3268  C   ASP A 507      44.493  30.815  72.910  1.00 33.07      A    C
ATOM   3269  O   ASP A 507      45.224  31.132  71.965  1.00 31.21      A    O
ATOM   3270  CB  ASP A 507      43.648  31.782  75.145  1.00 26.25      A    C
ATOM   3271  CG  ASP A 507      42.948  32.947  74.414  1.00 37.96      A    C
ATOM   3272  OD1 ASP A 507      43.495  33.508  73.441  1.00 39.13      A    O
ATOM   3273  OD2 ASP A 507      41.839  33.341  74.840  1.00 36.83      A    O
ATOM   3274  N   PHE A 508      43.362  30.132  72.706  1.00 34.16      A    N
ATOM   3275  CA  PHE A 508      43.105  29.506  71.403  1.00 34.52      A    C
ATOM   3276  C   PHE A 508      42.770  30.538  70.327  1.00 39.86      A    C
ATOM   3277  O   PHE A 508      43.089  30.339  69.145  1.00 37.73      A    O
ATOM   3278  CB  PHE A 508      41.970  28.473  71.505  1.00 28.07      A    C
ATOM   3279  CG  PHE A 508      41.509  27.942  70.158  1.00 35.03      A    C
ATOM   3280  CD1 PHE A 508      42.388  27.287  69.308  1.00 33.21      A    C
ATOM   3281  CD2 PHE A 508      40.198  28.138  69.729  1.00 42.08      A    C
ATOM   3282  CE1 PHE A 508      41.976  26.834  68.066  1.00 37.28      A    C
ATOM   3283  CE2 PHE A 508      39.769  27.679  68.489  1.00 36.37      A    C
ATOM   3284  CZ  PHE A 508      40.662  27.015  67.658  1.00 36.72      A    C
ATOM   3285  N   GLY A 509      42.065  31.609  70.700  1.00 35.00      A    N
ATOM   3286  CA  GLY A 509      41.710  32.623  69.720  1.00 39.44      A    C
ATOM   3287  C   GLY A 509      42.772  33.663  69.428  1.00 32.65      A    C
ATOM   3288  O   GLY A 509      42.592  34.437  68.490  1.00 42.36      A    O
ATOM   3289  N   THR A 510      43.868  33.677  70.184  1.00 37.96      A    N
ATOM   3290  CA  THR A 510      44.901  34.712  70.070  1.00 38.36      A    C
ATOM   3291  C   THR A 510      45.463  34.930  68.660  1.00 36.84      A    C
ATOM   3292  O   THR A 510      45.595  36.099  68.264  1.00 37.96      A    O
ATOM   3293  CB  THR A 510      46.067  34.388  71.027  1.00 33.22      A    C
ATOM   3294  OG1 THR A 510      45.629  34.481  72.382  1.00 37.28      A    O
ATOM   3295  CG2 THR A 510      47.195  35.372  70.840  1.00 32.06      A    C
ATOM   3296  N   PRO A 511      45.808  33.901  67.872  1.00 32.74      A    N
ATOM   3297  CA  PRO A 511      46.451  34.159  66.569  1.00 36.52      A    C
ATOM   3298  C   PRO A 511      45.641  35.045  65.628  1.00 36.18      A    C
ATOM   3299  O   PRO A 511      44.415  34.953  65.540  1.00 40.53      A    O
ATOM   3300  CB  PRO A 511      46.624  32.754  65.972  1.00 35.14      A    C
ATOM   3301  CG  PRO A 511      45.863  31.831  66.842  1.00 35.90      A    C
ATOM   3302  CD  PRO A 511      45.810  32.465  68.190  1.00 38.96      A    C
ATOM   3303  N   THR A 512      46.352  35.889  64.885  1.00 36.24      A    N
ATOM   3304  CA  THR A 512      45.741  36.757  63.889  1.00 35.26      A    C
ATOM   3305  C   THR A 512      45.990  36.251  62.474  1.00 37.54      A    C
ATOM   3306  O   THR A 512      45.712  36.956  61.500  1.00 35.19      A    O
ATOM   3307  CB  THR A 512      46.227  38.198  64.074  1.00 32.08      A    C
ATOM   3308  OG1 THR A 512      47.653  38.291  63.995  1.00 33.07      A    O
ATOM   3309  CG2 THR A 512      45.835  38.653  65.456  1.00 30.72      A    C
ATOM   3310  N   GLU A 513      46.467  35.015  62.352  1.00 39.25      A    N
ATOM   3311  CA  GLU A 513      46.637  34.336  61.080  1.00 32.98      A    C
ATOM   3312  C   GLU A 513      46.193  32.897  61.251  1.00 31.66      A    C
ATOM   3313  O   GLU A 513      46.171  32.352  62.362  1.00 33.52      A    O
ATOM   3314  CB  GLU A 513      48.094  34.373  60.595  1.00 38.95      A    C
ATOM   3315  CG  GLU A 513      48.753  35.750  60.692  1.00 38.96      A    C
ATOM   3316  CD  GLU A 513      48.265  36.693  59.608  1.00 44.33      A    C
ATOM   3317  OE1 GLU A 513      47.589  36.193  58.667  1.00 38.50      A    O
ATOM   3318  OE2 GLU A 513      48.556  37.918  59.703  1.00 46.04      A    O
ATOM   3319  N   LEU A 514      45.872  32.279  60.129  1.00 27.22      A    N
ATOM   3320  CA  LEU A 514      45.374  30.909  60.144  1.00 34.74      A    C
ATOM   3321  C   LEU A 514      46.435  29.932  60.637  1.00 34.50      A    C
ATOM   3322  O   LEU A 514      47.522  29.839  60.068  1.00 38.40      A    O
ATOM   3323  CB  LEU A 514      44.928  30.508  58.741  1.00 27.56      A    C
ATOM   3324  CG  LEU A 514      43.677  31.268  58.293  1.00 35.45      A    C
ATOM   3325  CD1 LEU A 514      43.249  30.806  56.922  1.00 40.57      A    C
ATOM   3326  CD2 LEU A 514      42.553  31.128  59.291  1.00 31.38      A    C
ATOM   3327  N   VAL A 515      46.094  29.153  61.655  1.00 33.83      A    N
ATOM   3328  CA  VAL A 515      46.973  28.104  62.148  1.00 33.82      A    C
ATOM   3329  C   VAL A 515      46.283  26.743  62.121  1.00 37.34      A    C
ATOM   3330  O   VAL A 515      46.734  25.812  62.777  1.00 42.75      A    O
ATOM   3331  CB  VAL A 515      47.495  28.417  63.564  1.00 36.67      A    C
ATOM   3332  CG1 VAL A 515      48.289  29.734  63.578  1.00 35.61      A    C
ATOM   3333  CG2 VAL A 515      46.371  28.435  64.564  1.00 29.17      A    C
ATOM   3334  N   VAL A 516      45.184  26.610  61.372  1.00 35.72      A    N
ATOM   3335  CA  VAL A 516      44.449  25.350  61.399  1.00 33.53      A    C
ATOM   3336  C   VAL A 516      45.324  24.213  60.907  1.00 36.74      A    C
ATOM   3337  O   VAL A 516      45.375  23.149  61.530  1.00 39.46      A    O
ATOM   3338  CB  VAL A 516      43.144  25.451  60.594  1.00 33.58      A    C
ATOM   3339  CG1 VAL A 516      42.538  24.081  60.401  1.00 35.79      A    C
ATOM   3340  CG2 VAL A 516      42.154  26.287  61.354  1.00 40.72      A    C
ATOM   3341  N   TRP A 517      46.071  24.438  59.823  1.00 34.85      A    N
ATOM   3342  CA  TRP A 517      46.888  23.376  59.249  1.00 34.87      A    C
ATOM   3343  C   TRP A 517      47.931  22.876  60.246  1.00 42.60      A    C
ATOM   3344  O   TRP A 517      48.231  21.669  60.299  1.00 42.61      A    O
ATOM   3345  CB  TRP A 517      47.575  23.866  57.979  1.00 34.85      A    C
ATOM   3346  CG  TRP A 517      48.759  24.697  58.287  1.00 41.80      A    C
ATOM   3347  CD1 TRP A 517      48.767  26.024  58.617  1.00 37.70      A    C
ATOM   3348  CD2 TRP A 517      50.125  24.263  58.335  1.00 38.36      A    C
ATOM   3349  NE1 TRP A 517      50.050  26.435  58.866  1.00 42.42      A    N
ATOM   3350  CE2 TRP A 517      50.903  25.375  58.694  1.00 37.61      A    C
ATOM   3351  CE3 TRP A 517      50.761  23.049  58.102  1.00 36.96      A    C
ATOM   3352  CZ2 TRP A 517      52.286  25.309  58.823  1.00 36.67      A    C
ATOM   3353  CZ3 TRP A 517      52.136  22.987  58.229  1.00 41.27      A    C
ATOM   3354  CH2 TRP A 517      52.881  24.113  58.591  1.00 39.05      A    C
ATOM   3355  N   TRP A 518      48.467  23.777  61.075  1.00 37.98      A    N
ATOM   3356  CA  TRP A 518      49.529  23.391  62.000  1.00 41.51      A    C
ATOM   3357  C   TRP A 518      48.972  22.667  63.217  1.00 39.41      A    C
ATOM   3358  O   TRP A 518      49.509  21.634  63.631  1.00 34.81      A    O
ATOM   3359  CB  TRP A 518      50.330  24.611  62.474  1.00 39.49      A    C
ATOM   3360  CG  TRP A 518      51.171  24.235  63.666  1.00 37.55      A    C
ATOM   3361  CD1 TRP A 518      50.869  24.433  64.982  1.00 37.93      A    C
ATOM   3362  CD2 TRP A 518      52.428  23.547  63.644  1.00 37.57      A    C
ATOM   3363  NE1 TRP A 518      51.867  23.922  65.782  1.00 36.15      A    N
ATOM   3364  CE2 TRP A 518      52.840  23.383  64.980  1.00 39.36      A    C
ATOM   3365  CE3 TRP A 518      53.259  23.078  62.625  1.00 39.51      A    C
ATOM   3366  CZ2 TRP A 518      54.036  22.755  65.317  1.00 38.30      A    C
ATOM   3367  CZ3 TRP A 518      54.455  22.460  62.970  1.00 35.66      A    C
ATOM   3368  CH2 TRP A 518      54.825  22.302  64.297  1.00 34.81      A    C
ATOM   3369  N   SER A 519      47.930  23.234  63.835  1.00 40.90      A    N
ATOM   3370  CA  SER A 519      47.338  22.601  65.007  1.00 39.75      A    C
ATOM   3371  C   SER A 519      46.869  21.198  64.682  1.00 37.69      A    C
ATOM   3372  O   SER A 519      47.217  20.241  65.382  1.00 35.30      A    O
ATOM   3373  CB  SER A 519      46.193  23.447  65.549  1.00 38.26      A    C
ATOM   3374  OG  SER A 519      46.729  24.534  66.288  1.00 47.89      A    O
ATOM   3375  N   GLU A 520      46.093  21.048  63.608  1.00 34.49      A    N
ATOM   3376  CA  GLU A 520      45.617  19.712  63.274  1.00 36.89      A    C
ATOM   3377  C   GLU A 520      46.716  18.859  62.669  1.00 36.71      A    C
ATOM   3378  O   GLU A 520      46.716  17.640  62.858  1.00 39.99      A    O
ATOM   3379  CB  GLU A 520      44.422  19.766  62.332  1.00 28.57      A    C
ATOM   3380  CG  GLU A 520      43.224  20.512  62.855  1.00 33.19      A    C
ATOM   3381  CD  GLU A 520      42.741  20.093  64.216  1.00 31.02      A    C
ATOM   3382  OE1 GLU A 520      43.167  19.052  64.744  1.00 41.72      A    O
ATOM   3383  OE2 GLU A 520      41.917  20.832  64.793  1.00 41.41      A    O
ATOM   3384  N   GLY A 521      47.661  19.476  61.959  1.00 39.00      A    N
ATOM   3385  CA  GLY A 521      48.751  18.709  61.373  1.00 39.89      A    C
ATOM   3386  C   GLY A 521      49.688  18.117  62.411  1.00 35.71      A    C
ATOM   3387  O   GLY A 521      50.004  16.929  62.362  1.00 39.78      A    O
ATOM   3388  N   VAL A 522      50.151  18.941  63.360  1.00 35.52      A    N
ATOM   3389  CA  VAL A 522      51.039  18.451  64.408  1.00 33.32      A    C
ATOM   3390  C   VAL A 522      50.314  17.447  65.290  1.00 31.56      A    C
ATOM   3391  O   VAL A 522      50.909  16.463  65.731  1.00 34.41      A    O
ATOM   3392  CB  VAL A 522      51.650  19.637  65.218  1.00 37.37      A    C
ATOM   3393  CG1 VAL A 522      50.685  20.222  66.228  1.00 31.14      A    C
ATOM   3394  CG2 VAL A 522      52.921  19.198  65.928  1.00 31.07      A    C
ATOM   3395  N   ALA A 523      49.012  17.638  65.519  1.00 32.89      A    N
ATOM   3396  CA  ALA A 523      48.264  16.676  66.320  1.00 31.17      A    C
ATOM   3397  C   ALA A 523      48.152  15.335  65.604  1.00 36.82      A    C
ATOM   3398  O   ALA A 523      48.241  14.284  66.240  1.00 32.73      A    O
ATOM   3399  CB  ALA A 523      46.882  17.218  66.659  1.00 32.58      A    C
ATOM   3400  N   GLU A 524      47.921  15.346  64.289  1.00 34.58      A    N
ATOM   3401  CA  GLU A 524      47.927  14.092  63.542  1.00 41.19      A    C
ATOM   3402  C   GLU A 524      49.341  13.515  63.423  1.00 47.51      A    C
ATOM   3403  O   GLU A 524      49.543  12.302  63.604  1.00 39.68      A    O
ATOM   3404  CB  GLU A 524      47.294  14.294  62.164  1.00 38.95      A    C
ATOM   3405  CG  GLU A 524      45.759  14.440  62.197  1.00 40.74      A    C
ATOM   3406  CD  GLU A 524      45.026  13.161  62.597  1.00 45.85      A    C
ATOM   3407  OE1 GLU A 524      44.957  12.219  61.761  1.00 47.07      A    O
ATOM   3408  OE2 GLU A 524      44.513  13.100  63.741  1.00 42.80      A    O
ATOM   3409  N   TYR A 525      50.336  14.354  63.099  1.00 40.24      A    N
ATOM   3410  CA  TYR A 525      51.662  13.798  62.833  1.00 40.62      A    C
ATOM   3411  C   TYR A 525      52.289  13.195  64.090  1.00 40.75      A    C
ATOM   3412  O   TYR A 525      52.888  12.121  64.024  1.00 43.37      A    O
ATOM   3413  CB  TYR A 525      52.600  14.848  62.256  1.00 40.14      A    C
ATOM   3414  CG  TYR A 525      53.970  14.275  62.008  1.00 40.67      A    C
ATOM   3415  CD1 TYR A 525      54.124  13.147  61.225  1.00 41.35      A    C
ATOM   3416  CD2 TYR A 525      55.103  14.814  62.622  1.00 41.88      A    C
ATOM   3417  CE1 TYR A 525      55.369  12.591  61.011  1.00 44.81      A    C
ATOM   3418  CE2 TYR A 525      56.367  14.260  62.415  1.00 40.21      A    C
ATOM   3419  CZ  TYR A 525      56.488  13.141  61.603  1.00 48.91      A    C
ATOM   3420  OH  TYR A 525      57.719  12.553  61.369  1.00 47.85      A    O
ATOM   3421  N   VAL A 526      52.180  13.869  65.238  1.00 35.06      A    N
ATOM   3422  CA  VAL A 526      52.805  13.346  66.453  1.00 36.52      A    C
ATOM   3423  C   VAL A 526      52.098  12.083  66.933  1.00 41.68      A    C
ATOM   3424  O   VAL A 526      52.741  11.161  67.453  1.00 47.43      A    O
ATOM   3425  CB  VAL A 526      52.835  14.416  67.561  1.00 34.62      A    C
ATOM   3426  CG1 VAL A 526      53.357  13.839  68.863  1.00 31.78      A    C
ATOM   3427  CG2 VAL A 526      53.662  15.588  67.123  1.00 33.39      A    C
ATOM   3428  N   SER A 527      50.781  11.999  66.758  1.00 43.93      A    N
ATOM   3429  CA  SER A 527      50.073  10.845  67.292  1.00 39.28      A    C
ATOM   3430  C   SER A 527      50.165   9.641  66.351  1.00 45.49      A    C
ATOM   3431  O   SER A 527      50.125   8.490  66.814  1.00 36.78      A    O
ATOM   3432  CB  SER A 527      48.604  11.205  67.557  1.00 38.37      A    C
ATOM   3433  OG  SER A 527      47.824  11.111  66.364  1.00 30.19      A    O
ATOM   3434  N   ARG A 528      50.347   9.877  65.043  1.00 37.88      A    N
ATOM   3435  CA  ARG A 528      50.356   8.794  64.072  1.00 35.45      A    C
ATOM   3436  C   ARG A 528      51.695   8.555  63.392  1.00 40.18      A    C
ATOM   3437  O   ARG A 528      51.920   7.450  62.883  1.00 43.93      A    O
ATOM   3438  CB  ARG A 528      49.297   9.059  62.996  1.00 39.90      A    C
ATOM   3439  CG  ARG A 528      47.969   9.434  63.603  1.00 41.52      A    C
ATOM   3440  CD  ARG A 528      46.948   9.624  62.535  1.00 47.91      A    C
ATOM   3441  NE  ARG A 528      46.561   8.311  62.048  1.00 54.52      A    N
ATOM   3442  CZ  ARG A 528      45.323   7.992  61.720  1.00 55.03      A    C
ATOM   3443  NH1 ARG A 528      44.353   8.891  61.760  1.00 57.44      A    N
ATOM   3444  NH2 ARG A 528      45.053   6.745  61.345  1.00 61.64      A    N
ATOM   3445  N   VAL A 529      52.600   9.528  63.416  1.00 41.18      A    N
ATOM   3446  CA  VAL A 529      53.898   9.431  62.756  1.00 39.89      A    C
ATOM   3447  C   VAL A 529      53.685   9.095  61.286  1.00 46.00      A    C
ATOM   3448  O   VAL A 529      53.173   9.921  60.516  1.00 41.44      A    O
ATOM   3449  CB  VAL A 529      54.805   8.401  63.456  1.00 37.12      A    C
ATOM   3450  CG1 VAL A 529      56.262   8.636  63.096  1.00 40.31      A    C
ATOM   3451  CG2 VAL A 529      54.636   8.481  64.946  1.00 32.42      A    C
ATOM   3452  N   ASN A 530      54.022   7.863  60.899  1.00 42.06      A    N
ATOM   3453  CA  ASN A 530      53.988   7.451  59.504  1.00 39.14      A    C
ATOM   3454  C   ASN A 530      52.849   6.479  59.207  1.00 41.78      A    C
ATOM   3455  O   ASN A 530      52.792   5.928  58.106  1.00 38.54      A    O
ATOM   3456  CB  ASN A 530      55.335   6.829  59.117  1.00 41.35      A    C
ATOM   3457  CG  ASN A 530      56.487   7.833  59.158  1.00 47.04      A    C
ATOM   3458  OD1 ASN A 530      56.301   9.029  58.935  1.00 52.75      A    O
ATOM   3459  ND2 ASN A 530      57.684   7.344  59.438  1.00 44.56      A    N
ATOM   3460  N   ASP A 531      51.960   6.229  60.164  1.00 40.57      A    N
ATOM   3461  CA  ASP A 531      50.853   5.289  59.977  1.00 46.54      A    C
ATOM   3462  C   ASP A 531      49.582   6.100  59.738  1.00 47.39      A    C
ATOM   3463  O   ASP A 531      48.845   6.432  60.668  1.00 50.69      A    O
ATOM   3464  CB  ASP A 531      50.709   4.350  61.178  1.00 45.16      A    C
ATOM   3465  CG  ASP A 531      49.529   3.386  61.031  1.00 57.79      A    C
ATOM   3466  OD1 ASP A 531      49.077   3.158  59.881  1.00 50.00      A    O
ATOM   3467  OD2 ASP A 531      49.047   2.861  62.063  1.00 65.97      A    O
ATOM   3468  N   ASN A 532      49.315   6.406  58.473  1.00 48.81      A    N
ATOM   3469  CA  ASN A 532      48.145   7.199  58.088  1.00 44.06      A    C
ATOM   3470  C   ASN A 532      47.691   6.769  56.706  1.00 46.86      A    C
ATOM   3471  O   ASN A 532      47.988   7.430  55.705  1.00 47.96      A    O
ATOM   3472  CB  ASN A 532      48.474   8.689  58.101  1.00 48.56      A    C
ATOM   3473  CG  ASN A 532      47.249   9.562  58.244  1.00 48.82      A    C
ATOM   3474  OD1 ASN A 532      46.137   9.149  57.922  1.00 50.95      A    O
ATOM   3475  ND2 ASN A 532      47.451  10.778  58.747  1.00 45.15      A    N
ATOM   3476  N   PRO A 533      46.977   5.645  56.608  1.00 49.88      A    N
ATOM   3477  CA  PRO A 533      46.551   5.172  55.280  1.00 46.56      A    C
ATOM   3478  C   PRO A 533      45.632   6.132  54.532  1.00 48.67      A    C
ATOM   3479  O   PRO A 533      45.683   6.157  53.293  1.00 47.68      A    O
ATOM   3480  CB  PRO A 533      45.877   3.823  55.582  1.00 37.26      A    C
ATOM   3481  CG  PRO A 533      45.640   3.802  57.060  1.00 38.64      A    C
ATOM   3482  CD  PRO A 533      46.716   4.651  57.665  1.00 44.45      A    C
ATOM   3483  N   GLN A 534      44.810   6.937  55.222  1.00 48.99      A    N
ATOM   3484  CA  GLN A 534      43.954   7.882  54.495  1.00 50.68      A    C
ATOM   3485  C   GLN A 534      44.763   9.040  53.917  1.00 51.71      A    C
ATOM   3486  O   GLN A 534      44.455   9.534  52.825  1.00 53.09      A    O
ATOM   3487  CB  GLN A 534      42.868   8.455  55.395  1.00 48.37      A    C
ATOM   3488  CG  GLN A 534      41.783   7.534  55.788  1.00 50.42      A    C
ATOM   3489  CD  GLN A 534      41.614   7.552  57.286  1.00 55.73      A    C
ATOM   3490  OE1 GLN A 534      42.592   7.423  58.030  1.00 48.53      A    O
ATOM   3491  NE2 GLN A 534      40.384   7.762  57.742  1.00 65.21      A    N
ATOM   3492  N   ALA A 535      45.797   9.496  54.627  1.00 46.95      A    N
ATOM   3493  CA  ALA A 535      46.606  10.570  54.067  1.00 49.12      A    C
ATOM   3494  C   ALA A 535      47.310  10.097  52.803  1.00 50.68      A    C
ATOM   3495  O   ALA A 535      47.337  10.809  51.794  1.00 51.13      A    O
ATOM   3496  CB  ALA A 535      47.599  11.078  55.109  1.00 38.20      A    C
ATOM   3497  N   ILE A 536      47.819   8.863  52.813  1.00 55.27      A    N
ATOM   3498  CA  ILE A 536      48.330   8.252  51.588  1.00 55.21      A    C
ATOM   3499  C   ILE A 536      47.229   8.156  50.547  1.00 53.92      A    C
ATOM   3500  O   ILE A 536      47.440   8.462  49.365  1.00 49.95      A    O
ATOM   3501  CB  ILE A 536      48.936   6.867  51.887  1.00 55.97      A    C
ATOM   3502  CG1 ILE A 536      50.177   7.018  52.770  1.00 48.71      A    C
ATOM   3503  CG2 ILE A 536      49.255   6.115  50.584  1.00 55.21      A    C
ATOM   3504  CD1 ILE A 536      51.099   8.095  52.307  1.00 50.24      A    C
ATOM   3505  N   ALA A 537      46.033   7.740  50.975  1.00 52.65      A    N
ATOM   3506  CA  ALA A 537      44.930   7.551  50.040  1.00 53.78      A    C
ATOM   3507  C   ALA A 537      44.614   8.833  49.284  1.00 58.92      A    C
ATOM   3508  O   ALA A 537      44.382   8.807  48.070  1.00 64.21      A    O
ATOM   3509  CB  ALA A 537      43.692   7.063  50.787  1.00 52.44      A    C
ATOM   3510  N   THR A 538      44.620   9.967  49.980  1.00 56.37      A    N
ATOM   3511  CA  THR A 538      44.206  11.213  49.361  1.00 51.65      A    C
ATOM   3512  C   THR A 538      45.235  11.760  48.387  1.00 57.53      A    C
ATOM   3513  O   THR A 538      44.934  12.729  47.678  1.00 60.62      A    O
ATOM   3514  CB  THR A 538      43.902  12.251  50.434  1.00 50.46      A    C
ATOM   3515  OG1 THR A 538      43.013  13.225  49.887  1.00 59.71      A    O
ATOM   3516  CG2 THR A 538      45.179  12.943  50.894  1.00 42.82      A    C
ATOM   3517  N   ILE A 539      46.438  11.184  48.348  1.00 57.08      A    N
ATOM   3518  CA  ILE A 539      47.403  11.549  47.315  1.00 57.68      A    C
ATOM   3519  C   ILE A 539      47.091  10.827  46.010  1.00 64.34      A    C
ATOM   3520  O   ILE A 539      47.176  11.417  44.926  1.00 67.31      A    O
ATOM   3521  CB  ILE A 539      48.834  11.267  47.803  1.00 55.63      A    C
ATOM   3522  CG1 ILE A 539      49.100  12.032  49.098  1.00 58.26      A    C
ATOM   3523  CG2 ILE A 539      49.855  11.635  46.742  1.00 63.02      A    C
ATOM   3524  CD1 ILE A 539      50.473  11.781  49.692  1.00 57.45      A    C
ATOM   3525  N   GLN A 540      46.701   9.551  46.097  1.00 65.06      A    N
ATOM   3526  CA  GLN A 540      46.491   8.707  44.927  1.00 61.11      A    C
ATOM   3527  C   GLN A 540      45.190   8.989  44.183  1.00 60.99      A    C
ATOM   3528  O   GLN A 540      45.102   8.675  42.992  1.00 72.78      A    O
ATOM   3529  CB  GLN A 540      46.503   7.237  45.346  1.00 68.88      A    C
ATOM   3530  CG  GLN A 540      47.824   6.744  45.912  1.00 69.31      A    C
ATOM   3531  CD  GLN A 540      47.668   5.401  46.598  1.00 72.78      A    C
ATOM   3532  OE1 GLN A 540      46.573   4.839  46.628  1.00 73.27      A    O
ATOM   3533  NE2 GLN A 540      48.753   4.891  47.176  1.00 74.13      A    N
ATOM   3534  N   ASP A 541      44.184   9.568  44.834  1.00 61.25      A    N
ATOM   3535  CA  ASP A 541      42.853   9.706  44.238  1.00 59.14      A    C
ATOM   3536  C   ASP A 541      42.752  10.840  43.211  1.00 56.42      A    C
ATOM   3537  O   ASP A 541      41.643  11.157  42.757  1.00 48.41      A    O
ATOM   3538  CB  ASP A 541      41.802   9.902  45.337  1.00 58.30      A    C
ATOM   3539  CG  ASP A 541      42.050  11.153  46.184  1.00 60.59      A    C
ATOM   3540  OD1 ASP A 541      43.008  11.904  45.898  1.00 60.35      A    O
ATOM   3541  OD2 ASP A 541      41.267  11.392  47.130  1.00 63.37      A    O
ATOM   3542  N   GLY A 542      43.874  11.466  42.858  1.00 63.83      A    N
ATOM   3543  CA  GLY A 542      43.903  12.506  41.859  1.00 66.79      A    C
ATOM   3544  C   GLY A 542      43.685  13.915  42.374  1.00 61.98      A    C
ATOM   3545  O   GLY A 542      44.104  14.868  41.707  1.00 65.36      A    O
ATOM   3546  N   SER A 543      43.053  14.079  43.537  1.00 54.98      A    N
ATOM   3547  CA  SER A 543      42.811  15.397  44.112  1.00 57.83      A    C
ATOM   3548  C   SER A 543      43.869  15.676  45.169  1.00 56.27      A    C
ATOM   3549  O   SER A 543      43.938  14.967  46.179  1.00 60.43      A    O
ATOM   3550  CB  SER A 543      41.419  15.501  44.733  1.00 54.86      A    C
ATOM   3551  OG  SER A 543      41.319  14.702  45.894  1.00 56.92      A    O
ATOM   3552  N   THR A 544      44.690  16.699  44.934  1.00 51.34      A    N
ATOM   3553  CA  THR A 544      45.719  17.118  45.871  1.00 48.71      A    C
ATOM   3554  C   THR A 544      45.592  18.609  46.158  1.00 48.67      A    C
ATOM   3555  O   THR A 544      44.806  19.325  45.525  1.00 51.99      A    O
ATOM   3556  CB  THR A 544      47.124  16.800  45.337  1.00 54.95      A    C
ATOM   3557  OG1 THR A 544      47.263  17.336  44.017  1.00 59.51      A    O
ATOM   3558  CG2 THR A 544      47.362  15.290  45.304  1.00 58.18      A    C
ATOM   3559  N   TYR A 545      46.366  19.067  47.148  1.00 45.43      A    N
ATOM   3560  CA  TYR A 545      46.458  20.477  47.512  1.00 40.95      A    C
ATOM   3561  C   TYR A 545      47.910  20.924  47.511  1.00 42.28      A    C
ATOM   3562  O   TYR A 545      48.820  20.142  47.788  1.00 42.10      A    O
ATOM   3563  CB  TYR A 545      45.901  20.756  48.901  1.00 44.37      A    C
ATOM   3564  CG  TYR A 545      44.406  20.706  49.040  1.00 42.87      A    C
ATOM   3565  CD1 TYR A 545      43.613  21.763  48.627  1.00 44.04      A    C
ATOM   3566  CD2 TYR A 545      43.790  19.616  49.622  1.00 40.05      A    C
ATOM   3567  CE1 TYR A 545      42.238  21.723  48.769  1.00 43.86      A    C
ATOM   3568  CE2 TYR A 545      42.417  19.566  49.770  1.00 43.25      A    C
ATOM   3569  CZ  TYR A 545      41.646  20.622  49.347  1.00 43.66      A    C
ATOM   3570  OH  TYR A 545      40.277  20.563  49.505  1.00 47.42      A    O
ATOM   3571  N   THR A 546      48.120  22.201  47.251  1.00 44.65      A    N
ATOM   3572  CA  THR A 546      49.460  22.753  47.341  1.00 44.00      A    C
ATOM   3573  C   THR A 546      49.732  23.229  48.758  1.00 41.18      A    C
ATOM   3574  O   THR A 546      48.812  23.452  49.545  1.00 43.52      A    O
ATOM   3575  CB  THR A 546      49.631  23.921  46.376  1.00 47.80      A    C
ATOM   3576  OG1 THR A 546      49.565  25.151  47.111  1.00 50.03      A    O
ATOM   3577  CG2 THR A 546      48.541  23.901  45.331  1.00 38.73      A    C
ATOM   3578  N   LEU A 547      51.019  23.403  49.067  1.00 39.07      A    N
ATOM   3579  CA  LEU A 547      51.414  23.997  50.345  1.00 47.78      A    C
ATOM   3580  C   LEU A 547      50.666  25.304  50.590  1.00 48.58      A    C
ATOM   3581  O   LEU A 547      50.173  25.557  51.698  1.00 53.05      A    O
ATOM   3582  CB  LEU A 547      52.928  24.234  50.391  1.00 38.52      A    C
ATOM   3583  CG  LEU A 547      53.813  23.021  50.654  1.00 48.84      A    C
ATOM   3584  CD1 LEU A 547      55.222  23.480  50.926  1.00 42.89      A    C
ATOM   3585  CD2 LEU A 547      53.280  22.222  51.823  1.00 41.36      A    C
ATOM   3586  N   ALA A 548      50.633  26.183  49.587  1.00 46.77      A    N
ATOM   3587  CA  ALA A 548      49.906  27.434  49.751  1.00 46.96      A    C
ATOM   3588  C   ALA A 548      48.458  27.166  50.152  1.00 46.31      A    C
ATOM   3589  O   ALA A 548      47.955  27.739  51.123  1.00 48.38      A    O
ATOM   3590  CB  ALA A 548      49.979  28.249  48.461  1.00 45.74      A    C
ATOM   3591  N   GLN A 549      47.794  26.242  49.456  1.00 49.38      A    N
ATOM   3592  CA  GLN A 549      46.401  25.926  49.768  1.00 43.50      A    C
ATOM   3593  C   GLN A 549      46.248  25.305  51.152  1.00 45.72      A    C
ATOM   3594  O   GLN A 549      45.259  25.573  51.836  1.00 47.98      A    O
ATOM   3595  CB  GLN A 549      45.826  24.989  48.712  1.00 46.10      A    C
ATOM   3596  CG  GLN A 549      45.774  25.560  47.323  1.00 45.35      A    C
ATOM   3597  CD  GLN A 549      45.026  24.656  46.373  1.00 45.32      A    C
ATOM   3598  OE1 GLN A 549      45.462  23.545  46.085  1.00 46.55      A    O
ATOM   3599  NE2 GLN A 549      43.885  25.124  45.886  1.00 53.45      A    N
ATOM   3600  N   VAL A 550      47.197  24.464  51.582  1.00 45.66      A    N
ATOM   3601  CA  VAL A 550      47.097  23.859  52.915  1.00 43.48      A    C
ATOM   3602  C   VAL A 550      47.123  24.944  53.984  1.00 38.90      A    C
ATOM   3603  O   VAL A 550      46.260  25.002  54.868  1.00 34.41      A    O
ATOM   3604  CB  VAL A 550      48.234  22.838  53.145  1.00 43.15      A    C
ATOM   3605  CG1 VAL A 550      48.381  22.531  54.631  1.00 38.24      A    C
ATOM   3606  CG2 VAL A 550      48.008  21.541  52.363  1.00 36.13      A    C
ATOM   3607  N   PHE A 551      48.091  25.854  53.878  1.00 43.16      A    N
ATOM   3608  CA  PHE A 551      48.321  26.856  54.915  1.00 44.63      A    C
ATOM   3609  C   PHE A 551      47.111  27.763  55.120  1.00 39.94      A    C
ATOM   3610  O   PHE A 551      46.868  28.216  56.240  1.00 38.08      A    O
ATOM   3611  CB  PHE A 551      49.572  27.666  54.562  1.00 42.54      A    C
ATOM   3612  CG  PHE A 551      50.837  26.834  54.480  1.00 40.77      A    C
ATOM   3613  CD1 PHE A 551      50.898  25.557  55.046  1.00 46.11      A    C
ATOM   3614  CD2 PHE A 551      51.962  27.321  53.842  1.00 42.28      A    C
ATOM   3615  CE1 PHE A 551      52.060  24.795  54.993  1.00 34.81      A    C
ATOM   3616  CE2 PHE A 551      53.120  26.569  53.769  1.00 45.68      A    C
ATOM   3617  CZ  PHE A 551      53.172  25.291  54.352  1.00 38.35      A    C
ATOM   3618  N   ASP A 552      46.302  27.975  54.082  1.00 43.40      A    N
ATOM   3619  CA  ASP A 552      45.128  28.836  54.158  1.00 41.19      A    C
ATOM   3620  C   ASP A 552      43.841  28.080  54.497  1.00 43.77      A    C
ATOM   3621  O   ASP A 552      42.752  28.652  54.353  1.00 43.45      A    O
ATOM   3622  CB  ASP A 552      44.943  29.584  52.838  1.00 46.05      A    C
ATOM   3623  CG  ASP A 552      45.896  30.762  52.687  1.00 53.99      A    C
ATOM   3624  OD1 ASP A 552      46.174  31.471  53.693  1.00 52.72      A    O
ATOM   3625  OD2 ASP A 552      46.372  30.968  51.549  1.00 56.79      A    O
ATOM   3626  N   THR A 553      43.946  26.839  54.977  1.00 35.52      A    N
ATOM   3627  CA  THR A 553      42.790  26.030  55.323  1.00 30.50      A    C
ATOM   3628  C   THR A 553      42.067  26.605  56.526  1.00 30.78      A    C
ATOM   3629  O   THR A 553      42.682  27.156  57.438  1.00 36.45      A    O
ATOM   3630  CB  THR A 553      43.237  24.598  55.636  1.00 37.89      A    C
ATOM   3631  OG1 THR A 553      43.836  24.029  54.467  1.00 42.20      A    O
ATOM   3632  CG2 THR A 553      42.064  23.713  56.059  1.00 37.58      A    C
ATOM   3633  N   THR A 554      40.742  26.478  56.526  1.00 36.85      A    N
ATOM   3634  CA  THR A 554      39.924  26.889  57.658  1.00 38.09      A    C
ATOM   3635  C   THR A 554      39.024  25.730  58.067  1.00 36.09      A    C
ATOM   3636  O   THR A 554      38.971  24.689  57.408  1.00 40.37      A    O
ATOM   3637  CB  THR A 554      39.086  28.151  57.338  1.00 42.21      A    C
ATOM   3638  OG1 THR A 554      37.871  27.791  56.670  1.00 38.15      A    O
ATOM   3639  CG2 THR A 554      39.866  29.097  56.442  1.00 34.53      A    C
ATOM   3640  N   TYR A 555      38.318  25.914  59.185  1.00 40.98      A    N
ATOM   3641  CA  TYR A 555      37.356  24.927  59.660  1.00 37.62      A    C
ATOM   3642  C   TYR A 555      36.009  25.033  58.961  1.00 45.55      A    C
ATOM   3643  O   TYR A 555      35.150  24.170  59.182  1.00 42.38      A    O
ATOM   3644  CB  TYR A 555      37.133  25.071  61.164  1.00 30.24      A    C
ATOM   3645  CG  TYR A 555      38.296  24.670  62.047  1.00 38.83      A    C
ATOM   3646  CD1 TYR A 555      38.737  23.328  62.104  1.00 37.68      A    C
ATOM   3647  CD2 TYR A 555      38.924  25.610  62.864  1.00 30.37      A    C
ATOM   3648  CE1 TYR A 555      39.793  22.952  62.925  1.00 31.87      A    C
ATOM   3649  CE2 TYR A 555      39.968  25.246  63.695  1.00 33.51      A    C
ATOM   3650  CZ  TYR A 555      40.403  23.919  63.725  1.00 38.01      A    C
ATOM   3651  OH  TYR A 555      41.452  23.580  64.552  1.00 35.87      A    O
ATOM   3652  N   ASP A 556      35.812  26.074  58.141  1.00 45.74      A    N
ATOM   3653  CA  ASP A 556      34.558  26.284  57.431  1.00 42.92      A    C
ATOM   3654  C   ASP A 556      34.192  25.071  56.594  1.00 45.03      A    C
ATOM   3655  O   ASP A 556      34.997  24.579  55.799  1.00 45.66      A    O
ATOM   3656  CB  ASP A 556      34.681  27.494  56.518  1.00 47.70      A    C
ATOM   3657  CG  ASP A 556      34.879  28.758  57.279  1.00 55.15      A    C
ATOM   3658  OD1 ASP A 556      34.763  28.697  58.521  1.00 55.92      A    O
ATOM   3659  OD2 ASP A 556      35.170  29.798  56.638  1.00 62.60      A    O
ATOM   3660  N   GLY A 557      32.965  24.599  56.760  1.00 46.78      A    N
ATOM   3661  CA  GLY A 557      32.533  23.413  56.066  1.00 46.08      A    C
ATOM   3662  C   GLY A 557      33.115  22.128  56.581  1.00 48.88      A    C
ATOM   3663  O   GLY A 557      32.687  21.056  56.134  1.00 52.29      A    O
ATOM   3664  N   PHE A 558      34.103  22.187  57.470  1.00 50.66      A    N
ATOM   3665  CA  PHE A 558      34.675  20.996  58.096  1.00 47.76      A    C
ATOM   3666  C   PHE A 558      35.082  19.982  57.029  1.00 44.40      A    C
ATOM   3667  O   PHE A 558      34.567  18.870  56.957  1.00 46.01      A    O
ATOM   3668  CB  PHE A 558      33.706  20.389  59.118  1.00 45.43      A    C
ATOM   3669  CG  PHE A 558      34.382  19.537  60.172  1.00 52.92      A    C
ATOM   3670  CD1 PHE A 558      35.571  19.955  60.770  1.00 54.57      A    C
ATOM   3671  CD2 PHE A 558      33.823  18.322  60.576  1.00 51.23      A    C
ATOM   3672  CE1 PHE A 558      36.210  19.161  61.747  1.00 48.90      A    C
ATOM   3673  CE2 PHE A 558      34.437  17.531  61.554  1.00 44.10      A    C
ATOM   3674  CZ  PHE A 558      35.636  17.947  62.134  1.00 49.86      A    C
ATOM   3675  N   ASP A 559      36.000  20.415  56.165  1.00 48.79      A    N
ATOM   3676  CA  ASP A 559      36.604  19.547  55.161  1.00 41.41      A    C
ATOM   3677  C   ASP A 559      37.648  18.693  55.862  1.00 39.28      A    C
ATOM   3678  O   ASP A 559      38.822  19.056  55.953  1.00 42.40      A    O
ATOM   3679  CB  ASP A 559      37.218  20.356  54.028  1.00 42.61      A    C
ATOM   3680  CG  ASP A 559      37.508  19.500  52.799  1.00 45.73      A    C
ATOM   3681  OD1 ASP A 559      37.900  18.322  52.968  1.00 42.99      A    O
ATOM   3682  OD2 ASP A 559      37.312  19.994  51.664  1.00 49.49      A    O
ATOM   3683  N   VAL A 560      37.201  17.538  56.360  1.00 42.34      A    N
ATOM   3684  CA  VAL A 560      38.062  16.646  57.133  1.00 34.44      A    C
ATOM   3685  C   VAL A 560      39.290  16.240  56.330  1.00 35.09      A    C
ATOM   3686  O   VAL A 560      40.388  16.113  56.876  1.00 38.58      A    O
ATOM   3687  CB  VAL A 560      37.255  15.424  57.587  1.00 33.06      A    C
ATOM   3688  CG1 VAL A 560      38.130  14.467  58.390  1.00 38.34      A    C
ATOM   3689  CG2 VAL A 560      36.038  15.877  58.376  1.00 34.37      A    C
ATOM   3690  N   ASP A 561      39.128  16.036  55.025  1.00 39.62      A    N
ATOM   3691  CA  ASP A 561      40.262  15.667  54.182  1.00 36.84      A    C
ATOM   3692  C   ASP A 561      41.295  16.781  54.149  1.00 37.90      A    C
ATOM   3693  O   ASP A 561      42.486  16.561  54.409  1.00 39.48      A    O
ATOM   3694  CB  ASP A 561      39.778  15.338  52.766  1.00 38.83      A    C
ATOM   3695  CG  ASP A 561      40.920  15.022  51.820  1.00 38.27      A    C
ATOM   3696  OD1 ASP A 561      41.527  13.947  51.984  1.00 55.69      A    O
ATOM   3697  OD2 ASP A 561      41.196  15.812  50.898  1.00 42.47      A    O
ATOM   3698  N   ARG A 562      40.855  17.995  53.840  1.00 39.86      A    N
ATOM   3699  CA  ARG A 562      41.803  19.095  53.762  1.00 40.90      A    C
ATOM   3700  C   ARG A 562      42.399  19.420  55.126  1.00 34.28      A    C
ATOM   3701  O   ARG A 562      43.612  19.610  55.239  1.00 38.67      A    O
ATOM   3702  CB  ARG A 562      41.122  20.322  53.179  1.00 37.34      A    C
ATOM   3703  CG  ARG A 562      42.043  21.486  53.042  1.00 40.62      A    C
ATOM   3704  CD  ARG A 562      41.282  22.681  52.541  1.00 40.53      A    C
ATOM   3705  NE  ARG A 562      42.134  23.857  52.417  1.00 42.32      A    N
ATOM   3706  CZ  ARG A 562      41.855  24.878  51.622  1.00 44.10      A    C
ATOM   3707  NH1 ARG A 562      40.757  24.897  50.889  1.00 37.39      A    N
ATOM   3708  NH2 ARG A 562      42.704  25.896  51.550  1.00 48.46      A    N
ATOM   3709  N   ILE A 563      41.587  19.417  56.183  1.00 34.02      A    N
ATOM   3710  CA  ILE A 563      42.087  19.824  57.503  1.00 38.58      A    C
ATOM   3711  C   ILE A 563      43.112  18.820  58.023  1.00 39.17      A    C
ATOM   3712  O   ILE A 563      44.262  19.169  58.310  1.00 35.12      A    O
ATOM   3713  CB  ILE A 563      40.927  20.000  58.501  1.00 32.46      A    C
ATOM   3714  CG1 ILE A 563      40.085  21.230  58.173  1.00 41.47      A    C
ATOM   3715  CG2 ILE A 563      41.447  20.089  59.912  1.00 33.73      A    C
ATOM   3716  CD1 ILE A 563      38.702  21.202  58.821  1.00 42.09      A    C
ATOM   3717  N   TYR A 564      42.698  17.562  58.178  1.00 38.53      A    N
ATOM   3718  CA  TYR A 564      43.493  16.582  58.906  1.00 34.88      A    C
ATOM   3719  C   TYR A 564      44.469  15.789  58.052  1.00 37.69      A    C
ATOM   3720  O   TYR A 564      45.566  15.486  58.523  1.00 42.28      A    O
ATOM   3721  CB  TYR A 564      42.576  15.624  59.638  1.00 30.55      A    C
ATOM   3722  CG  TYR A 564      41.685  16.324  60.610  1.00 32.70      A    C
ATOM   3723  CD1 TYR A 564      42.182  16.780  61.828  1.00 36.06      A    C
ATOM   3724  CD2 TYR A 564      40.352  16.538  60.324  1.00 30.36      A    C
ATOM   3725  CE1 TYR A 564      41.361  17.409  62.736  1.00 34.17      A    C
ATOM   3726  CE2 TYR A 564      39.529  17.161  61.217  1.00 34.83      A    C
ATOM   3727  CZ  TYR A 564      40.038  17.604  62.414  1.00 33.95      A    C
ATOM   3728  OH  TYR A 564      39.205  18.217  63.294  1.00 41.05      A    O
ATOM   3729  N   ARG A 565      44.097  15.400  56.830  1.00 35.70      A    N
ATOM   3730  CA  ARG A 565      45.019  14.606  56.025  1.00 32.88      A    C
ATOM   3731  C   ARG A 565      46.085  15.487  55.374  1.00 39.87      A    C
ATOM   3732  O   ARG A 565      47.283  15.170  55.420  1.00 39.33      A    O
ATOM   3733  CB  ARG A 565      44.242  13.815  54.976  1.00 40.54      A    C
ATOM   3734  CG  ARG A 565      42.910  13.208  55.469  1.00 41.12      A    C
ATOM   3735  CD  ARG A 565      43.103  12.143  56.536  1.00 41.38      A    C
ATOM   3736  NE  ARG A 565      41.844  11.738  57.157  1.00 43.73      A    N
ATOM   3737  CZ  ARG A 565      41.724  11.349  58.424  1.00 40.87      A    C
ATOM   3738  NH1 ARG A 565      42.768  11.294  59.232  1.00 45.00      A    N
ATOM   3739  NH2 ARG A 565      40.523  11.028  58.896  1.00 38.15      A    N
ATOM   3740  N   TRP A 566      45.671  16.609  54.772  1.00 37.45      A    N
ATOM   3741  CA  TRP A 566      46.630  17.528  54.175  1.00 34.62      A    C
ATOM   3742  C   TRP A 566      47.327  18.386  55.217  1.00 36.95      A    C
ATOM   3743  O   TRP A 566      48.475  18.795  55.013  1.00 40.44      A    O
ATOM   3744  CB  TRP A 566      45.933  18.385  53.115  1.00 41.64      A    C
ATOM   3745  CG  TRP A 566      45.702  17.565  51.911  1.00 38.37      A    C
ATOM   3746  CD1 TRP A 566      44.574  16.883  51.587  1.00 40.49      A    C
ATOM   3747  CD2 TRP A 566      46.658  17.274  50.897  1.00 35.32      A    C
ATOM   3748  NE1 TRP A 566      44.759  16.196  50.409  1.00 42.88      A    N
ATOM   3749  CE2 TRP A 566      46.038  16.420  49.971  1.00 38.87      A    C
ATOM   3750  CE3 TRP A 566      47.980  17.661  50.677  1.00 34.95      A    C
ATOM   3751  CZ2 TRP A 566      46.693  15.948  48.845  1.00 41.87      A    C
ATOM   3752  CZ3 TRP A 566      48.621  17.199  49.560  1.00 38.21      A    C
ATOM   3753  CH2 TRP A 566      47.980  16.348  48.656  1.00 38.01      A    C
ATOM   3754  N   GLY A 567      46.678  18.659  56.342  1.00 35.40      A    N
ATOM   3755  CA  GLY A 567      47.431  19.166  57.474  1.00 35.39      A    C
ATOM   3756  C   GLY A 567      48.528  18.201  57.884  1.00 38.74      A    C
ATOM   3757  O   GLY A 567      49.671  18.605  58.118  1.00 37.74      A    O
ATOM   3758  N   TYR A 568      48.196  16.904  57.949  1.00 37.51      A    N
ATOM   3759  CA  TYR A 568      49.170  15.874  58.309  1.00 34.97      A    C
ATOM   3760  C   TYR A 568      50.345  15.846  57.338  1.00 39.29      A    C
ATOM   3761  O   TYR A 568      51.505  15.898  57.751  1.00 33.02      A    O
ATOM   3762  CB  TYR A 568      48.481  14.517  58.333  1.00 38.64      A    C
ATOM   3763  CG  TYR A 568      49.413  13.334  58.348  1.00 43.61      A    C
ATOM   3764  CD1 TYR A 568      49.879  12.810  59.550  1.00 36.83      A    C
ATOM   3765  CD2 TYR A 568      49.804  12.719  57.166  1.00 39.56      A    C
ATOM   3766  CE1 TYR A 568      50.704  11.733  59.566  1.00 41.69      A    C
ATOM   3767  CE2 TYR A 568      50.635  11.627  57.183  1.00 39.86      A    C
ATOM   3768  CZ  TYR A 568      51.079  11.141  58.381  1.00 38.94      A    C
ATOM   3769  OH  TYR A 568      51.925  10.066  58.406  1.00 44.33      A    O
ATOM   3770  N   LEU A 569      50.056  15.760  56.033  1.00 41.30      A    N
ATOM   3771  CA  LEU A 569      51.120  15.643  55.040  1.00 38.36      A    C
ATOM   3772  C   LEU A 569      52.072  16.844  55.091  1.00 47.39      A    C
ATOM   3773  O   LEU A 569      53.303  16.678  55.100  1.00 46.67      A    O
ATOM   3774  CB  LEU A 569      50.500  15.501  53.650  1.00 36.11      A    C
ATOM   3775  CG  LEU A 569      49.791  14.176  53.330  1.00 42.22      A    C
ATOM   3776  CD1 LEU A 569      48.980  14.283  52.040  1.00 45.04      A    C
ATOM   3777  CD2 LEU A 569      50.762  13.047  53.226  1.00 35.93      A    C
ATOM   3778  N   ALA A 570      51.521  18.061  55.177  1.00 40.29      A    N
ATOM   3779  CA  ALA A 570      52.367  19.246  55.196  1.00 40.78      A    C
ATOM   3780  C   ALA A 570      53.259  19.274  56.433  1.00 37.39      A    C
ATOM   3781  O   ALA A 570      54.451  19.577  56.338  1.00 43.73      A    O
ATOM   3782  CB  ALA A 570      51.503  20.505  55.114  1.00 37.42      A    C
ATOM   3783  N   VAL A 571      52.706  18.980  57.606  1.00 34.97      A    N
ATOM   3784  CA  VAL A 571      53.538  18.951  58.800  1.00 34.86      A    C
ATOM   3785  C   VAL A 571      54.570  17.835  58.701  1.00 43.25      A    C
ATOM   3786  O   VAL A 571      55.738  18.018  59.065  1.00 46.29      A    O
ATOM   3787  CB  VAL A 571      52.674  18.812  60.065  1.00 41.29      A    C
ATOM   3788  CG1 VAL A 571      53.543  18.494  61.286  1.00 35.51      A    C
ATOM   3789  CG2 VAL A 571      51.865  20.073  60.292  1.00 38.28      A    C
ATOM   3790  N   ARG A 572      54.167  16.663  58.208  1.00 41.81      A    N
ATOM   3791  CA  ARG A 572      55.119  15.560  58.106  1.00 43.99      A    C
ATOM   3792  C   ARG A 572      56.248  15.897  57.134  1.00 46.45      A    C
ATOM   3793  O   ARG A 572      57.429  15.773  57.478  1.00 46.39      A    O
ATOM   3794  CB  ARG A 572      54.402  14.283  57.683  1.00 40.81      A    C
ATOM   3795  CG  ARG A 572      55.282  13.076  57.741  1.00 46.71      A    C
ATOM   3796  CD  ARG A 572      54.589  11.857  57.206  1.00 47.27      A    C
ATOM   3797  NE  ARG A 572      55.590  10.947  56.681  1.00 50.90      A    N
ATOM   3798  CZ  ARG A 572      55.338   9.746  56.182  1.00 49.87      A    C
ATOM   3799  NH1 ARG A 572      54.113   9.249  56.156  1.00 52.59      A    N
ATOM   3800  NH2 ARG A 572      56.341   9.032  55.687  1.00 48.96      A    N
ATOM   3801  N   PHE A 573      55.899  16.380  55.930  1.00 45.41      A    N
ATOM   3802  CA  PHE A 573      56.907  16.776  54.946  1.00 45.27      A    C
ATOM   3803  C   PHE A 573      57.905  17.768  55.535  1.00 53.69      A    C
ATOM   3804  O   PHE A 573      59.124  17.568  55.451  1.00 54.36      A    O
ATOM   3805  CB  PHE A 573      56.223  17.372  53.718  1.00 46.37      A    C
ATOM   3806  CG  PHE A 573      57.121  18.257  52.867  1.00 52.04      A    C
ATOM   3807  CD1 PHE A 573      57.879  17.720  51.837  1.00 52.71      A    C
ATOM   3808  CD2 PHE A 573      57.169  19.633  53.074  1.00 49.40      A    C
ATOM   3809  CE1 PHE A 573      58.678  18.529  51.042  1.00 55.75      A    C
ATOM   3810  CE2 PHE A 573      57.967  20.450  52.284  1.00 48.03      A    C
ATOM   3811  CZ  PHE A 573      58.719  19.899  51.267  1.00 58.55      A    C
ATOM   3812  N   MET A 574      57.398  18.840  56.151  1.00 50.54      A    N
ATOM   3813  CA  MET A 574      58.279  19.854  56.712  1.00 43.46      A    C
ATOM   3814  C   MET A 574      59.194  19.254  57.764  1.00 45.86      A    C
ATOM   3815  O   MET A 574      60.375  19.604  57.839  1.00 54.17      A    O
ATOM   3816  CB  MET A 574      57.456  20.995  57.307  1.00 47.64      A    C
ATOM   3817  CG  MET A 574      56.755  21.857  56.261  1.00 44.28      A    C
ATOM   3818  SD  MET A 574      57.921  22.588  55.106  1.00 49.80      A    S
ATOM   3819  CE  MET A 574      58.989  23.504  56.214  1.00 39.89      A    C
ATOM   3820  N   PHE A 575      58.674  18.347  58.591  1.00 50.62      A    N
ATOM   3821  CA  PHE A 575      59.517  17.756  59.628  1.00 47.59      A    C
ATOM   3822  C   PHE A 575      60.597  16.867  59.018  1.00 48.36      A    C
ATOM   3823  O   PHE A 575      61.761  16.933  59.429  1.00 48.94      A    O
ATOM   3824  CB  PHE A 575      58.659  16.989  60.636  1.00 45.30      A    C
ATOM   3825  CG  PHE A 575      58.283  17.796  61.864  1.00 45.60      A    C
ATOM   3826  CD1 PHE A 575      59.214  18.070  62.843  1.00 41.60      A    C
ATOM   3827  CD2 PHE A 575      56.999  18.284  62.029  1.00 46.41      A    C
ATOM   3828  CE1 PHE A 575      58.866  18.797  63.964  1.00 44.90      A    C
ATOM   3829  CE2 PHE A 575      56.653  19.030  63.148  1.00 38.42      A    C
ATOM   3830  CZ  PHE A 575      57.577  19.284  64.109  1.00 40.17      A    C
ATOM   3831  N   GLU A 576      60.253  16.081  57.996  1.00 45.60      A    N
ATOM   3832  CA  GLU A 576      61.243  15.184  57.405  1.00 49.95      A    C
ATOM   3833  C   GLU A 576      62.318  15.951  56.646  1.00 57.11      A    C
ATOM   3834  O   GLU A 576      63.511  15.655  56.791  1.00 64.74      A    O
ATOM   3835  CB  GLU A 576      60.557  14.155  56.496  1.00 48.55      A    C
ATOM   3836  CG  GLU A 576      59.730  13.138  57.301  1.00 49.35      A    C
ATOM   3837  CD  GLU A 576      59.023  12.101  56.448  1.00 52.55      A    C
ATOM   3838  OE1 GLU A 576      59.413  11.913  55.275  1.00 60.77      A    O
ATOM   3839  OE2 GLU A 576      58.088  11.449  56.962  1.00 48.85      A    O
ATOM   3840  N   ARG A 577      61.926  16.961  55.861  1.00 57.80      A    N
ATOM   3841  CA  ARG A 577      62.833  17.656  54.953  1.00 57.56      A    C
ATOM   3842  C   ARG A 577      63.243  19.072  55.384  1.00 55.45      A    C
ATOM   3843  O   ARG A 577      64.088  19.675  54.710  1.00 50.47      A    O
ATOM   3844  CB  ARG A 577      62.206  17.727  53.559  1.00 53.29      A    C
ATOM   3845  CG  ARG A 577      61.726  16.396  53.053  1.00 56.53      A    C
ATOM   3846  CD  ARG A 577      62.871  15.478  52.718  1.00 56.49      A    C
ATOM   3847  NE  ARG A 577      62.470  14.541  51.676  1.00 55.02      A    N
ATOM   3848  CZ  ARG A 577      62.363  14.875  50.399  1.00 52.12      A    C
ATOM   3849  NH1 ARG A 577      62.641  16.099  49.981  1.00 54.60      A    N
ATOM   3850  NH2 ARG A 577      61.972  13.961  49.519  1.00 52.32      A    N
ATOM   3851  N   HIS A 578      62.640  19.654  56.427  1.00 52.70      A    N
ATOM   3852  CA  HIS A 578      63.066  20.995  56.830  1.00 48.50      A    C
ATOM   3853  C   HIS A 578      62.901  21.231  58.324  1.00 50.95      A    C
ATOM   3854  O   HIS A 578      62.322  22.252  58.718  1.00 56.81      A    O
ATOM   3855  CB  HIS A 578      62.272  22.076  56.085  1.00 48.78      A    C
ATOM   3856  CG  HIS A 578      62.511  22.093  54.611  1.00 49.70      A    C
ATOM   3857  ND1 HIS A 578      63.629  22.662  54.045  1.00 52.98      A    N
ATOM   3858  CD2 HIS A 578      61.788  21.581  53.588  1.00 49.21      A    C
ATOM   3859  CE1 HIS A 578      63.581  22.503  52.733  1.00 49.78      A    C
ATOM   3860  NE2 HIS A 578      62.471  21.857  52.429  1.00 47.06      A    N
ATOM   3861  N   PRO A 579      63.399  20.350  59.189  1.00 47.45      A    N
ATOM   3862  CA  PRO A 579      63.188  20.560  60.629  1.00 48.09      A    C
ATOM   3863  C   PRO A 579      63.828  21.838  61.138  1.00 53.18      A    C
ATOM   3864  O   PRO A 579      63.424  22.351  62.188  1.00 53.75      A    O
ATOM   3865  CB  PRO A 579      63.824  19.314  61.260  1.00 54.93      A    C
ATOM   3866  CG  PRO A 579      64.891  18.922  60.290  1.00 51.08      A    C
ATOM   3867  CD  PRO A 579      64.368  19.271  58.924  1.00 55.42      A    C
ATOM   3868  N   ASP A 580      64.848  22.342  60.446  1.00 54.57      A    N
ATOM   3869  CA  ASP A 580      65.393  23.654  60.765  1.00 54.41      A    C
ATOM   3870  C   ASP A 580      64.332  24.731  60.577  1.00 53.09      A    C
ATOM   3871  O   ASP A 580      64.053  25.514  61.489  1.00 52.19      A    O
ATOM   3872  CB  ASP A 580      66.605  23.929  59.866  1.00 60.92      A    C
ATOM   3873  CG  ASP A 580      66.378  23.464  58.424  1.00 60.34      A    C
ATOM   3874  OD1 ASP A 580      65.981  22.292  58.247  1.00 67.91      A    O
ATOM   3875  OD2 ASP A 580      66.570  24.252  57.470  1.00 54.27      A    O
ATOM   3876  N   GLU A 581      63.680  24.733  59.413  1.00 54.35      A    N
ATOM   3877  CA  GLU A 581      62.638  25.710  59.142  1.00 51.26      A    C
ATOM   3878  C   GLU A 581      61.492  25.607  60.146  1.00 50.82      A    C
ATOM   3879  O   GLU A 581      60.932  26.628  60.563  1.00 51.70      A    O
ATOM   3880  CB  GLU A 581      62.130  25.532  57.713  1.00 53.37      A    C
ATOM   3881  CG  GLU A 581      63.084  26.071  56.627  1.00 59.13      A    C
ATOM   3882  CD  GLU A 581      63.368  27.574  56.731  1.00 64.33      A    C
ATOM   3883  OE1 GLU A 581      64.080  28.002  57.674  1.00 64.81      A    O
ATOM   3884  OE2 GLU A 581      62.879  28.330  55.865  1.00 63.82      A    O
ATOM   3885  N   VAL A 582      61.124  24.389  60.551  1.00 49.83      A    N
ATOM   3886  CA  VAL A 582      60.061  24.253  61.545  1.00 46.33      A    C
ATOM   3887  C   VAL A 582      60.417  25.005  62.825  1.00 46.61      A    C
ATOM   3888  O   VAL A 582      59.568  25.687  63.409  1.00 50.77      A    O
ATOM   3889  CB  VAL A 582      59.739  22.767  61.809  1.00 45.63      A    C
ATOM   3890  CG1 VAL A 582      58.823  22.620  63.006  1.00 39.71      A    C
ATOM   3891  CG2 VAL A 582      59.064  22.164  60.597  1.00 40.57      A    C
ATOM   3892  N   GLN A 583      61.674  24.927  63.273  1.00 46.79      A    N
ATOM   3893  CA  GLN A 583      62.015  25.600  64.526  1.00 48.40      A    C
ATOM   3894  C   GLN A 583      61.940  27.114  64.399  1.00 45.42      A    C
ATOM   3895  O   GLN A 583      61.651  27.806  65.384  1.00 40.47      A    O
ATOM   3896  CB  GLN A 583      63.401  25.187  65.012  1.00 52.33      A    C
ATOM   3897  CG  GLN A 583      63.469  23.778  65.551  1.00 50.96      A    C
ATOM   3898  CD  GLN A 583      62.458  23.510  66.653  1.00 52.27      A    C
ATOM   3899  OE1 GLN A 583      62.447  24.171  67.704  1.00 44.59      A    O
ATOM   3900  NE2 GLN A 583      61.604  22.517  66.421  1.00 48.52      A    N
ATOM   3901  N   ARG A 584      62.201  27.647  63.209  1.00 49.26      A    N
ATOM   3902  CA  ARG A 584      62.114  29.088  63.032  1.00 45.91      A    C
ATOM   3903  C   ARG A 584      60.660  29.546  63.095  1.00 43.02      A    C
ATOM   3904  O   ARG A 584      60.328  30.484  63.827  1.00 42.53      A    O
ATOM   3905  CB  ARG A 584      62.787  29.487  61.716  1.00 53.14      A    C
ATOM   3906  CG  ARG A 584      63.104  30.988  61.605  1.00 54.36      A    C
ATOM   3907  CD  ARG A 584      64.041  31.262  60.433  1.00 55.45      A    C
ATOM   3908  NE  ARG A 584      63.480  30.860  59.150  1.00 48.96      A    N
ATOM   3909  CZ  ARG A 584      62.946  31.704  58.282  1.00 51.06      A    C
ATOM   3910  NH1 ARG A 584      62.917  33.004  58.519  1.00 56.91      A    N
ATOM   3911  NH2 ARG A 584      62.435  31.234  57.147  1.00 56.34      A    N
ATOM   3912  N   MET A 585      59.767  28.834  62.398  1.00 48.13      A    N
ATOM   3913  CA  MET A 585      58.334  29.096  62.516  1.00 37.93      A    C
ATOM   3914  C   MET A 585      57.877  29.034  63.972  1.00 42.58      A    C
ATOM   3915  O   MET A 585      57.149  29.916  64.446  1.00 42.94      A    O
ATOM   3916  CB  MET A 585      57.540  28.106  61.671  1.00 34.62      A    C
ATOM   3917  CG  MET A 585      56.025  28.258  61.834  1.00 36.22      A    C
ATOM   3918  SD  MET A 585      55.061  26.746  61.507  1.00 40.41      A    S
ATOM   3919  CE  MET A 585      55.505  25.791  62.956  1.00 39.34      A    C
ATOM   3920  N   LEU A 586      58.290  27.987  64.697  1.00 35.33      A    N
ATOM   3921  CA  LEU A 586      57.886  27.839  66.089  1.00 32.09      A    C
ATOM   3922  C   LEU A 586      58.426  28.965  66.934  1.00 35.31      A    C
ATOM   3923  O   LEU A 586      57.776  29.395  67.894  1.00 39.18      A    O
ATOM   3924  CB  LEU A 586      58.372  26.491  66.639  1.00 42.24      A    C
ATOM   3925  CG  LEU A 586      57.615  25.231  66.178  1.00 37.54      A    C
ATOM   3926  CD1 LEU A 586      58.329  23.980  66.602  1.00 43.35      A    C
ATOM   3927  CD2 LEU A 586      56.215  25.205  66.745  1.00 34.65      A    C
ATOM   3928  N   SER A 587      59.608  29.472  66.594  1.00 41.81      A    N
ATOM   3929  CA  SER A 587      60.132  30.622  67.325  1.00 39.09      A    C
ATOM   3930  C   SER A 587      59.183  31.819  67.248  1.00 43.78      A    C
ATOM   3931  O   SER A 587      59.080  32.590  68.214  1.00 45.72      A    O
ATOM   3932  CB  SER A 587      61.510  30.995  66.794  1.00 40.07      A    C
ATOM   3933  OG  SER A 587      61.930  32.203  67.389  1.00 59.41      A    O
ATOM   3934  N   ALA A 588      58.474  31.981  66.121  1.00 37.99      A    N
ATOM   3935  CA  ALA A 588      57.436  33.003  66.034  1.00 43.13      A    C
ATOM   3936  C   ALA A 588      56.194  32.606  66.832  1.00 43.80      A    C
ATOM   3937  O   ALA A 588      55.733  33.360  67.696  1.00 43.48      A    O
ATOM   3938  CB  ALA A 588      57.063  33.248  64.572  1.00 37.75      A    C
ATOM   3939  N   THR A 589      55.666  31.399  66.601  1.00 35.88      A    N
ATOM   3940  CA  THR A 589      54.414  31.045  67.257  1.00 35.94      A    C
ATOM   3941  C   THR A 589      54.593  30.903  68.767  1.00 40.44      A    C
ATOM   3942  O   THR A 589      53.659  31.188  69.527  1.00 43.70      A    O
ATOM   3943  CB  THR A 589      53.833  29.758  66.656  1.00 33.74      A    C
ATOM   3944  OG1 THR A 589      54.606  28.626  67.075  1.00 30.92      A    O
ATOM   3945  CG2 THR A 589      53.796  29.824  65.117  1.00 27.08      A    C
ATOM   3946  N   ARG A 590      55.774  30.479  69.229  1.00 36.33      A    N
ATOM   3947  CA  ARG A 590      55.997  30.397  70.670  1.00 40.84      A    C
ATOM   3948  C   ARG A 590      56.001  31.770  71.328  1.00 39.55      A    C
ATOM   3949  O   ARG A 590      55.928  31.864  72.562  1.00 40.28      A    O
ATOM   3950  CB  ARG A 590      57.315  29.667  70.967  1.00 36.03      A    C
ATOM   3951  CG  ARG A 590      57.200  28.155  70.929  1.00 38.63      A    C
ATOM   3952  CD  ARG A 590      58.535  27.404  70.840  1.00 37.53      A    C
ATOM   3953  NE  ARG A 590      58.287  25.971  70.727  1.00 39.37      A    N
ATOM   3954  CZ  ARG A 590      59.153  25.076  70.267  1.00 44.14      A    C
ATOM   3955  NH1 ARG A 590      60.382  25.414  69.913  1.00 46.74      A    N
ATOM   3956  NH2 ARG A 590      58.758  23.818  70.104  1.00 42.07      A    N
ATOM   3957  N   GLN A 591      56.085  32.831  70.539  1.00 37.37      A    N
ATOM   3958  CA  GLN A 591      56.089  34.179  71.068  1.00 42.49      A    C
ATOM   3959  C   GLN A 591      54.915  35.003  70.570  1.00 42.19      A    C
ATOM   3960  O   GLN A 591      54.722  36.122  71.047  1.00 44.80      A    O
ATOM   3961  CB  GLN A 591      57.414  34.868  70.724  1.00 43.02      A    C
ATOM   3962  CG  GLN A 591      58.609  34.060  71.179  1.00 51.93      A    C
ATOM   3963  CD  GLN A 591      59.865  34.883  71.328  1.00 63.53      A    C
ATOM   3964  OE1 GLN A 591      60.759  34.840  70.476  1.00 67.35      A    O
ATOM   3965  NE2 GLN A 591      59.927  35.675  72.402  1.00 61.20      A    N
ATOM   3966  N   GLY A 592      54.098  34.463  69.671  1.00 43.80      A    N
ATOM   3967  CA  GLY A 592      52.910  35.154  69.226  1.00 44.84      A    C
ATOM   3968  C   GLY A 592      53.129  36.126  68.096  1.00 42.73      A    C
ATOM   3969  O   GLY A 592      52.311  37.028  67.908  1.00 35.54      A    O
ATOM   3970  N   ARG A 593      54.228  35.996  67.362  1.00 43.69      A    N
ATOM   3971  CA  ARG A 593      54.477  36.837  66.199  1.00 41.79      A    C
ATOM   3972  C   ARG A 593      53.801  36.217  64.975  1.00 40.36      A    C
ATOM   3973  O   ARG A 593      54.434  35.645  64.081  1.00 38.49      A    O
ATOM   3974  CB  ARG A 593      55.973  37.012  65.986  1.00 45.61      A    C
ATOM   3975  CG  ARG A 593      56.744  37.357  67.221  1.00 45.04      A    C
ATOM   3976  CD  ARG A 593      58.175  37.735  66.840  1.00 54.21      A    C
ATOM   3977  NE  ARG A 593      59.141  37.494  67.908  1.00 66.80      A    N
ATOM   3978  CZ  ARG A 593      59.150  38.123  69.079  1.00 63.46      A    C
ATOM   3979  NH1 ARG A 593      58.216  39.007  69.402  1.00 58.61      A    N
ATOM   3980  NH2 ARG A 593      60.126  37.866  69.948  1.00 63.02      A    N
ATOM   3981  N   TRP A 594      52.474  36.369  64.942  1.00 34.81      A    N
ATOM   3982  CA  TRP A 594      51.685  35.723  63.899  1.00 36.35      A    C
ATOM   3983  C   TRP A 594      51.963  36.326  62.530  1.00 38.76      A    C
ATOM   3984  O   TRP A 594      51.791  35.644  61.517  1.00 42.87      A    O
ATOM   3985  CB  TRP A 594      50.191  35.794  64.261  1.00 35.85      A    C
ATOM   3986  CG  TRP A 594      50.016  35.296  65.641  1.00 40.28      A    C
ATOM   3987  CD1 TRP A 594      49.774  36.038  66.761  1.00 40.72      A    C
ATOM   3988  CD2 TRP A 594      50.173  33.942  66.081  1.00 37.29      A    C
ATOM   3989  NE1 TRP A 594      49.744  35.220  67.877  1.00 39.03      A    N
ATOM   3990  CE2 TRP A 594      49.990  33.931  67.485  1.00 37.04      A    C
ATOM   3991  CE3 TRP A 594      50.436  32.737  65.424  1.00 35.69      A    C
ATOM   3992  CZ2 TRP A 594      50.058  32.763  68.241  1.00 32.99      A    C
ATOM   3993  CZ3 TRP A 594      50.507  31.575  66.181  1.00 38.41      A    C
ATOM   3994  CH2 TRP A 594      50.313  31.601  67.574  1.00 35.33      A    C
ATOM   3995  N   ALA A 595      52.383  37.596  62.471  1.00 43.32      A    N
ATOM   3996  CA  ALA A 595      52.734  38.196  61.185  1.00 42.68      A    C
ATOM   3997  C   ALA A 595      54.019  37.590  60.637  1.00 44.07      A    C
ATOM   3998  O   ALA A 595      54.097  37.234  59.451  1.00 44.35      A    O
ATOM   3999  CB  ALA A 595      52.866  39.712  61.331  1.00 42.93      A    C
ATOM   4000  N   GLU A 596      55.042  37.469  61.491  1.00 39.81      A    N
ATOM   4001  CA  GLU A 596      56.275  36.806  61.082  1.00 42.10      A    C
ATOM   4002  C   GLU A 596      56.044  35.325  60.772  1.00 47.08      A    C
ATOM   4003  O   GLU A 596      56.623  34.791  59.820  1.00 51.34      A    O
ATOM   4004  CB  GLU A 596      57.346  36.959  62.162  1.00 44.92      A    C
ATOM   4005  CG  GLU A 596      58.650  36.210  61.824  1.00 53.10      A    C
ATOM   4006  CD  GLU A 596      59.629  36.140  62.991  1.00 57.74      A    C
ATOM   4007  OE1 GLU A 596      59.761  37.146  63.733  1.00 63.90      A    O
ATOM   4008  OE2 GLU A 596      60.258  35.066  63.174  1.00 57.08      A    O
ATOM   4009  N   TYR A 597      55.189  34.648  61.551  1.00 42.69      A    N
ATOM   4010  CA  TYR A 597      54.853  33.255  61.251  1.00 41.39      A    C
ATOM   4011  C   TYR A 597      54.216  33.129  59.870  1.00 40.57      A    C
ATOM   4012  O   TYR A 597      54.624  32.293  59.053  1.00 38.77      A    O
ATOM   4013  CB  TYR A 597      53.915  32.701  62.329  1.00 40.06      A    C
ATOM   4014  CG  TYR A 597      52.905  31.696  61.815  1.00 45.09      A    C
ATOM   4015  CD1 TYR A 597      53.266  30.363  61.638  1.00 39.64      A    C
ATOM   4016  CD2 TYR A 597      51.589  32.068  61.514  1.00 40.19      A    C
ATOM   4017  CE1 TYR A 597      52.372  29.429  61.167  1.00 39.74      A    C
ATOM   4018  CE2 TYR A 597      50.672  31.123  61.040  1.00 39.79      A    C
ATOM   4019  CZ  TYR A 597      51.079  29.801  60.873  1.00 44.60      A    C
ATOM   4020  OH  TYR A 597      50.221  28.834  60.391  1.00 38.91      A    O
ATOM   4021  N   LYS A 598      53.227  33.977  59.576  1.00 45.15      A    N
ATOM   4022  CA  LYS A 598      52.599  33.937  58.259  1.00 43.61      A    C
ATOM   4023  C   LYS A 598      53.608  34.242  57.169  1.00 42.74      A    C
ATOM   4024  O   LYS A 598      53.548  33.656  56.079  1.00 46.74      A    O
ATOM   4025  CB  LYS A 598      51.434  34.928  58.191  1.00 39.87      A    C
ATOM   4026  CG  LYS A 598      50.655  34.858  56.890  1.00 42.81      A    C
ATOM   4027  CD  LYS A 598      50.090  33.465  56.681  1.00 37.57      A    C
ATOM   4028  CE  LYS A 598      49.361  33.352  55.359  1.00 41.28      A    C
ATOM   4029  NZ  LYS A 598      48.783  31.961  55.142  1.00 44.71      A    N
ATOM   4030  N   ALA A 599      54.556  35.129  57.463  1.00 38.11      A    N
ATOM   4031  CA  ALA A 599      55.612  35.455  56.514  1.00 43.01      A    C
ATOM   4032  C   ALA A 599      56.470  34.239  56.221  1.00 42.15      A    C
ATOM   4033  O   ALA A 599      56.763  33.932  55.060  1.00 43.71      A    O
ATOM   4034  CB  ALA A 599      56.468  36.594  57.074  1.00 49.33      A    C
ATOM   4035  N   ILE A 600      56.864  33.522  57.276  1.00 47.69      A    N
ATOM   4036  CA  ILE A 600      57.712  32.344  57.131  1.00 38.70      A    C
ATOM   4037  C   ILE A 600      57.036  31.302  56.247  1.00 44.21      A    C
ATOM   4038  O   ILE A 600      57.621  30.822  55.265  1.00 46.84      A    O
ATOM   4039  CB  ILE A 600      58.038  31.767  58.517  1.00 40.91      A    C
ATOM   4040  CG1 ILE A 600      58.955  32.704  59.299  1.00 40.03      A    C
ATOM   4041  CG2 ILE A 600      58.656  30.372  58.386  1.00 50.01      A    C
ATOM   4042  CD1 ILE A 600      59.053  32.326  60.777  1.00 41.40      A    C
ATOM   4043  N   ILE A 601      55.793  30.929  56.579  1.00 43.75      A    N
ATOM   4044  CA  ILE A 601      55.190  29.782  55.895  1.00 38.75      A    C
ATOM   4045  C   ILE A 601      54.809  30.128  54.460  1.00 47.24      A    C
ATOM   4046  O   ILE A 601      54.783  29.238  53.590  1.00 46.91      A    O
ATOM   4047  CB  ILE A 601      54.000  29.209  56.694  1.00 43.18      A    C
ATOM   4048  CG1 ILE A 601      52.826  30.182  56.764  1.00 39.92      A    C
ATOM   4049  CG2 ILE A 601      54.448  28.811  58.108  1.00 41.99      A    C
ATOM   4050  CD1 ILE A 601      51.557  29.584  57.364  1.00 39.90      A    C
ATOM   4051  N   SER A 602      54.525  31.413  54.173  1.00 49.30      A    N
ATOM   4052  CA  SER A 602      54.248  31.811  52.795  1.00 44.18      A    C
ATOM   4053  C   SER A 602      55.491  31.724  51.924  1.00 46.29      A    C
ATOM   4054  O   SER A 602      55.385  31.400  50.734  1.00 53.13      A    O
ATOM   4055  CB  SER A 602      53.671  33.224  52.749  1.00 49.70      A    C
ATOM   4056  OG  SER A 602      52.421  33.283  53.412  1.00 52.67      A    O
ATOM   4057  N   GLY A 603      56.673  31.965  52.497  1.00 41.77      A    N
ATOM   4058  CA  GLY A 603      57.904  31.614  51.799  1.00 47.76      A    C
ATOM   4059  C   GLY A 603      57.982  30.134  51.431  1.00 53.87      A    C
ATOM   4060  O   GLY A 603      58.196  29.792  50.261  1.00 53.25      A    O
ATOM   4061  N   TRP A 604      57.786  29.235  52.420  1.00 44.90      A    N
ATOM   4062  CA  TRP A 604      57.764  27.791  52.146  1.00 48.02      A    C
ATOM   4063  C   TRP A 604      56.858  27.456  50.971  1.00 48.43      A    C
ATOM   4064  O   TRP A 604      57.197  26.613  50.134  1.00 53.03      A    O
ATOM   4065  CB  TRP A 604      57.268  26.984  53.354  1.00 44.02      A    C
ATOM   4066  CG  TRP A 604      58.017  27.130  54.619  1.00 41.56      A    C
ATOM   4067  CD1 TRP A 604      59.218  27.722  54.797  1.00 46.10      A    C
ATOM   4068  CD2 TRP A 604      57.608  26.653  55.906  1.00 43.49      A    C
ATOM   4069  NE1 TRP A 604      59.594  27.650  56.122  1.00 50.18      A    N
ATOM   4070  CE2 TRP A 604      58.616  26.995  56.819  1.00 44.49      A    C
ATOM   4071  CE3 TRP A 604      56.485  25.968  56.370  1.00 45.28      A    C
ATOM   4072  CZ2 TRP A 604      58.533  26.687  58.168  1.00 49.00      A    C
ATOM   4073  CZ3 TRP A 604      56.407  25.650  57.708  1.00 37.49      A    C
ATOM   4074  CH2 TRP A 604      57.422  26.012  58.592  1.00 46.65      A    C
ATOM   4075  N   ALA A 605      55.679  28.075  50.916  1.00 48.04      A    N
ATOM   4076  CA  ALA A 605      54.701  27.715  49.903  1.00 40.30      A    C
ATOM   4077  C   ALA A 605      55.149  28.088  48.499  1.00 49.88      A    C
ATOM   4078  O   ALA A 605      54.635  27.511  47.531  1.00 39.63      A    O
ATOM   4079  CB  ALA A 605      53.367  28.378  50.220  1.00 49.68      A    C
ATOM   4080  N   ASN A 606      56.083  29.042  48.378  1.00 59.09      A    N
ATOM   4081  CA  ASN A 606      56.663  29.435  47.094  1.00 56.91      A    C
ATOM   4082  C   ASN A 606      57.788  28.489  46.683  1.00 55.18      A    C
ATOM   4083  O   ASN A 606      57.756  27.896  45.598  1.00 62.80      A    O
ATOM   4084  CB  ASN A 606      57.198  30.874  47.165  1.00 56.51      A    C
ATOM   4085  CG  ASN A 606      56.095  31.915  47.262  1.00 58.17      A    C
ATOM   4086  OD1 ASN A 606      55.020  31.750  46.684  1.00 65.61      A    O
ATOM   4087  ND2 ASN A 606      56.370  33.013  47.971  1.00 54.42      A    N
ATOM   4088  N   GLN A 607      58.810  28.364  47.529  1.00 55.98      A    N
ATOM   4089  CA  GLN A 607      59.958  27.510  47.235  1.00 62.45      A    C
ATOM   4090  C   GLN A 607      59.585  26.028  47.222  1.00 63.59      A    C
ATOM   4091  O   GLN A 607      59.505  25.406  46.154  1.00 63.82      A    O
ATOM   4092  CB  GLN A 607      61.045  27.756  48.267  1.00 52.84      A    C
ATOM   4093  CG  GLN A 607      61.205  29.207  48.576  1.00 49.40      A    C
ATOM   4094  CD  GLN A 607      62.068  29.424  49.794  1.00 66.30      A    C
ATOM   4095  OE1 GLN A 607      62.714  28.489  50.285  1.00 61.35      A    O
ATOM   4096  NE2 GLN A 607      62.060  30.653  50.321  1.00 66.27      A    N
ATOM   4097  N   TYR A 608      59.292  25.468  48.406  1.00 57.26      A    N
ATOM   4098  CA  TYR A 608      59.174  24.023  48.589  1.00 51.59      A    C
ATOM   4099  C   TYR A 608      57.995  23.420  47.889  1.00 56.27      A    C
ATOM   4100  O   TYR A 608      57.800  22.216  48.089  1.00 51.41      A    O
ATOM   4101  CB  TYR A 608      59.083  23.697  50.073  1.00 43.96      A    C
ATOM   4102  CG  TYR A 608      60.172  24.335  50.880  1.00 44.82      A    C
ATOM   4103  CD1 TYR A 608      61.437  24.529  50.343  1.00 50.23      A    C
ATOM   4104  CD2 TYR A 608      59.938  24.762  52.179  1.00 46.54      A    C
ATOM   4105  CE1 TYR A 608      62.444  25.141  51.076  1.00 44.71      A    C
ATOM   4106  CE2 TYR A 608      60.937  25.365  52.926  1.00 48.70      A    C
ATOM   4107  CZ  TYR A 608      62.189  25.547  52.369  1.00 47.69      A    C
ATOM   4108  OH  TYR A 608      63.181  26.150  53.105  1.00 52.52      A    O
ATOM   4109  N   GLN A 609      57.197  24.118  47.078  1.00 53.75      A    N
ATOM   4110  CA  GLN A 609      56.073  23.446  46.431  1.00 55.40      A    C
ATOM   4111  C   GLN A 609      56.559  22.322  45.530  1.00 61.05      A    C
ATOM   4112  O   GLN A 609      55.897  21.282  45.405  1.00 54.93      A    O
ATOM   4113  CB  GLN A 609      55.231  24.442  45.639  1.00 52.96      A    C
ATOM   4114  CG  GLN A 609      54.150  23.776  44.807  1.00 44.43      A    C
ATOM   4115  CD  GLN A 609      53.310  22.828  45.633  1.00 52.62      A    C
ATOM   4116  OE1 GLN A 609      52.768  23.206  46.666  1.00 56.55      A    O
ATOM   4117  NE2 GLN A 609      53.210  21.585  45.190  1.00 52.64      A    N
ATOM   4118  N   SER A 610      57.698  22.531  44.863  1.00 64.11      A    N
ATOM   4119  CA  SER A 610      58.301  21.475  44.059  1.00 64.77      A    C
ATOM   4120  C   SER A 610      58.647  20.269  44.922  1.00 58.49      A    C
ATOM   4121  O   SER A 610      58.215  19.144  44.647  1.00 63.44      A    O
ATOM   4122  CB  SER A 610      59.548  22.007  43.347  1.00 62.11      A    C
ATOM   4123  OG  SER A 610      59.203  22.914  42.317  1.00 68.06      A    O
ATOM   4124  N   GLU A 611      59.430  20.491  45.978  1.00 59.37      A    N
ATOM   4125  CA  GLU A 611      59.790  19.401  46.876  1.00 61.21      A    C
ATOM   4126  C   GLU A 611      58.547  18.663  47.362  1.00 61.31      A    C
ATOM   4127  O   GLU A 611      58.449  17.439  47.233  1.00 67.43      A    O
ATOM   4128  CB  GLU A 611      60.599  19.949  48.054  1.00 54.33      A    C
ATOM   4129  CG  GLU A 611      61.485  18.919  48.723  1.00 57.94      A    C
ATOM   4130  CD  GLU A 611      62.310  19.515  49.843  1.00 62.93      A    C
ATOM   4131  OE1 GLU A 611      62.334  20.762  49.965  1.00 64.27      A    O
ATOM   4132  OE2 GLU A 611      62.937  18.743  50.600  1.00 58.87      A    O
ATOM   4133  N   PHE A 612      57.555  19.411  47.857  1.00 62.91      A    N
ATOM   4134  CA  PHE A 612      56.354  18.802  48.421  1.00 57.09      A    C
ATOM   4135  C   PHE A 612      55.629  17.954  47.390  1.00 56.44      A    C
ATOM   4136  O   PHE A 612      55.253  16.811  47.671  1.00 59.12      A    O
ATOM   4137  CB  PHE A 612      55.422  19.879  48.976  1.00 54.60      A    C
ATOM   4138  CG  PHE A 612      54.152  19.338  49.603  1.00 49.70      A    C
ATOM   4139  CD1 PHE A 612      54.197  18.631  50.794  1.00 47.22      A    C
ATOM   4140  CD2 PHE A 612      52.916  19.571  49.028  1.00 50.45      A    C
ATOM   4141  CE1 PHE A 612      53.045  18.160  51.380  1.00 42.26      A    C
ATOM   4142  CE2 PHE A 612      51.754  19.090  49.620  1.00 45.73      A    C
ATOM   4143  CZ  PHE A 612      51.822  18.387  50.792  1.00 39.29      A    C
ATOM   4144  N   ALA A 613      55.404  18.501  46.195  1.00 58.87      A    N
ATOM   4145  CA  ALA A 613      54.696  17.739  45.170  1.00 58.48      A    C
ATOM   4146  C   ALA A 613      55.441  16.449  44.846  1.00 70.27      A    C
ATOM   4147  O   ALA A 613      54.830  15.380  44.712  1.00 67.74      A    O
ATOM   4148  CB  ALA A 613      54.512  18.586  43.912  1.00 53.90      A    C
ATOM   4149  N   GLN A 614      56.767  16.537  44.716  1.00 70.54      A    N
ATOM   4150  CA  GLN A 614      57.585  15.347  44.513  1.00 67.91      A    C
ATOM   4151  C   GLN A 614      57.542  14.425  45.730  1.00 62.84      A    C
ATOM   4152  O   GLN A 614      57.369  13.211  45.586  1.00 71.88      A    O
ATOM   4153  CB  GLN A 614      59.020  15.770  44.190  1.00 74.41      A    C
ATOM   4154  CG  GLN A 614      60.012  14.624  44.051  1.00 82.71      A    C
ATOM   4155  CD  GLN A 614      61.442  15.097  43.798  1.00 86.46      A    C
ATOM   4156  OE1 GLN A 614      61.706  16.297  43.639  1.00 86.59      A    O
ATOM   4157  NE2 GLN A 614      62.372  14.146  43.753  1.00 75.70      A    N
ATOM   4158  N   TRP A 615      57.657  14.986  46.936  1.00 62.25      A    N
ATOM   4159  CA  TRP A 615      57.691  14.177  48.153  1.00 54.54      A    C
ATOM   4160  C   TRP A 615      56.387  13.429  48.403  1.00 59.18      A    C
ATOM   4161  O   TRP A 615      56.405  12.350  49.002  1.00 64.96      A    O
ATOM   4162  CB  TRP A 615      58.031  15.058  49.347  1.00 55.73      A    C
ATOM   4163  CG  TRP A 615      58.038  14.341  50.681  1.00 57.85      A    C
ATOM   4164  CD1 TRP A 615      59.105  13.731  51.277  1.00 55.55      A    C
ATOM   4165  CD2 TRP A 615      56.944  14.214  51.600  1.00 57.95      A    C
ATOM   4166  NE1 TRP A 615      58.737  13.212  52.494  1.00 53.76      A    N
ATOM   4167  CE2 TRP A 615      57.417  13.495  52.715  1.00 55.78      A    C
ATOM   4168  CE3 TRP A 615      55.607  14.623  51.579  1.00 55.13      A    C
ATOM   4169  CZ2 TRP A 615      56.605  13.183  53.799  1.00 51.54      A    C
ATOM   4170  CZ3 TRP A 615      54.804  14.321  52.661  1.00 50.27      A    C
ATOM   4171  CH2 TRP A 615      55.308  13.610  53.759  1.00 48.60      A    C
ATOM   4172  N   THR A 616      55.249  13.985  47.988  1.00 64.46      A    N
ATOM   4173  CA  THR A 616      53.980  13.287  48.167  1.00 60.03      A    C
ATOM   4174  C   THR A 616      53.778  12.186  47.133  1.00 70.90      A    C
ATOM   4175  O   THR A 616      53.051  11.220  47.399  1.00 70.13      A    O
ATOM   4176  CB  THR A 616      52.809  14.268  48.121  1.00 54.34      A    C
ATOM   4177  OG1 THR A 616      52.796  14.949  46.861  1.00 66.89      A    O
ATOM   4178  CG2 THR A 616      52.918  15.277  49.249  1.00 51.30      A    C
ATOM   4179  N   GLU A 617      54.376  12.319  45.946  1.00 70.21      A    N
ATOM   4180  CA  GLU A 617      54.255  11.250  44.961  1.00 68.11      A    C
ATOM   4181  C   GLU A 617      55.063  10.037  45.385  1.00 68.62      A    C
ATOM   4182  O   GLU A 617      54.668   8.901  45.104  1.00 65.14      A    O
ATOM   4183  CB  GLU A 617      54.698  11.730  43.580  1.00 74.58      A    C
ATOM   4184  CG  GLU A 617      53.965  12.972  43.070  1.00 80.73      A    C
ATOM   4185  CD  GLU A 617      52.436  12.874  43.167  1.00 87.28      A    C
ATOM   4186  OE1 GLU A 617      51.874  11.772  42.950  1.00 84.13      A    O
ATOM   4187  OE2 GLU A 617      51.797  13.914  43.459  1.00 89.45      A    O
ATOM   4188  N   ALA A 618      56.202  10.263  46.048  1.00 71.16      A    N
ATOM   4189  CA  ALA A 618      56.977   9.157  46.600  1.00 72.64      A    C
ATOM   4190  C   ALA A 618      56.153   8.353  47.599  1.00 72.99      A    C
ATOM   4191  O   ALA A 618      56.206   7.117  47.604  1.00 74.32      A    O
ATOM   4192  CB  ALA A 618      58.250   9.684  47.257  1.00 63.14      A    C
ATOM   4193  N   LEU A 619      55.384   9.038  48.453  1.00 69.82      A    N
ATOM   4194  CA  LEU A 619      54.520   8.334  49.398  1.00 64.78      A    C
ATOM   4195  C   LEU A 619      53.497   7.465  48.678  1.00 66.32      A    C
ATOM   4196  O   LEU A 619      53.157   6.375  49.148  1.00 71.01      A    O
ATOM   4197  CB  LEU A 619      53.813   9.332  50.307  1.00 64.27      A    C
ATOM   4198  CG  LEU A 619      54.545   9.816  51.559  1.00 60.79      A    C
ATOM   4199  CD1 LEU A 619      53.736  10.928  52.220  1.00 51.99      A    C
ATOM   4200  CD2 LEU A 619      54.761   8.675  52.527  1.00 44.37      A    C
ATOM   4201  N   ALA A 620      52.985   7.935  47.541  1.00 70.02      A    N
ATOM   4202  CA  ALA A 620      52.034   7.144  46.773  1.00 72.77      A    C
ATOM   4203  C   ALA A 620      52.709   6.000  46.028  1.00 79.31      A    C
ATOM   4204  O   ALA A 620      52.011   5.109  45.525  1.00 77.90      A    O
ATOM   4205  CB  ALA A 620      51.290   8.036  45.781  1.00 72.35      A    C
ATOM   4206  N   LYS A 621      54.040   6.018  45.939  1.00 77.45      A    N
ATOM   4207  CA  LYS A 621      54.805   4.954  45.288  1.00 74.78      A    C
ATOM   4208  C   LYS A 621      55.086   3.894  46.356  1.00 75.28      A    C
ATOM   4209  O   LYS A 621      54.520   2.798  46.321  1.00 74.44      A    O
ATOM   4210  CB  LYS A 621      56.050   5.572  44.645  1.00 74.39      A    C
ATOM   4211  CG  LYS A 621      56.957   4.655  43.857  1.00 87.12      A    C
ATOM   4212  CD  LYS A 621      58.266   5.377  43.495  1.00 83.24      A    C
ATOM   4213  CE  LYS A 621      59.290   4.396  42.871  1.00 79.45      A    C
ATOM   4214  NZ  LYS A 621      60.655   4.977  42.557  1.00 74.45      A    N
ATOM   4215  N   GLY A 622      55.947   4.219  47.322  1.00 73.55      A    N
ATOM   4216  CA  GLY A 622      56.265   3.282  48.389  1.00 79.12      A    C
ATOM   4217  C   GLY A 622      57.224   3.797  49.448  1.00 71.88      A    C
ATOM   4218  O   GLY A 622      58.210   3.140  49.791  1.00 72.95      A    O
TER
HETATM 4219 ZN    ZN A 701      42.207  18.373  66.434  1.00 51.66          Zn
HETATM 4220 CA    CA A 702      48.719  28.622  74.053  1.00 30.81          Ca
HETATM 4221 CA    CA A 703      32.919   2.103  78.246  1.00 41.39          Ca
HETATM 4222 CA    CA A 704      42.554  13.708  47.558  1.00 53.30          Ca
HETATM 4223 CA    CA A 705      18.135  28.282  41.794  1.00 71.88          Ca
ATOM   4224  N   GLU B  90      13.968   2.996  24.866  1.00 90.14      B    N
ATOM   4225  CA  GLU B  90      14.719   3.869  23.970  1.00 95.16      B    C
ATOM   4226  C   GLU B  90      15.346   3.088  22.819  1.00 96.07      B    C
ATOM   4227  O   GLU B  90      15.260   3.505  21.665  1.00 96.02      B    O
ATOM   4228  CB  GLU B  90      15.811   4.622  24.744  1.00 95.29      B    C
ATOM   4229  CG  GLU B  90      16.629   5.603  23.900  1.00 99.21      B    C
ATOM   4230  CD  GLU B  90      15.797   6.758  23.337  1.00103.46      B    C
ATOM   4231  OE1 GLU B  90      15.233   7.540  24.139  1.00101.63      B    O
ATOM   4232  OE2 GLU B  90      15.712   6.884  22.092  1.00 96.85      B    O
ATOM   4233  N   GLN B  91      15.979   1.960  23.146  1.00 94.90      B    N
ATOM   4234  CA  GLN B  91      16.582   1.074  22.160  1.00 90.42      B    C
ATOM   4235  C   GLN B  91      16.420  -0.370  22.629  1.00 92.09      B    C
ATOM   4236  O   GLN B  91      16.360  -0.642  23.832  1.00 89.96      B    O
ATOM   4237  CB  GLN B  91      18.065   1.433  21.934  1.00 90.55      B    C
ATOM   4238  CG  GLN B  91      18.815   0.487  21.002  1.00 97.57      B    C
ATOM   4239  CD  GLN B  91      19.788   1.199  20.084  1.00105.12      B    C
ATOM   4240  OE1 GLN B  91      19.864   2.428  20.075  1.00106.37      B    O
ATOM   4241  NE2 GLN B  91      20.538   0.427  19.300  1.00 99.95      B    N
ATOM   4242  N   CYS B  92      16.372  -1.300  21.673  1.00 89.55      B    N
ATOM   4243  CA  CYS B  92      16.089  -2.698  21.986  1.00 80.57      B    C
ATOM   4244  C   CYS B  92      17.309  -3.383  22.592  1.00 74.97      B    C
ATOM   4245  O   CYS B  92      18.405  -3.339  22.026  1.00 74.63      B    O
ATOM   4246  CB  CYS B  92      15.639  -3.463  20.735  1.00 75.88      B    C
ATOM   4247  SG  CYS B  92      14.035  -2.975  20.004  1.00 76.45      B    S
ATOM   4248  N   ASP B  93      17.111  -4.000  23.756  1.00 74.77      B    N
ATOM   4249  CA  ASP B  93      18.125  -4.777  24.472  1.00 72.35      B    C
ATOM   4250  C   ASP B  93      17.640  -6.228  24.546  1.00 65.86      B    C
ATOM   4251  O   ASP B  93      16.923  -6.604  25.476  1.00 62.80      B    O
ATOM   4252  CB  ASP B  93      18.373  -4.163  25.869  1.00 75.76      B    C
ATOM   4253  CG  ASP B  93      19.681  -4.622  26.506  1.00 76.98      B    C
ATOM   4254  OD1 ASP B  93      20.094  -5.784  26.280  1.00 74.91      B    O
ATOM   4255  OD2 ASP B  93      20.304  -3.794  27.213  1.00 77.26      B    O
ATOM   4256  N   LEU B  94      18.030  -7.043  23.561  1.00 64.74      B    N
ATOM   4257  CA  LEU B  94      17.542  -8.420  23.490  1.00 56.93      B    C
ATOM   4258  C   LEU B  94      18.051  -9.285  24.640  1.00 61.73      B    C
ATOM   4259  O   LEU B  94      17.410 -10.289  24.974  1.00 59.25      B    O
ATOM   4260  CB  LEU B  94      17.930  -9.036  22.142  1.00 52.78      B    C
ATOM   4261  CG  LEU B  94      17.453 -10.447  21.761  1.00 53.07      B    C
ATOM   4262  CD1 LEU B  94      15.941 -10.537  21.645  1.00 56.59      B    C
ATOM   4263  CD2 LEU B  94      18.109 -10.908  20.467  1.00 51.73      B    C
ATOM   4264  N   SER B  95      19.169  -8.912  25.274  1.00 66.65      B    N
ATOM   4265  CA  SER B  95      19.721  -9.751  26.337  1.00 66.84      B    C
ATOM   4266  C   SER B  95      18.826  -9.756  27.569  1.00 61.74      B    C
ATOM   4267  O   SER B  95      18.853 -10.718  28.343  1.00 61.48      B    O
ATOM   4268  CB  SER B  95      21.123  -9.283  26.715  1.00 62.08      B    C
ATOM   4269  OG  SER B  95      21.062  -8.045  27.396  1.00 73.48      B    O
ATOM   4270  N   GLN B  96      18.033  -8.698  27.765  1.00 61.38      B    N
ATOM   4271  CA  GLN B  96      17.109  -8.627  28.893  1.00 56.09      B    C
ATOM   4272  C   GLN B  96      16.100  -9.765  28.893  1.00 57.96      B    C
ATOM   4273  O   GLN B  96      15.475 -10.016  29.928  1.00 63.92      B    O
ATOM   4274  CB  GLN B  96      16.357  -7.295  28.872  1.00 58.61      B    C
ATOM   4275  CG  GLN B  96      17.236  -6.063  28.938  1.00 66.41      B    C
ATOM   4276  CD  GLN B  96      17.623  -5.695  30.365  1.00 73.78      B    C
ATOM   4277  OE1 GLN B  96      17.258  -6.386  31.326  1.00 73.73      B    O
ATOM   4278  NE2 GLN B  96      18.382  -4.614  30.509  1.00 69.89      B    N
ATOM   4279  N   PHE B  97      15.898 -10.430  27.752  1.00 55.64      B    N
ATOM   4280  CA  PHE B  97      15.003 -11.574  27.635  1.00 50.62      B    C
ATOM   4281  C   PHE B  97      15.694 -12.893  27.947  1.00 57.46      B    C
ATOM   4282  O   PHE B  97      15.018 -13.926  28.066  1.00 59.33      B    O
ATOM   4283  CB  PHE B  97      14.413 -11.641  26.217  1.00 61.28      B    C
ATOM   4284  CG  PHE B  97      13.590 -10.438  25.836  1.00 52.92      B    C
ATOM   4285  CD1 PHE B  97      12.237 -10.384  26.137  1.00 51.03      B    C
ATOM   4286  CD2 PHE B  97      14.173  -9.365  25.183  1.00 49.60      B    C
ATOM   4287  CE1 PHE B  97      11.481  -9.275  25.798  1.00 51.22      B    C
ATOM   4288  CE2 PHE B  97      13.418  -8.253  24.834  1.00 50.93      B    C
ATOM   4289  CZ  PHE B  97      12.075  -8.212  25.144  1.00 46.92      B    C
ATOM   4290  N   GLN B  98      17.020 -12.883  28.072  1.00 58.90      B    N
ATOM   4291  CA  GLN B  98      17.793 -14.093  28.352  1.00 63.14      B    C
ATOM   4292  C   GLN B  98      17.945 -14.214  29.868  1.00 66.05      B    C
ATOM   4293  O   GLN B  98      19.002 -13.940  30.446  1.00 64.60      B    O
ATOM   4294  CB  GLN B  98      19.146 -14.028  27.655  1.00 58.01      B    C
ATOM   4295  CG  GLN B  98      19.677 -15.363  27.158  1.00 66.31      B    C
ATOM   4296  CD  GLN B  98      21.065 -15.235  26.560  1.00 67.36      B    C
ATOM   4297  OE1 GLN B  98      21.570 -14.129  26.366  1.00 65.51      B    O
ATOM   4298  NE2 GLN B  98      21.676 -16.364  26.241  1.00 71.59      B    N
ATOM   4299  N   THR B  99      16.829 -14.546  30.525  1.00 58.90      B    N
ATOM   4300  CA  THR B  99      16.815 -14.593  31.981  1.00 61.94      B    C
ATOM   4301  C   THR B  99      15.935 -15.724  32.490  1.00 60.94      B    C
ATOM   4302  O   THR B  99      15.014 -16.193  31.808  1.00 51.91      B    O
ATOM   4303  CB  THR B  99      16.335 -13.271  32.601  1.00 62.70      B    C
ATOM   4304  OG1 THR B  99      16.374 -13.382  34.029  1.00 69.35      B    O
ATOM   4305  CG2 THR B  99      14.913 -12.967  32.183  1.00 57.30      B    C
ATOM   4306  N   THR B 100      16.227 -16.125  33.739  1.00 61.00      B    N
ATOM   4307  CA  THR B 100      15.463 -17.118  34.489  1.00 57.09      B    C
ATOM   4308  C   THR B 100      14.336 -16.505  35.316  1.00 60.66      B    C
ATOM   4309  O   THR B 100      13.432 -17.237  35.751  1.00 57.73      B    O
ATOM   4310  CB  THR B 100      16.400 -17.898  35.425  1.00 58.60      B    C
ATOM   4311  OG1 THR B 100      17.692 -17.266  35.458  1.00 60.58      B    O
ATOM   4312  CG2 THR B 100      16.554 -19.339  34.962  1.00 53.47      B    C
ATOM   4313  N   SER B 101      14.370 -15.182  35.519  1.00 56.55      B    N
ATOM   4314  CA  SER B 101      13.394 -14.452  36.327  1.00 54.70      B    C
ATOM   4315  C   SER B 101      12.170 -14.115  35.485  1.00 52.49      B    C
ATOM   4316  O   SER B 101      12.262 -13.306  34.556  1.00 46.17      B    O
ATOM   4317  CB  SER B 101      14.025 -13.175  36.874  1.00 52.21      B    C
ATOM   4318  OG  SER B 101      13.044 -12.336  37.455  1.00 51.71      B    O
ATOM   4319  N   SER B 102      11.030 -14.749  35.798  1.00 52.52      B    N
ATOM   4320  CA  SER B 102       9.768 -14.388  35.154  1.00 48.40      B    C
ATOM   4321  C   SER B 102       9.493 -12.909  35.304  1.00 56.75      B    C
ATOM   4322  O   SER B 102       9.053 -12.246  34.354  1.00 52.99      B    O
ATOM   4323  CB  SER B 102       8.596 -15.172  35.746  1.00 50.00      B    C
ATOM   4324  OG  SER B 102       8.280 -16.324  34.984  1.00 46.36      B    O
ATOM   4325  N   ASN B 103       9.806 -12.369  36.484  1.00 64.36      B    N
ATOM   4326  CA  ASN B 103       9.612 -10.954  36.752  1.00 54.37      B    C
ATOM   4327  C   ASN B 103      10.386 -10.104  35.753  1.00 53.75      B    C
ATOM   4328  O   ASN B 103       9.797  -9.305  35.019  1.00 56.81      B    O
ATOM   4329  CB  ASN B 103      10.050 -10.663  38.190  1.00 63.12      B    C
ATOM   4330  CG  ASN B 103       9.294  -9.515  38.817  1.00 68.43      B    C
ATOM   4331  OD1 ASN B 103       9.326  -8.384  38.323  1.00 77.71      B    O
ATOM   4332  ND2 ASN B 103       8.604  -9.798  39.917  1.00 75.42      B    N
ATOM   4333  N   GLN B 104      11.703 -10.320  35.650  1.00 55.55      B    N
ATOM   4334  CA  GLN B 104      12.506  -9.485  34.759  1.00 56.92      B    C
ATOM   4335  C   GLN B 104      12.103  -9.675  33.302  1.00 57.43      B    C
ATOM   4336  O   GLN B 104      12.227  -8.742  32.500  1.00 56.28      B    O
ATOM   4337  CB  GLN B 104      14.005  -9.766  34.936  1.00 58.70      B    C
ATOM   4338  CG  GLN B 104      14.903  -8.890  34.037  1.00 70.86      B    C
ATOM   4339  CD  GLN B 104      16.404  -9.063  34.294  1.00 82.93      B    C
ATOM   4340  OE1 GLN B 104      16.952 -10.155  34.116  1.00 81.70      B    O
ATOM   4341  NE2 GLN B 104      17.073  -7.978  34.701  1.00 78.18      B    N
ATOM   4342  N   LEU B 105      11.621 -10.868  32.935  1.00 58.34      B    N
ATOM   4343  CA  LEU B 105      11.167 -11.072  31.563  1.00 56.14      B    C
ATOM   4344  C   LEU B 105       9.998 -10.148  31.236  1.00 54.05      B    C
ATOM   4345  O   LEU B 105      10.017  -9.441  30.224  1.00 50.01      B    O
ATOM   4346  CB  LEU B 105      10.782 -12.533  31.344  1.00 50.92      B    C
ATOM   4347  CG  LEU B 105      10.216 -12.822  29.954  1.00 52.52      B    C
ATOM   4348  CD1 LEU B 105      11.266 -12.458  28.930  1.00 51.42      B    C
ATOM   4349  CD2 LEU B 105       9.859 -14.284  29.825  1.00 44.98      B    C
ATOM   4350  N   MET B 106       9.003 -10.093  32.125  1.00 51.48      B    N
ATOM   4351  CA  MET B 106       7.848  -9.238  31.902  1.00 46.04      B    C
ATOM   4352  C   MET B 106       8.231  -7.763  31.950  1.00 54.65      B    C
ATOM   4353  O   MET B 106       7.712  -6.956  31.170  1.00 52.02      B    O
ATOM   4354  CB  MET B 106       6.770  -9.571  32.922  1.00 40.36      B    C
ATOM   4355  CG  MET B 106       6.123 -10.881  32.600  1.00 46.76      B    C
ATOM   4356  SD  MET B 106       4.793 -11.361  33.708  1.00 66.01      B    S
ATOM   4357  CE  MET B 106       5.575 -12.701  34.615  1.00 50.75      B    C
ATOM   4358  N   ALA B 107       9.160  -7.390  32.828  1.00 53.17      B    N
ATOM   4359  CA  ALA B 107       9.702  -6.042  32.757  1.00 51.23      B    C
ATOM   4360  C   ALA B 107      10.302  -5.780  31.384  1.00 52.02      B    C
ATOM   4361  O   ALA B 107      10.154  -4.684  30.832  1.00 52.88      B    O
ATOM   4362  CB  ALA B 107      10.751  -5.826  33.846  1.00 48.16      B    C
ATOM   4363  N   ALA B 108      10.984  -6.776  30.817  1.00 50.20      B    N
ATOM   4364  CA  ALA B 108      11.573  -6.612  29.492  1.00 53.62      B    C
ATOM   4365  C   ALA B 108      10.496  -6.453  28.425  1.00 56.72      B    C
ATOM   4366  O   ALA B 108      10.660  -5.676  27.476  1.00 55.19      B    O
ATOM   4367  CB  ALA B 108      12.476  -7.803  29.166  1.00 51.23      B    C
ATOM   4368  N   ILE B 109       9.393  -7.192  28.557  1.00 55.05      B    N
ATOM   4369  CA  ILE B 109       8.339  -7.134  27.555  1.00 51.57      B    C
ATOM   4370  C   ILE B 109       7.616  -5.791  27.610  1.00 53.15      B    C
ATOM   4371  O   ILE B 109       7.511  -5.087  26.601  1.00 52.01      B    O
ATOM   4372  CB  ILE B 109       7.370  -8.306  27.748  1.00 45.96      B    C
ATOM   4373  CG1 ILE B 109       8.092  -9.615  27.442  1.00 48.10      B    C
ATOM   4374  CG2 ILE B 109       6.169  -8.129  26.859  1.00 43.19      B    C
ATOM   4375  CD1 ILE B 109       7.287 -10.824  27.809  1.00 43.59      B    C
ATOM   4376  N   ARG B 110       7.139  -5.398  28.795  1.00 52.27      B    N
ATOM   4377  CA  ARG B 110       6.350  -4.176  28.907  1.00 51.76      B    C
ATOM   4378  C   ARG B 110       7.195  -2.925  28.711  1.00 54.40      B    C
ATOM   4379  O   ARG B 110       6.642  -1.867  28.390  1.00 55.41      B    O
ATOM   4380  CB  ARG B 110       5.634  -4.096  30.262  1.00 49.90      B    C
ATOM   4381  CG  ARG B 110       6.373  -3.244  31.288  1.00 55.07      B    C
ATOM   4382  CD  ARG B 110       5.544  -2.982  32.538  1.00 53.41      B    C
ATOM   4383  NE  ARG B 110       4.994  -4.218  33.071  1.00 61.88      B    N
ATOM   4384  CZ  ARG B 110       5.591  -4.968  33.988  1.00 63.14      B    C
ATOM   4385  NH1 ARG B 110       6.734  -4.597  34.550  1.00 58.92      B    N
ATOM   4386  NH2 ARG B 110       5.022  -6.115  34.356  1.00 56.90      B    N
ATOM   4387  N   GLN B 111       8.512  -3.009  28.895  1.00 51.07      B    N
ATOM   4388  CA  GLN B 111       9.336  -1.819  28.713  1.00 54.43      B    C
ATOM   4389  C   GLN B 111       9.845  -1.682  27.293  1.00 54.55      B    C
ATOM   4390  O   GLN B 111       9.838  -0.576  26.740  1.00 62.17      B    O
ATOM   4391  CB  GLN B 111      10.529  -1.815  29.676  1.00 53.64      B    C
ATOM   4392  CG  GLN B 111      10.134  -1.519  31.108  1.00 57.24      B    C
ATOM   4393  CD  GLN B 111      11.243  -1.787  32.099  1.00 57.95      B    C
ATOM   4394  OE1 GLN B 111      12.425  -1.576  31.808  1.00 54.34      B    O
ATOM   4395  NE2 GLN B 111      10.867  -2.279  33.278  1.00 53.50      B    N
ATOM   4396  N   GLN B 112      10.307  -2.774  26.696  1.00 49.43      B    N
ATOM   4397  CA  GLN B 112      10.875  -2.676  25.363  1.00 55.28      B    C
ATOM   4398  C   GLN B 112       9.810  -2.601  24.281  1.00 54.84      B    C
ATOM   4399  O   GLN B 112      10.098  -2.121  23.184  1.00 54.63      B    O
ATOM   4400  CB  GLN B 112      11.818  -3.854  25.117  1.00 58.68      B    C
ATOM   4401  CG  GLN B 112      12.887  -3.973  26.188  1.00 53.82      B    C
ATOM   4402  CD  GLN B 112      14.072  -4.789  25.762  1.00 60.45      B    C
ATOM   4403  OE1 GLN B 112      14.598  -4.618  24.667  1.00 66.90      B    O
ATOM   4404  NE2 GLN B 112      14.484  -5.716  26.617  1.00 62.15      B    N
ATOM   4405  N   GLY B 113       8.594  -3.056  24.571  1.00 53.07      B    N
ATOM   4406  CA  GLY B 113       7.488  -2.941  23.648  1.00 51.87      B    C
ATOM   4407  C   GLY B 113       7.507  -3.996  22.554  1.00 55.65      B    C
ATOM   4408  O   GLY B 113       8.498  -4.683  22.308  1.00 54.35      B    O
ATOM   4409  N   ALA B 114       6.375  -4.083  21.851  1.00 59.48      B    N
ATOM   4410  CA  ALA B 114       6.158  -5.147  20.873  1.00 51.29      B    C
ATOM   4411  C   ALA B 114       7.227  -5.160  19.784  1.00 53.88      B    C
ATOM   4412  O   ALA B 114       7.580  -6.229  19.278  1.00 55.74      B    O
ATOM   4413  CB  ALA B 114       4.769  -4.997  20.260  1.00 35.89      B    C
ATOM   4414  N   SER B 115       7.765  -3.996  19.428  1.00 55.77      B    N
ATOM   4415  CA  SER B 115       8.750  -3.913  18.353  1.00 58.58      B    C
ATOM   4416  C   SER B 115      10.071  -4.578  18.721  1.00 55.37      B    C
ATOM   4417  O   SER B 115      10.815  -5.002  17.830  1.00 58.93      B    O
ATOM   4418  CB  SER B 115       8.989  -2.452  18.009  1.00 55.53      B    C
ATOM   4419  OG  SER B 115       9.105  -1.720  19.221  1.00 62.97      B    O
ATOM   4420  N   CYS B 116      10.394  -4.664  20.010  1.00 59.20      B    N
ATOM   4421  CA  CYS B 116      11.594  -5.387  20.420  1.00 55.33      B    C
ATOM   4422  C   CYS B 116      11.337  -6.874  20.619  1.00 57.41      B    C
ATOM   4423  O   CYS B 116      12.204  -7.699  20.298  1.00 55.98      B    O
ATOM   4424  CB  CYS B 116      12.162  -4.781  21.699  1.00 56.25      B    C
ATOM   4425  SG  CYS B 116      12.652  -3.028  21.517  1.00 66.50      B    S
ATOM   4426  N   VAL B 117      10.148  -7.238  21.105  1.00 55.07      B    N
ATOM   4427  CA  VAL B 117       9.777  -8.638  21.211  1.00 55.12      B    C
ATOM   4428  C   VAL B 117       9.920  -9.348  19.869  1.00 59.63      B    C
ATOM   4429  O   VAL B 117      10.120 -10.567  19.831  1.00 59.03      B    O
ATOM   4430  CB  VAL B 117       8.337  -8.743  21.759  1.00 54.84      B    C
ATOM   4431  CG1 VAL B 117       7.855 -10.204  21.772  1.00 49.88      B    C
ATOM   4432  CG2 VAL B 117       8.257  -8.135  23.143  1.00 50.06      B    C
ATOM   4433  N   ASN B 118       9.850  -8.602  18.760  1.00 61.52      B    N
ATOM   4434  CA  ASN B 118      10.021  -9.183  17.430  1.00 59.08      B    C
ATOM   4435  C   ASN B 118      11.318  -9.969  17.290  1.00 66.47      B    C
ATOM   4436  O   ASN B 118      11.346 -11.005  16.606  1.00 62.97      B    O
ATOM   4437  CB  ASN B 118       9.959  -8.092  16.364  1.00 62.96      B    C
ATOM   4438  CG  ASN B 118       8.552  -7.804  15.943  1.00 63.32      B    C
ATOM   4439  OD1 ASN B 118       7.704  -8.701  15.963  1.00 60.55      B    O
ATOM   4440  ND2 ASN B 118       8.289  -6.568  15.527  1.00 64.55      B    N
ATOM   4441  N   ALA B 119      12.407  -9.496  17.918  1.00 60.34      B    N
ATOM   4442  CA  ALA B 119      13.693 -10.163  17.732  1.00 56.43      B    C
ATOM   4443  C   ALA B 119      13.652 -11.615  18.172  1.00 62.20      B    C
ATOM   4444  O   ALA B 119      14.422 -12.429  17.651  1.00 64.08      B    O
ATOM   4445  CB  ALA B 119      14.789  -9.436  18.493  1.00 64.65      B    C
ATOM   4446  N   LEU B 120      12.723 -11.964  19.068  1.00 58.76      B    N
ATOM   4447  CA  LEU B 120      12.667 -13.304  19.628  1.00 56.28      B    C
ATOM   4448  C   LEU B 120      12.250 -14.352  18.606  1.00 64.14      B    C
ATOM   4449  O   LEU B 120      12.456 -15.549  18.844  1.00 60.91      B    O
ATOM   4450  CB  LEU B 120      11.715 -13.324  20.823  1.00 55.18      B    C
ATOM   4451  CG  LEU B 120      12.217 -12.571  22.046  1.00 56.64      B    C
ATOM   4452  CD1 LEU B 120      11.168 -12.623  23.136  1.00 57.48      B    C
ATOM   4453  CD2 LEU B 120      13.524 -13.197  22.514  1.00 54.86      B    C
ATOM   4454  N   PHE B 121      11.661 -13.936  17.485  1.00 62.29      B    N
ATOM   4455  CA  PHE B 121      11.322 -14.891  16.441  1.00 51.63      B    C
ATOM   4456  C   PHE B 121      12.581 -15.485  15.819  1.00 57.39      B    C
ATOM   4457  O   PHE B 121      12.579 -16.656  15.422  1.00 56.98      B    O
ATOM   4458  CB  PHE B 121      10.453 -14.214  15.377  1.00 54.74      B    C
ATOM   4459  CG  PHE B 121       9.044 -13.926  15.839  1.00 50.79      B    C
ATOM   4460  CD1 PHE B 121       8.752 -12.763  16.525  1.00 49.85      B    C
ATOM   4461  CD2 PHE B 121       8.022 -14.825  15.607  1.00 53.75      B    C
ATOM   4462  CE1 PHE B 121       7.471 -12.500  16.960  1.00 47.03      B    C
ATOM   4463  CE2 PHE B 121       6.733 -14.558  16.045  1.00 47.35      B    C
ATOM   4464  CZ  PHE B 121       6.468 -13.400  16.723  1.00 41.44      B    C
ATOM   4465  N   SER B 122      13.669 -14.697  15.746  1.00 61.11      B    N
ATOM   4466  CA  SER B 122      14.878 -15.081  15.025  1.00 60.20      B    C
ATOM   4467  C   SER B 122      16.153 -14.952  15.855  1.00 64.84      B    C
ATOM   4468  O   SER B 122      17.239 -14.800  15.281  1.00 64.75      B    O
ATOM   4469  CB  SER B 122      15.022 -14.244  13.760  1.00 57.30      B    C
ATOM   4470  OG  SER B 122      15.113 -12.878  14.106  1.00 64.74      B    O
ATOM   4471  N   ALA B 123      16.057 -14.955  17.182  1.00 68.87      B    N
ATOM   4472  CA  ALA B 123      17.265 -14.847  17.990  1.00 68.09      B    C
ATOM   4473  C   ALA B 123      17.974 -16.198  18.072  1.00 68.46      B    C
ATOM   4474  O   ALA B 123      17.358 -17.261  17.935  1.00 64.60      B    O
ATOM   4475  CB  ALA B 123      16.935 -14.331  19.393  1.00 59.51      B    C
ATOM   4476  N   ASP B 124      19.287 -16.142  18.323  1.00 70.48      B    N
ATOM   4477  CA  ASP B 124      20.065 -17.350  18.586  1.00 65.46      B    C
ATOM   4478  C   ASP B 124      19.381 -18.198  19.650  1.00 69.57      B    C
ATOM   4479  O   ASP B 124      18.676 -17.687  20.525  1.00 70.99      B    O
ATOM   4480  CB  ASP B 124      21.501 -17.015  19.015  1.00 71.97      B    C
ATOM   4481  CG  ASP B 124      21.571 -16.196  20.309  1.00 80.74      B    C
ATOM   4482  OD1 ASP B 124      21.388 -14.954  20.239  1.00 83.26      B    O
ATOM   4483  OD2 ASP B 124      21.816 -16.790  21.391  1.00 77.99      B    O
ATOM   4484  N   THR B 125      19.569 -19.515  19.551  1.00 66.79      B    N
ATOM   4485  CA  THR B 125      18.894 -20.450  20.444  1.00 69.78      B    C
ATOM   4486  C   THR B 125      19.340 -20.329  21.899  1.00 71.92      B    C
ATOM   4487  O   THR B 125      18.687 -20.908  22.778  1.00 65.28      B    O
ATOM   4488  CB  THR B 125      19.119 -21.876  19.954  1.00 68.32      B    C
ATOM   4489  OG1 THR B 125      18.288 -22.773  20.702  1.00 70.05      B    O
ATOM   4490  CG2 THR B 125      20.584 -22.254  20.116  1.00 64.52      B    C
ATOM   4491  N   GLY B 126      20.425 -19.602  22.179  1.00 72.93      B    N
ATOM   4492  CA  GLY B 126      20.725 -19.256  23.558  1.00 71.00      B    C
ATOM   4493  C   GLY B 126      19.707 -18.292  24.131  1.00 70.91      B    C
ATOM   4494  O   GLY B 126      19.328 -18.395  25.302  1.00 72.81      B    O
ATOM   4495  N   VAL B 127      19.252 -17.340  23.309  1.00 73.42      B    N
ATOM   4496  CA  VAL B 127      18.175 -16.433  23.701  1.00 66.59      B    C
ATOM   4497  C   VAL B 127      16.834 -17.161  23.767  1.00 64.04      B    C
ATOM   4498  O   VAL B 127      16.090 -17.033  24.747  1.00 62.81      B    O
ATOM   4499  CB  VAL B 127      18.113 -15.235  22.739  1.00 66.99      B    C
ATOM   4500  CG1 VAL B 127      16.983 -14.310  23.135  1.00 64.79      B    C
ATOM   4501  CG2 VAL B 127      19.441 -14.478  22.746  1.00 68.89      B    C
ATOM   4502  N   GLN B 128      16.493 -17.920  22.720  1.00 60.01      B    N
ATOM   4503  CA  GLN B 128      15.166 -18.524  22.668  1.00 60.50      B    C
ATOM   4504  C   GLN B 128      14.957 -19.508  23.807  1.00 58.64      B    C
ATOM   4505  O   GLN B 128      13.874 -19.555  24.406  1.00 56.63      B    O
ATOM   4506  CB  GLN B 128      14.928 -19.235  21.331  1.00 62.76      B    C
ATOM   4507  CG  GLN B 128      14.966 -18.357  20.086  1.00 69.18      B    C
ATOM   4508  CD  GLN B 128      14.109 -18.912  18.959  1.00 64.40      B    C
ATOM   4509  OE1 GLN B 128      13.791 -20.104  18.928  1.00 64.65      B    O
ATOM   4510  NE2 GLN B 128      13.744 -18.050  18.019  1.00 59.23      B    N
ATOM   4511  N   GLU B 129      15.966 -20.327  24.102  1.00 62.36      B    N
ATOM   4512  CA  GLU B 129      15.790 -21.342  25.135  1.00 65.55      B    C
ATOM   4513  C   GLU B 129      15.545 -20.703  26.491  1.00 54.50      B    C
ATOM   4514  O   GLU B 129      14.694 -21.166  27.257  1.00 53.07      B    O
ATOM   4515  CB  GLU B 129      17.001 -22.264  25.169  1.00 68.24      B    C
ATOM   4516  CG  GLU B 129      16.813 -23.496  24.314  1.00 68.32      B    C
ATOM   4517  CD  GLU B 129      18.131 -24.150  23.960  1.00 80.98      B    C
ATOM   4518  OE1 GLU B 129      18.880 -24.525  24.893  1.00 87.17      B    O
ATOM   4519  OE2 GLU B 129      18.427 -24.262  22.745  1.00 78.24      B    O
ATOM   4520  N   ALA B 130      16.245 -19.608  26.781  1.00 57.39      B    N
ATOM   4521  CA  ALA B 130      15.986 -18.878  28.016  1.00 59.02      B    C
ATOM   4522  C   ALA B 130      14.588 -18.260  28.006  1.00 66.27      B    C
ATOM   4523  O   ALA B 130      13.792 -18.489  28.927  1.00 63.64      B    O
ATOM   4524  CB  ALA B 130      17.050 -17.799  28.215  1.00 55.87      B    C
ATOM   4525  N   ALA B 131      14.243 -17.529  26.934  1.00 59.41      B    N
ATOM   4526  CA  ALA B 131      13.043 -16.703  26.956  1.00 49.63      B    C
ATOM   4527  C   ALA B 131      11.747 -17.506  26.915  1.00 49.67      B    C
ATOM   4528  O   ALA B 131      10.714 -16.993  27.352  1.00 44.78      B    O
ATOM   4529  CB  ALA B 131      13.074 -15.715  25.791  1.00 54.20      B    C
ATOM   4530  N   PHE B 132      11.764 -18.750  26.441  1.00 50.69      B    N
ATOM   4531  CA  PHE B 132      10.528 -19.497  26.235  1.00 48.09      B    C
ATOM   4532  C   PHE B 132      10.465 -20.793  27.046  1.00 55.42      B    C
ATOM   4533  O   PHE B 132       9.947 -21.802  26.560  1.00 56.10      B    O
ATOM   4534  CB  PHE B 132      10.335 -19.809  24.752  1.00 52.43      B    C
ATOM   4535  CG  PHE B 132      10.261 -18.584  23.865  1.00 55.09      B    C
ATOM   4536  CD1 PHE B 132       9.180 -17.717  23.935  1.00 56.37      B    C
ATOM   4537  CD2 PHE B 132      11.284 -18.295  22.969  1.00 55.98      B    C
ATOM   4538  CE1 PHE B 132       9.115 -16.589  23.118  1.00 54.10      B    C
ATOM   4539  CE2 PHE B 132      11.225 -17.171  22.150  1.00 58.50      B    C
ATOM   4540  CZ  PHE B 132      10.141 -16.318  22.231  1.00 54.86      B    C
ATOM   4541  N   SER B 133      10.970 -20.801  28.287  1.00 53.88      B    N
ATOM   4542  CA  SER B 133      10.792 -21.966  29.162  1.00 47.78      B    C
ATOM   4543  C   SER B 133       9.318 -22.181  29.487  1.00 50.29      B    C
ATOM   4544  O   SER B 133       8.510 -21.255  29.433  1.00 62.59      B    O
ATOM   4545  CB  SER B 133      11.560 -21.791  30.467  1.00 56.71      B    C
ATOM   4546  OG  SER B 133      10.739 -21.190  31.459  1.00 58.63      B    O
ATOM   4547  N   SER B 134       8.951 -23.422  29.812  1.00 53.95      B    N
ATOM   4548  CA  SER B 134       7.536 -23.700  30.065  1.00 53.27      B    C
ATOM   4549  C   SER B 134       7.000 -22.968  31.294  1.00 58.60      B    C
ATOM   4550  O   SER B 134       5.799 -22.687  31.352  1.00 60.58      B    O
ATOM   4551  CB  SER B 134       7.284 -25.200  30.199  1.00 55.89      B    C
ATOM   4552  OG  SER B 134       7.267 -25.834  28.924  1.00 58.28      B    O
ATOM   4553  N   ASN B 135       7.844 -22.689  32.300  1.00 59.43      B    N
ATOM   4554  CA  ASN B 135       7.390 -21.879  33.431  1.00 61.12      B    C
ATOM   4555  C   ASN B 135       7.100 -20.452  32.983  1.00 57.03      B    C
ATOM   4556  O   ASN B 135       6.002 -19.929  33.218  1.00 52.14      B    O
ATOM   4557  CB  ASN B 135       8.425 -21.862  34.572  1.00 58.09      B    C
ATOM   4558  CG  ASN B 135       8.403 -23.124  35.443  1.00 65.68      B    C
ATOM   4559  OD1 ASN B 135       7.352 -23.553  35.953  1.00 60.55      B    O
ATOM   4560  ND2 ASN B 135       9.585 -23.698  35.651  1.00 66.14      B    N
ATOM   4561  N   HIS B 136       8.090 -19.811  32.347  1.00 54.33      B    N
ATOM   4562  CA  HIS B 136       7.950 -18.485  31.754  1.00 52.31      B    C
ATOM   4563  C   HIS B 136       6.625 -18.315  31.002  1.00 54.17      B    C
ATOM   4564  O   HIS B 136       5.827 -17.429  31.314  1.00 54.96      B    O
ATOM   4565  CB  HIS B 136       9.128 -18.229  30.807  1.00 43.99      B    C
ATOM   4566  CG  HIS B 136      10.350 -17.675  31.474  1.00 44.44      B    C
ATOM   4567  ND1 HIS B 136      10.310 -17.034  32.693  1.00 49.22      B    N
ATOM   4568  CD2 HIS B 136      11.633 -17.581  31.048  1.00 50.79      B    C
ATOM   4569  CE1 HIS B 136      11.522 -16.607  33.011  1.00 50.11      B    C
ATOM   4570  NE2 HIS B 136      12.345 -16.921  32.026  1.00 46.58      B    N
ATOM   4571  N   MET B 137       6.357 -19.183  30.036  1.00 43.33      B    N
ATOM   4572  CA  MET B 137       5.092 -19.106  29.318  1.00 50.66      B    C
ATOM   4573  C   MET B 137       3.897 -19.196  30.269  1.00 55.38      B    C
ATOM   4574  O   MET B 137       2.852 -18.581  30.014  1.00 57.60      B    O
ATOM   4575  CB  MET B 137       5.027 -20.203  28.248  1.00 51.07      B    C
ATOM   4576  CG  MET B 137       6.033 -20.045  27.093  1.00 51.13      B    C
ATOM   4577  SD  MET B 137       5.536 -18.911  25.764  1.00 52.94      B    S
ATOM   4578  CE  MET B 137       3.897 -19.541  25.459  1.00 38.09      B    C
ATOM   4579  N   TYR B 138       3.994 -20.011  31.330  1.00 51.60      B    N
ATOM   4580  CA  TYR B 138       2.876 -20.115  32.271  1.00 50.42      B    C
ATOM   4581  C   TYR B 138       2.713 -18.825  33.068  1.00 49.95      B    C
ATOM   4582  O   TYR B 138       1.587 -18.395  33.351  1.00 48.42      B    O
ATOM   4583  CB  TYR B 138       3.055 -21.297  33.240  1.00 45.71      B    C
ATOM   4584  CG  TYR B 138       1.805 -21.560  34.084  1.00 38.75      B    C
ATOM   4585  CD1 TYR B 138       0.753 -22.319  33.574  1.00 40.64      B    C
ATOM   4586  CD2 TYR B 138       1.673 -21.041  35.379  1.00 37.58      B    C
ATOM   4587  CE1 TYR B 138      -0.407 -22.562  34.316  1.00 43.45      B    C
ATOM   4588  CE2 TYR B 138       0.508 -21.268  36.142  1.00 34.62      B    C
ATOM   4589  CZ  TYR B 138      -0.535 -22.035  35.603  1.00 45.90      B    C
ATOM   4590  OH  TYR B 138      -1.713 -22.284  36.323  1.00 40.16      B    O
ATOM   4591  N   ASN B 139       3.827 -18.210  33.462  1.00 45.82      B    N
ATOM   4592  CA  ASN B 139       3.739 -17.020  34.295  1.00 51.52      B    C
ATOM   4593  C   ASN B 139       3.241 -15.830  33.480  1.00 53.24      B    C
ATOM   4594  O   ASN B 139       2.290 -15.149  33.880  1.00 52.05      B    O
ATOM   4595  CB  ASN B 139       5.100 -16.732  34.930  1.00 44.52      B    C
ATOM   4596  CG  ASN B 139       5.567 -17.861  35.858  1.00 55.32      B    C
ATOM   4597  OD1 ASN B 139       4.759 -18.612  36.425  1.00 48.49      B    O
ATOM   4598  ND2 ASN B 139       6.884 -17.987  36.005  1.00 51.50      B    N
ATOM   4599  N   VAL B 140       3.832 -15.611  32.300  1.00 50.48      B    N
ATOM   4600  CA  VAL B 140       3.413 -14.515  31.433  1.00 50.87      B    C
ATOM   4601  C   VAL B 140       1.963 -14.689  31.005  1.00 45.80      B    C
ATOM   4602  O   VAL B 140       1.184 -13.728  31.006  1.00 49.13      B    O
ATOM   4603  CB  VAL B 140       4.358 -14.403  30.224  1.00 47.94      B    C
ATOM   4604  CG1 VAL B 140       3.886 -13.305  29.300  1.00 49.44      B    C
ATOM   4605  CG2 VAL B 140       5.803 -14.130  30.695  1.00 45.81      B    C
ATOM   4606  N   ALA B 141       1.562 -15.920  30.693  1.00 43.67      B    N
ATOM   4607  CA  ALA B 141       0.181 -16.173  30.290  1.00 44.54      B    C
ATOM   4608  C   ALA B 141      -0.801 -15.829  31.402  1.00 46.57      B    C
ATOM   4609  O   ALA B 141      -1.879 -15.278  31.139  1.00 46.78      B    O
ATOM   4610  CB  ALA B 141       0.007 -17.634  29.880  1.00 44.60      B    C
ATOM   4611  N   GLN B 142      -0.457 -16.161  32.649  1.00 42.53      B    N
ATOM   4612  CA  GLN B 142      -1.370 -15.903  33.757  1.00 42.16      B    C
ATOM   4613  C   GLN B 142      -1.408 -14.419  34.114  1.00 47.71      B    C
ATOM   4614  O   GLN B 142      -2.458 -13.894  34.506  1.00 45.54      B    O
ATOM   4615  CB  GLN B 142      -0.977 -16.731  34.970  1.00 42.69      B    C
ATOM   4616  CG  GLN B 142      -1.688 -18.029  35.033  1.00 45.37      B    C
ATOM   4617  CD  GLN B 142      -1.725 -18.567  36.443  1.00 56.91      B    C
ATOM   4618  OE1 GLN B 142      -0.800 -18.343  37.239  1.00 52.81      B    O
ATOM   4619  NE2 GLN B 142      -2.812 -19.273  36.774  1.00 60.10      B    N
ATOM   4620  N   TYR B 143      -0.267 -13.737  34.006  1.00 39.16      B    N
ATOM   4621  CA  TYR B 143      -0.252 -12.292  34.150  1.00 46.86      B    C
ATOM   4622  C   TYR B 143      -1.043 -11.640  33.027  1.00 49.22      B    C
ATOM   4623  O   TYR B 143      -1.725 -10.627  33.238  1.00 42.87      B    O
ATOM   4624  CB  TYR B 143       1.190 -11.792  34.154  1.00 43.73      B    C
ATOM   4625  CG  TYR B 143       1.343 -10.294  34.157  1.00 48.65      B    C
ATOM   4626  CD1 TYR B 143       1.367  -9.589  35.344  1.00 53.99      B    C
ATOM   4627  CD2 TYR B 143       1.508  -9.585  32.975  1.00 50.62      B    C
ATOM   4628  CE1 TYR B 143       1.527  -8.211  35.362  1.00 52.93      B    C
ATOM   4629  CE2 TYR B 143       1.669  -8.213  32.981  1.00 45.75      B    C
ATOM   4630  CZ  TYR B 143       1.677  -7.526  34.180  1.00 56.09      B    C
ATOM   4631  OH  TYR B 143       1.840  -6.143  34.208  1.00 58.29      B    O
ATOM   4632  N   THR B 144      -0.951 -12.206  31.818  1.00 45.00      B    N
ATOM   4633  CA  THR B 144      -1.698 -11.651  30.702  1.00 41.39      B    C
ATOM   4634  C   THR B 144      -3.187 -11.858  30.897  1.00 41.86      B    C
ATOM   4635  O   THR B 144      -3.988 -10.999  30.521  1.00 42.86      B    O
ATOM   4636  CB  THR B 144      -1.209 -12.251  29.396  1.00 36.97      B    C
ATOM   4637  OG1 THR B 144       0.167 -11.898  29.215  1.00 41.89      B    O
ATOM   4638  CG2 THR B 144      -2.010 -11.708  28.223  1.00 39.52      B    C
ATOM   4639  N   ARG B 145      -3.581 -12.952  31.535  1.00 45.61      B    N
ATOM   4640  C   ARG B 145      -5.582 -12.129  32.705  1.00 41.77      B    C
ATOM   4641  O   ARG B 145      -6.652 -11.566  32.446  1.00 39.14      B    O
ATOM   4642  CA AARG B 145      -5.006 -13.177  31.760  0.51 44.65      B    C
ATOM   4643  CB AARG B 145      -5.255 -14.586  32.307  0.51 43.09      B    C
ATOM   4644  CG AARG B 145      -6.737 -14.861  32.592  0.51 42.62      B    C
ATOM   4645  CD AARG B 145      -6.963 -16.213  33.274  0.51 42.74      B    C
ATOM   4646  NE AARG B 145      -8.362 -16.421  33.640  0.51 41.51      B    N
ATOM   4647  CZ AARG B 145      -8.894 -16.079  34.807  0.51 41.23      B    C
ATOM   4648  NH1AARG B 145      -8.171 -15.511  35.757  0.51 39.35      B    N
ATOM   4649  NH2AARG B 145     -10.188 -16.301  35.022  0.51 43.13      B    N
ATOM   4650  CA BARG B 145      -5.000 -13.187  31.771  0.49 44.84      B    C
ATOM   4651  CB BARG B 145      -5.187 -14.592  32.342  0.49 42.68      B    C
ATOM   4652  CG BARG B 145      -6.622 -15.016  32.545  0.49 42.73      B    C
ATOM   4653  CD BARG B 145      -6.676 -16.243  33.446  0.49 42.79      B    C
ATOM   4654  NE BARG B 145      -6.759 -15.873  34.855  0.49 42.17      B    N
ATOM   4655  CZ BARG B 145      -5.719 -15.649  35.649  0.49 42.47      B    C
ATOM   4656  NH1BARG B 145      -4.474 -15.773  35.219  0.49 41.97      B    N
ATOM   4657  NH2BARG B 145      -5.937 -15.286  36.907  0.49 42.51      B    N
ATOM   4658  N   THR B 146      -4.891 -11.848  33.812  1.00 45.52      B    N
ATOM   4659  CA  THR B 146      -5.477 -10.916  34.769  1.00 46.89      B    C
ATOM   4660  C   THR B 146      -5.425  -9.491  34.237  1.00 41.25      B    C
ATOM   4661  O   THR B 146      -6.384  -8.729  34.394  1.00 38.09      B    O
ATOM   4662  CB  THR B 146      -4.783 -11.016  36.130  1.00 44.39      B    C
ATOM   4663  OG1 THR B 146      -3.511 -10.374  36.073  1.00 45.98      B    O
ATOM   4664  CG2 THR B 146      -4.602 -12.456  36.520  1.00 41.84      B    C
ATOM   4665  N   LEU B 147      -4.329  -9.131  33.573  1.00 38.24      B    N
ATOM   4666  CA  LEU B 147      -4.263  -7.832  32.922  1.00 37.41      B    C
ATOM   4667  C   LEU B 147      -5.378  -7.668  31.887  1.00 44.57      B    C
ATOM   4668  O   LEU B 147      -6.039  -6.624  31.845  1.00 47.26      B    O
ATOM   4669  CB  LEU B 147      -2.888  -7.644  32.285  1.00 37.83      B    C
ATOM   4670  CG  LEU B 147      -2.725  -6.268  31.653  1.00 45.29      B    C
ATOM   4671  CD1 LEU B 147      -3.127  -5.199  32.664  1.00 50.91      B    C
ATOM   4672  CD2 LEU B 147      -1.296  -6.044  31.207  1.00 42.97      B    C
ATOM   4673  N   ALA B 148      -5.636  -8.703  31.072  1.00 42.15      B    N
ATOM   4674  CA  ALA B 148      -6.648  -8.582  30.023  1.00 37.51      B    C
ATOM   4675  C   ALA B 148      -8.052  -8.470  30.599  1.00 39.51      B    C
ATOM   4676  O   ALA B 148      -8.903  -7.782  30.026  1.00 43.09      B    O
ATOM   4677  CB  ALA B 148      -6.573  -9.775  29.069  1.00 37.15      B    C
ATOM   4678  N   GLN B 149      -8.301  -9.093  31.748  1.00 36.26      B    N
ATOM   4679  CA  GLN B 149      -9.561  -8.869  32.445  1.00 40.53      B    C
ATOM   4680  C   GLN B 149      -9.727  -7.409  32.841  1.00 44.34      B    C
ATOM   4681  O   GLN B 149     -10.859  -6.949  33.027  1.00 47.22      B    O
ATOM   4682  CB  GLN B 149      -9.631  -9.724  33.715  1.00 41.74      B    C
ATOM   4683  CG  GLN B 149      -9.499 -11.200  33.513  1.00 43.78      B    C
ATOM   4684  CD  GLN B 149      -9.252 -11.945  34.816  1.00 52.15      B    C
ATOM   4685  OE1 GLN B 149      -8.736 -11.383  35.798  1.00 56.89      B    O
ATOM   4686  NE2 GLN B 149      -9.659 -13.209  34.846  1.00 53.31      B    N
ATOM   4687  N   GLN B 150      -8.612  -6.682  33.015  1.00 31.85      B    N
ATOM   4688  CA  GLN B 150      -8.666  -5.291  33.436  1.00 42.84      B    C
ATOM   4689  C   GLN B 150      -8.782  -4.339  32.262  1.00 41.83      B    C
ATOM   4690  O   GLN B 150      -9.092  -3.168  32.473  1.00 44.37      B    O
ATOM   4691  CB  GLN B 150      -7.425  -4.918  34.253  1.00 36.83      B    C
ATOM   4692  CG  GLN B 150      -7.253  -5.707  35.530  1.00 43.16      B    C
ATOM   4693  CD  GLN B 150      -8.517  -5.744  36.355  1.00 48.27      B    C
ATOM   4694  OE1 GLN B 150      -9.192  -4.724  36.512  1.00 52.57      B    O
ATOM   4695  NE2 GLN B 150      -8.852  -6.920  36.886  1.00 40.80      B    N
ATOM   4696  N   TYR B 151      -8.574  -4.834  31.045  1.00 40.96      B    N
ATOM   4697  CA  TYR B 151      -8.633  -4.008  29.854  1.00 36.34      B    C
ATOM   4698  C   TYR B 151      -9.911  -3.187  29.841  1.00 37.23      B    C
ATOM   4699  O   TYR B 151     -10.986  -3.677  30.195  1.00 38.73      B    O
ATOM   4700  CB  TYR B 151      -8.553  -4.901  28.620  1.00 39.48      B    C
ATOM   4701  CG  TYR B 151      -8.440  -4.159  27.318  1.00 44.60      B    C
ATOM   4702  CD1 TYR B 151      -7.395  -3.260  27.095  1.00 40.93      B    C
ATOM   4703  CD2 TYR B 151      -9.360  -4.370  26.296  1.00 36.27      B    C
ATOM   4704  CE1 TYR B 151      -7.282  -2.600  25.899  1.00 38.31      B    C
ATOM   4705  CE2 TYR B 151      -9.256  -3.704  25.102  1.00 37.77      B    C
ATOM   4706  CZ  TYR B 151      -8.213  -2.828  24.902  1.00 41.42      B    C
ATOM   4707  OH  TYR B 151      -8.102  -2.164  23.701  1.00 41.89      B    O
ATOM   4708  N   ALA B 152      -9.776  -1.900  29.504  1.00 45.43      B    N
ATOM   4709  CA  ALA B 152     -10.937  -1.020  29.460  1.00 44.95      B    C
ATOM   4710  C   ALA B 152     -11.057  -0.300  28.118  1.00 44.98      B    C
ATOM   4711  O   ALA B 152     -11.586   0.811  28.054  1.00 53.99      B    O
ATOM   4712  CB  ALA B 152     -10.898  -0.031  30.614  1.00 35.40      B    C
ATOM   4713  N   GLY B 153     -10.593  -0.921  27.033  1.00 44.06      B    N
ATOM   4714  CA  GLY B 153     -10.624  -0.294  25.721  1.00 44.66      B    C
ATOM   4715  C   GLY B 153      -9.442   0.634  25.478  1.00 42.52      B    C
ATOM   4716  O   GLY B 153      -8.588   0.859  26.340  1.00 42.71      B    O
ATOM   4717  N   GLY B 154      -9.400   1.184  24.260  1.00 43.67      B    N
ATOM   4718  CA  GLY B 154      -8.431   2.200  23.875  1.00 36.82      B    C
ATOM   4719  C   GLY B 154      -7.066   1.709  23.426  1.00 35.21      B    C
ATOM   4720  O   GLY B 154      -6.199   2.533  23.127  1.00 29.34      B    O
ATOM   4721  N   GLY B 155      -6.847   0.406  23.337  1.00 38.89      B    N
ATOM   4722  CA  GLY B 155      -5.545  -0.116  22.982  1.00 40.47      B    C
ATOM   4723  C   GLY B 155      -4.669  -0.362  24.201  1.00 44.09      B    C
ATOM   4724  O   GLY B 155      -5.015  -0.050  25.343  1.00 39.70      B    O
ATOM   4725  N   SER B 156      -3.509  -0.955  23.942  1.00 42.46      B    N
ATOM   4726  CA  SER B 156      -2.619  -1.339  25.022  1.00 36.77      B    C
ATOM   4727  C   SER B 156      -1.268  -1.778  24.482  1.00 39.43      B    C
ATOM   4728  O   SER B 156      -1.133  -2.906  24.010  1.00 43.54      B    O
ATOM   4729  CB  SER B 156      -3.237  -2.467  25.842  1.00 41.39      B    C
ATOM   4730  OG  SER B 156      -2.299  -2.946  26.787  1.00 43.82      B    O
ATOM   4731  N   ASP B 157      -0.250  -0.924  24.600  1.00 46.70      B    N
ATOM   4732  CA  ASP B 157       1.078  -1.297  24.126  1.00 47.72      B    C
ATOM   4733  C   ASP B 157       1.571  -2.561  24.818  1.00 50.24      B    C
ATOM   4734  O   ASP B 157       2.350  -3.327  24.234  1.00 47.55      B    O
ATOM   4735  CB  ASP B 157       2.069  -0.148  24.366  1.00 41.39      B    C
ATOM   4736  CG  ASP B 157       1.760   1.102  23.525  1.00 56.52      B    C
ATOM   4737  OD1 ASP B 157       1.681   1.009  22.279  1.00 58.03      B    O
ATOM   4738  OD2 ASP B 157       1.606   2.194  24.117  1.00 59.04      B    O
ATOM   4739  N   GLU B 158       1.129  -2.788  26.064  1.00 44.87      B    N
ATOM   4740  CA  GLU B 158       1.652  -3.882  26.870  1.00 39.90      B    C
ATOM   4741  C   GLU B 158       0.993  -5.212  26.510  1.00 40.09      B    C
ATOM   4742  O   GLU B 158       1.687  -6.202  26.261  1.00 39.41      B    O
ATOM   4743  CB  GLU B 158       1.466  -3.586  28.361  1.00 35.13      B    C
ATOM   4744  CG  GLU B 158       2.103  -4.643  29.279  1.00 45.29      B    C
ATOM   4745  CD  GLU B 158       1.906  -4.366  30.764  1.00 51.07      B    C
ATOM   4746  OE1 GLU B 158       1.371  -3.292  31.105  1.00 48.04      B    O
ATOM   4747  OE2 GLU B 158       2.278  -5.226  31.594  1.00 55.80      B    O
ATOM   4748  N   LEU B 159      -0.344  -5.263  26.522  1.00 37.95      B    N
ATOM   4749  CA  LEU B 159      -1.037  -6.465  26.075  1.00 40.79      B    C
ATOM   4750  C   LEU B 159      -0.585  -6.869  24.677  1.00 38.49      B    C
ATOM   4751  O   LEU B 159      -0.296  -8.042  24.431  1.00 46.55      B    O
ATOM   4752  CB  LEU B 159      -2.548  -6.250  26.103  1.00 32.41      B    C
ATOM   4753  CG  LEU B 159      -3.229  -6.183  27.463  1.00 37.07      B    C
ATOM   4754  CD1 LEU B 159      -4.674  -5.773  27.266  1.00 35.78      B    C
ATOM   4755  CD2 LEU B 159      -3.154  -7.552  28.204  1.00 38.98      B    C
ATOM   4756  N   GLU B 160      -0.452  -5.898  23.770  1.00 42.01      B    N
ATOM   4757  CA  GLU B 160       0.060  -6.187  22.436  1.00 43.11      B    C
ATOM   4758  C   GLU B 160       1.376  -6.940  22.515  1.00 41.05      B    C
ATOM   4759  O   GLU B 160       1.605  -7.893  21.767  1.00 39.18      B    O
ATOM   4760  CB  GLU B 160       0.262  -4.889  21.646  1.00 39.82      B    C
ATOM   4761  CG  GLU B 160       0.898  -5.110  20.277  1.00 41.57      B    C
ATOM   4762  CD  GLU B 160       1.430  -3.851  19.592  1.00 54.02      B    C
ATOM   4763  OE1 GLU B 160       1.487  -2.757  20.212  1.00 56.16      B    O
ATOM   4764  OE2 GLU B 160       1.806  -3.965  18.406  1.00 56.02      B    O
ATOM   4765  N   ALA B 161       2.267  -6.511  23.397  1.00 41.82      B    N
ATOM   4766  CA  ALA B 161       3.559  -7.173  23.476  1.00 42.24      B    C
ATOM   4767  C   ALA B 161       3.456  -8.511  24.187  1.00 43.81      B    C
ATOM   4768  O   ALA B 161       4.241  -9.420  23.903  1.00 37.13      B    O
ATOM   4769  CB  ALA B 161       4.571  -6.283  24.178  1.00 38.02      B    C
ATOM   4770  N   LEU B 162       2.500  -8.652  25.103  1.00 41.88      B    N
ATOM   4771  CA  LEU B 162       2.405  -9.896  25.847  1.00 41.00      B    C
ATOM   4772  C   LEU B 162       1.880 -11.005  24.947  1.00 43.53      B    C
ATOM   4773  O   LEU B 162       2.502 -12.067  24.833  1.00 41.86      B    O
ATOM   4774  CB  LEU B 162       1.534  -9.712  27.090  1.00 41.74      B    C
ATOM   4775  CG  LEU B 162       2.203  -8.891  28.213  1.00 44.15      B    C
ATOM   4776  CD1 LEU B 162       1.223  -8.661  29.345  1.00 44.93      B    C
ATOM   4777  CD2 LEU B 162       3.481  -9.521  28.746  1.00 42.55      B    C
ATOM   4778  N   TYR B 163       0.785 -10.749  24.228  1.00 41.37      B    N
ATOM   4779  CA  TYR B 163       0.336 -11.764  23.290  1.00 38.05      B    C
ATOM   4780  C   TYR B 163       1.351 -11.959  22.182  1.00 37.75      B    C
ATOM   4781  O   TYR B 163       1.495 -13.075  21.671  1.00 44.97      B    O
ATOM   4782  CB  TYR B 163      -1.011 -11.409  22.710  1.00 37.02      B    C
ATOM   4783  CG  TYR B 163      -2.134 -11.436  23.704  1.00 36.40      B    C
ATOM   4784  CD1 TYR B 163      -2.713 -12.621  24.099  1.00 40.43      B    C
ATOM   4785  CD2 TYR B 163      -2.630 -10.261  24.235  1.00 40.29      B    C
ATOM   4786  CE1 TYR B 163      -3.760 -12.635  25.000  1.00 43.21      B    C
ATOM   4787  CE2 TYR B 163      -3.670 -10.264  25.128  1.00 37.34      B    C
ATOM   4788  CZ  TYR B 163      -4.230 -11.446  25.507  1.00 39.17      B    C
ATOM   4789  OH  TYR B 163      -5.269 -11.431  26.399  1.00 45.15      B    O
ATOM   4790  N   LEU B 164       2.088 -10.913  21.819  1.00 35.92      B    N
ATOM   4791  CA  LEU B 164       3.169 -11.109  20.862  1.00 41.42      B    C
ATOM   4792  C   LEU B 164       4.218 -12.060  21.428  1.00 43.88      B    C
ATOM   4793  O   LEU B 164       4.618 -13.023  20.761  1.00 43.73      B    O
ATOM   4794  CB  LEU B 164       3.803  -9.781  20.449  1.00 36.76      B    C
ATOM   4795  CG  LEU B 164       4.854 -10.075  19.371  1.00 38.60      B    C
ATOM   4796  CD1 LEU B 164       4.216 -10.727  18.129  1.00 41.55      B    C
ATOM   4797  CD2 LEU B 164       5.659  -8.863  18.982  1.00 42.26      B    C
ATOM   4798  N   TYR B 165       4.672 -11.811  22.664  1.00 41.83      B    N
ATOM   4799  CA  TYR B 165       5.612 -12.724  23.311  1.00 40.53      B    C
ATOM   4800  C   TYR B 165       5.097 -14.166  23.289  1.00 44.04      B    C
ATOM   4801  O   TYR B 165       5.835 -15.097  22.946  1.00 46.85      B    O
ATOM   4802  CB  TYR B 165       5.888 -12.295  24.759  1.00 44.23      B    C
ATOM   4803  CG  TYR B 165       6.562 -13.399  25.562  1.00 46.04      B    C
ATOM   4804  CD1 TYR B 165       5.803 -14.385  26.202  1.00 48.37      B    C
ATOM   4805  CD2 TYR B 165       7.947 -13.474  25.657  1.00 44.88      B    C
ATOM   4806  CE1 TYR B 165       6.395 -15.419  26.898  1.00 50.77      B    C
ATOM   4807  CE2 TYR B 165       8.557 -14.505  26.376  1.00 52.01      B    C
ATOM   4808  CZ  TYR B 165       7.770 -15.476  26.994  1.00 54.69      B    C
ATOM   4809  OH  TYR B 165       8.341 -16.515  27.714  1.00 54.24      B    O
ATOM   4810  N   LEU B 166       3.837 -14.366  23.685  1.00 38.63      B    N
ATOM   4811  CA  LEU B 166       3.295 -15.713  23.815  1.00 40.78      B    C
ATOM   4812  C   LEU B 166       3.309 -16.449  22.480  1.00 51.59      B    C
ATOM   4813  O   LEU B 166       3.804 -17.583  22.392  1.00 45.31      B    O
ATOM   4814  CB  LEU B 166       1.873 -15.661  24.378  1.00 41.50      B    C
ATOM   4815  CG  LEU B 166       1.622 -15.234  25.831  1.00 45.49      B    C
ATOM   4816  CD1 LEU B 166       0.127 -15.228  26.131  1.00 35.79      B    C
ATOM   4817  CD2 LEU B 166       2.375 -16.131  26.832  1.00 47.74      B    C
ATOM   4818  N   ARG B 167       2.791 -15.807  21.420  1.00 42.15      B    N
ATOM   4819  CA  ARG B 167       2.696 -16.485  20.133  1.00 39.87      B    C
ATOM   4820  C   ARG B 167       4.063 -16.628  19.482  1.00 43.85      B    C
ATOM   4821  O   ARG B 167       4.269 -17.556  18.691  1.00 51.69      B    O
ATOM   4822  CB  ARG B 167       1.723 -15.747  19.201  1.00 43.79      B    C
ATOM   4823  CG  ARG B 167       2.274 -14.488  18.514  1.00 41.04      B    C
ATOM   4824  CD  ARG B 167       1.229 -13.915  17.562  1.00 45.71      B    C
ATOM   4825  NE  ARG B 167       1.742 -12.844  16.720  1.00 42.62      B    N
ATOM   4826  CZ  ARG B 167       2.415 -13.026  15.593  1.00 47.42      B    C
ATOM   4827  NH1 ARG B 167       2.658 -14.235  15.121  1.00 50.34      B    N
ATOM   4828  NH2 ARG B 167       2.872 -11.965  14.928  1.00 47.66      B    N
ATOM   4829  N   ALA B 168       5.000 -15.726  19.792  1.00 38.17      B    N
ATOM   4830  CA  ALA B 168       6.401 -15.950  19.447  1.00 43.00      B    C
ATOM   4831  C   ALA B 168       6.945 -17.211  20.120  1.00 58.46      B    C
ATOM   4832  O   ALA B 168       7.884 -17.838  19.610  1.00 57.62      B    O
ATOM   4833  CB  ALA B 168       7.255 -14.744  19.836  1.00 44.37      B    C
ATOM   4834  N   GLY B 169       6.402 -17.573  21.283  1.00 49.89      B    N
ATOM   4835  CA  GLY B 169       6.841 -18.796  21.927  1.00 53.32      B    C
ATOM   4836  C   GLY B 169       6.514 -20.029  21.116  1.00 56.13      B    C
ATOM   4837  O   GLY B 169       7.360 -20.903  20.927  1.00 61.81      B    O
ATOM   4838  N   TYR B 170       5.285 -20.105  20.601  1.00 59.41      B    N
ATOM   4839  CA  TYR B 170       4.884 -21.267  19.813  1.00 54.25      B    C
ATOM   4840  C   TYR B 170       5.674 -21.359  18.515  1.00 56.19      B    C
ATOM   4841  O   TYR B 170       6.003 -22.461  18.059  1.00 61.87      B    O
ATOM   4842  CB  TYR B 170       3.389 -21.210  19.542  1.00 50.06      B    C
ATOM   4843  CG  TYR B 170       2.588 -21.554  20.766  1.00 54.24      B    C
ATOM   4844  CD1 TYR B 170       2.446 -20.649  21.806  1.00 54.41      B    C
ATOM   4845  CD2 TYR B 170       1.996 -22.798  20.899  1.00 59.50      B    C
ATOM   4846  CE1 TYR B 170       1.719 -20.969  22.941  1.00 54.52      B    C
ATOM   4847  CE2 TYR B 170       1.266 -23.130  22.024  1.00 59.10      B    C
ATOM   4848  CZ  TYR B 170       1.132 -22.214  23.044  1.00 57.90      B    C
ATOM   4849  OH  TYR B 170       0.401 -22.555  24.158  1.00 55.34      B    O
ATOM   4850  N   TYR B 171       5.995 -20.212  17.916  1.00 56.05      B    N
ATOM   4851  CA  TYR B 171       6.927 -20.191  16.795  1.00 58.17      B    C
ATOM   4852  C   TYR B 171       8.265 -20.807  17.191  1.00 53.58      B    C
ATOM   4853  O   TYR B 171       8.817 -21.640  16.462  1.00 53.22      B    O
ATOM   4854  CB  TYR B 171       7.087 -18.747  16.312  1.00 44.16      B    C
ATOM   4855  CG  TYR B 171       7.968 -18.501  15.112  1.00 44.18      B    C
ATOM   4856  CD1 TYR B 171       9.326 -18.223  15.267  1.00 47.68      B    C
ATOM   4857  CD2 TYR B 171       7.433 -18.477  13.821  1.00 51.62      B    C
ATOM   4858  CE1 TYR B 171      10.140 -17.961  14.179  1.00 46.81      B    C
ATOM   4859  CE2 TYR B 171       8.246 -18.216  12.717  1.00 49.73      B    C
ATOM   4860  CZ  TYR B 171       9.596 -17.959  12.908  1.00 50.45      B    C
ATOM   4861  OH  TYR B 171      10.410 -17.698  11.835  1.00 54.55      B    O
ATOM   4862  N   ALA B 172       8.782 -20.441  18.360  1.00 50.63      B    N
ATOM   4863  CA  ALA B 172      10.058 -20.986  18.795  1.00 53.99      B    C
ATOM   4864  C   ALA B 172       9.948 -22.480  19.090  1.00 56.01      B    C
ATOM   4865  O   ALA B 172      10.863 -23.239  18.771  1.00 55.74      B    O
ATOM   4866  CB  ALA B 172      10.565 -20.213  20.012  1.00 55.55      B    C
ATOM   4867  N   GLU B 173       8.838 -22.923  19.694  1.00 52.35      B    N
ATOM   4868  CA  GLU B 173       8.657 -24.349  19.939  1.00 57.10      B    C
ATOM   4869  C   GLU B 173       8.740 -25.135  18.639  1.00 61.94      B    C
ATOM   4870  O   GLU B 173       9.258 -26.260  18.618  1.00 62.98      B    O
ATOM   4871  CB  GLU B 173       7.306 -24.628  20.616  1.00 55.92      B    C
ATOM   4872  CG  GLU B 173       7.024 -26.137  20.789  1.00 57.63      B    C
ATOM   4873  CD  GLU B 173       5.655 -26.485  21.375  1.00 56.89      B    C
ATOM   4874  OE1 GLU B 173       4.652 -25.840  21.039  1.00 56.13      B    O
ATOM   4875  OE2 GLU B 173       5.584 -27.409  22.215  1.00 67.41      B    O
ATOM   4876  N   PHE B 174       8.259 -24.538  17.547  1.00 63.58      B    N
ATOM   4877  CA  PHE B 174       8.115 -25.219  16.267  1.00 57.59      B    C
ATOM   4878  C   PHE B 174       9.425 -25.234  15.479  1.00 55.94      B    C
ATOM   4879  O   PHE B 174       9.881 -26.288  15.039  1.00 65.71      B    O
ATOM   4880  CB  PHE B 174       7.006 -24.539  15.476  1.00 53.64      B    C
ATOM   4881  CG  PHE B 174       6.669 -25.220  14.197  1.00 58.37      B    C
ATOM   4882  CD1 PHE B 174       7.368 -24.935  13.032  1.00 62.05      B    C
ATOM   4883  CD2 PHE B 174       5.624 -26.127  14.146  1.00 51.61      B    C
ATOM   4884  CE1 PHE B 174       7.038 -25.573  11.843  1.00 62.69      B    C
ATOM   4885  CE2 PHE B 174       5.293 -26.754  12.968  1.00 56.70      B    C
ATOM   4886  CZ  PHE B 174       6.000 -26.482  11.815  1.00 55.44      B    C
ATOM   4887  N   TYR B 175      10.035 -24.075  15.288  1.00 56.76      B    N
ATOM   4888  C   TYR B 175      12.512 -24.308  15.309  1.00 63.76      B    C
ATOM   4889  O   TYR B 175      13.619 -24.240  14.760  1.00 67.12      B    O
ATOM   4890  CA ATYR B 175      11.250 -24.038  14.491  0.48 58.82      B    C
ATOM   4891  CB ATYR B 175      11.338 -22.702  13.750  0.48 59.05      B    C
ATOM   4892  CG ATYR B 175      10.229 -22.554  12.731  0.48 56.70      B    C
ATOM   4893  CD1ATYR B 175      10.195 -23.355  11.601  0.48 57.01      B    C
ATOM   4894  CD2ATYR B 175       9.206 -21.634  12.910  0.48 54.81      B    C
ATOM   4895  CE1ATYR B 175       9.188 -23.235  10.671  0.48 56.93      B    C
ATOM   4896  CE2ATYR B 175       8.189 -21.508  11.981  0.48 55.56      B    C
ATOM   4897  CZ ATYR B 175       8.188 -22.315  10.865  0.48 55.98      B    C
ATOM   4898  OH ATYR B 175       7.187 -22.210   9.934  0.48 53.76      B    O
ATOM   4899  CA BTYR B 175      11.276 -23.822  14.561  0.52 58.88      B    C
ATOM   4900  CB BTYR B 175      11.393 -22.303  14.335  0.52 58.93      B    C
ATOM   4901  CG BTYR B 175      11.711 -21.755  12.943  0.52 57.12      B    C
ATOM   4902  CD1BTYR B 175      10.772 -21.789  11.915  0.52 56.91      B    C
ATOM   4903  CD2BTYR B 175      12.924 -21.107  12.695  0.52 57.98      B    C
ATOM   4904  CE1BTYR B 175      11.058 -21.246  10.661  0.52 55.80      B    C
ATOM   4905  CE2BTYR B 175      13.216 -20.564  11.451  0.52 55.78      B    C
ATOM   4906  CZ BTYR B 175      12.283 -20.636  10.442  0.52 56.24      B    C
ATOM   4907  OH BTYR B 175      12.584 -20.090   9.215  0.52 57.01      B    O
ATOM   4908  N   ASN B 176      12.374 -24.707  16.574  1.00 65.67      B    N
ATOM   4909  CA  ASN B 176      13.520 -24.980  17.440  1.00 69.08      B    C
ATOM   4910  C   ASN B 176      13.322 -26.319  18.146  1.00 72.45      B    C
ATOM   4911  O   ASN B 176      12.318 -26.522  18.842  1.00 71.58      B    O
ATOM   4912  CB  ASN B 176      13.723 -23.832  18.440  1.00 66.66      B    C
ATOM   4913  CG  ASN B 176      14.953 -24.003  19.300  1.00 67.30      B    C
ATOM   4914  OD1 ASN B 176      15.324 -25.119  19.657  1.00 71.40      B    O
ATOM   4915  ND2 ASN B 176      15.601 -22.892  19.634  1.00 59.68      B    N
ATOM   4916  N   SER B 177      14.287 -27.229  17.959  1.00 70.52      B    N
ATOM   4917  CA  SER B 177      14.198 -28.581  18.508  1.00 72.95      B    C
ATOM   4918  C   SER B 177      14.498 -28.654  20.007  1.00 66.83      B    C
ATOM   4919  O   SER B 177      14.011 -29.565  20.682  1.00 67.61      B    O
ATOM   4920  CB  SER B 177      15.156 -29.496  17.749  1.00 72.12      B    C
ATOM   4921  OG  SER B 177      16.494 -29.036  17.871  1.00 68.16      B    O
ATOM   4922  N   ASN B 178      15.280 -27.716  20.547  1.00 69.22      B    N
ATOM   4923  CA  ASN B 178      15.591 -27.662  21.976  1.00 72.97      B    C
ATOM   4924  C   ASN B 178      14.469 -27.068  22.824  1.00 73.37      B    C
ATOM   4925  O   ASN B 178      14.733 -26.684  23.972  1.00 75.10      B    O
ATOM   4926  CB  ASN B 178      16.868 -26.854  22.217  1.00 68.20      B    C
ATOM   4927  CG  ASN B 178      18.084 -27.519  21.647  1.00 75.10      B    C
ATOM   4928  OD1 ASN B 178      18.086 -28.731  21.419  1.00 81.30      B    O
ATOM   4929  ND2 ASN B 178      19.140 -26.741  21.422  1.00 68.19      B    N
ATOM   4930  N   ILE B 179      13.251 -26.952  22.291  1.00 68.39      B    N
ATOM   4931  CA  ILE B 179      12.158 -26.254  22.959  1.00 62.04      B    C
ATOM   4932  C   ILE B 179      10.877 -27.061  22.778  1.00 62.40      B    C
ATOM   4933  O   ILE B 179      10.391 -27.208  21.650  1.00 64.31      B    O
ATOM   4934  CB  ILE B 179      11.978 -24.829  22.397  1.00 67.99      B    C
ATOM   4935  CG1 ILE B 179      13.201 -23.957  22.702  1.00 66.80      B    C
ATOM   4936  CG2 ILE B 179      10.710 -24.174  22.926  1.00 63.59      B    C
ATOM   4937  CD1 ILE B 179      13.062 -22.548  22.203  1.00 59.87      B    C
ATOM   4938  N   THR B 180      10.322 -27.569  23.882  1.00 59.77      B    N
ATOM   4939  CA  THR B 180       9.022 -28.242  23.887  1.00 64.85      B    C
ATOM   4940  C   THR B 180       8.219 -27.786  25.100  1.00 65.27      B    C
ATOM   4941  O   THR B 180       8.717 -27.826  26.229  1.00 65.20      B    O
ATOM   4942  CB  THR B 180       9.154 -29.777  23.911  1.00 59.18      B    C
ATOM   4943  OG1 THR B 180       9.979 -30.225  22.828  1.00 54.98      B    O
ATOM   4944  CG2 THR B 180       7.787 -30.427  23.803  1.00 56.34      B    C
ATOM   4945  N   PHE B 181       6.979 -27.361  24.871  1.00 68.83      B    N
ATOM   4946  CA  PHE B 181       6.120 -26.886  25.948  1.00 61.20      B    C
ATOM   4947  C   PHE B 181       5.364 -28.045  26.580  1.00 59.62      B    C
ATOM   4948  O   PHE B 181       4.993 -29.015  25.910  1.00 62.07      B    O
ATOM   4949  CB  PHE B 181       5.119 -25.844  25.446  1.00 63.13      B    C
ATOM   4950  CG  PHE B 181       5.755 -24.568  24.955  1.00 63.61      B    C
ATOM   4951  CD1 PHE B 181       6.991 -24.162  25.439  1.00 59.66      B    C
ATOM   4952  CD2 PHE B 181       5.112 -23.779  24.010  1.00 52.95      B    C
ATOM   4953  CE1 PHE B 181       7.572 -23.005  24.985  1.00 56.66      B    C
ATOM   4954  CE2 PHE B 181       5.692 -22.628  23.562  1.00 55.16      B    C
ATOM   4955  CZ  PHE B 181       6.923 -22.237  24.048  1.00 50.94      B    C
ATOM   4956  N   LEU B 182       5.126 -27.924  27.879  1.00 56.65      B    N
ATOM   4957  CA  LEU B 182       4.520 -28.983  28.669  1.00 59.11      B    C
ATOM   4958  C   LEU B 182       2.995 -28.923  28.655  1.00 52.32      B    C
ATOM   4959  O   LEU B 182       2.378 -27.990  28.145  1.00 52.44      B    O
ATOM   4960  CB  LEU B 182       5.057 -28.932  30.094  1.00 56.56      B    C
ATOM   4961  CG  LEU B 182       6.515 -29.380  30.049  1.00 62.83      B    C
ATOM   4962  CD1 LEU B 182       7.202 -29.276  31.413  1.00 62.45      B    C
ATOM   4963  CD2 LEU B 182       6.554 -30.815  29.502  1.00 56.93      B    C
ATOM   4964  N   SER B 183       2.394 -29.947  29.266  1.00 57.03      B    N
ATOM   4965  CA  SER B 183       0.956 -30.184  29.154  1.00 60.08      B    C
ATOM   4966  C   SER B 183       0.126 -28.998  29.650  1.00 58.19      B    C
ATOM   4967  O   SER B 183      -1.007 -28.798  29.185  1.00 52.92      B    O
ATOM   4968  CB  SER B 183       0.610 -31.461  29.933  1.00 55.30      B    C
[truncated: 309,879 more chars]
