# Supplementary material for: Crystal structure of Grimontia hollisae collagenase provides insights into its novel substrate specificity toward collagen
Source: J Biol Chem. 2022 Jun 6;298(8):102109. doi: 10.1016/j.jbc.2022.102109 (PMC9304777; doi:10.1016/j.jbc.2022.102109)
Supplement: Supplemental Data 6 [file mmc8.zip › 7xeb_CORRECT24A_mmc8.LP]

 ***** CORRECT ***** (VERSION Jan 10, 2022  BUILT=20220220)   2-May-2022

 INPUT PARAMETER VALUES
 ----------------------
 SPACE_GROUP_NUMBER=    4 as used in the INTEGRATE step
 UNIT_CELL_CONSTANTS=    73.195    75.755   130.931  90.000 103.064  90.000 as used by INTEGRATE
 FRIEDEL'S_LAW=TRUE 
 PROFILE_FITTING= TRUE 
 OVERLOAD=  24592490     MINPK=  75.00000    WFAC1=   1.0
 INCLUDE_RESOLUTION_RANGE=    50.000     2.400
 NAME_TEMPLATE_OF_DATA_FRAMES=/spica/usr2/sp_data/2021B/20211212BL26B1/Ghcol1/Ghcol1_??????.h5 CBF
 DATA_RANGE=       1     320
 ROTATION_AXIS= -0.999996 -0.001097 -0.002720
 OSCILLATION_RANGE=  0.600000
 STARTING_ANGLE=     0.000     STARTING_FRAME=       1
 X-RAY_WAVELENGTH=  0.999994
 INCIDENT_BEAM_DIRECTION=  0.000956 -0.001528  0.999998
 FRACTION_OF_POLARIZATION=   0.980
 POLARIZATION_PLANE_NORMAL=  0.000000  1.000000  0.000000
 AIR=   0.00034
 DETECTOR=EIGER
 SILICON=  3.942798 SENSOR_THICKNESS=  0.450000
 NUMBER OF DETECTOR SEGMENTS   1
 NX=  2070  NY=  2167    QX=  0.075000  QY=  0.075000
 ORGX=   1052.00  ORGY=   1111.00
 DETECTOR_DISTANCE=   160.000
 DIRECTION_OF_DETECTOR_X-AXIS=   1.00000   0.00000   0.00000
 DIRECTION_OF_DETECTOR_Y-AXIS=   0.00000   1.00000   0.00000
 BEAM_DIVERGENCE_E.S.D.=   0.029
 REFLECTING_RANGE_E.S.D.=   0.297
 MINIMUM_ZETA=     0.050
 MAXIMUM_ERROR_OF_SPOT_POSITION=   3.0
 MAXIMUM_ERROR_OF_SPINDLE_POSITION=   2.0
 MINIMUM_I/SIGMA=   3.0
 REFLECTIONS/CORRECTION_FACTOR=      50
 SNRC=  0.10 I/sigma for use in scaling factor determination
 STRICT_ABSORPTION_CORRECTION=FALSE 
 CORRECTIONS= DECAY MODULATION ABSORPTION                      
 TEST_RESOLUTION_RANGE=    10.000     5.000     MIN_RFL_Rmeas=    50     MAX_FAC_Rmeas=    2.00
 REFERENCE_DATA_SET=                                                  
 FIT_B-FACTOR_TO_REFERENCE_DATA_SET=FALSE 

  204536 REFLECTIONS ON FILE "INTEGRATE.HKL"
       0 CORRUPTED REFLECTION RECORDS (IGNORED)
       0 MATCHING REFLECTIONS SPECIFIED IN FILE "FILTER.HKL"
       0 REFLECTIONS INCOMPLETE OR OUTSIDE IMAGE RANGE       1 ...     320
       0 OVERLOADED REFLECTIONS (IGNORED)
     420 REFLECTIONS OUTSIDE ACCEPTED RESOLUTION RANGES
                OR TOO CLOSE TO ROTATION AXIS (IGNORED)
  204116 REFLECTIONS ACCEPTED


 ******************************************************************************
                      AUTOMATIC SPACE GROUP ASSIGNMENT
 ******************************************************************************

 XDS adopts the following approach.
 (1) it looks for possible symmetries of the crystal lattice
 (2) it computes a redundancy independent R-factor for all enantiomorphous
     point groups compatible with the observed lattice symmetry.
 (3) it selects the group which explains the intensity data at an acceptable,
     redundancy-independent R-factor (Rmeas, Rrim) using a minimum number of
     unique reflections.

 This approach does not test for the presence of screw axes. Consequently,
 orthorhombic cell axes will be specified in increasing length (following
 conventions), despite the possibility that different assignments for the
 cell axes could become necessary for space groups P222(1) and P2(1)2(1)2
 containing one or two screw axes, respectively.

 The user can always override the automatic decisions by specifying the
 correct space group number and unit cell constants in XDS.INP and repeating
 the CORRECT step of XDS. This provides a simple way to rename orthorhombic
 cell constants if screw axes are present.

 In addition, the user has the option to specify in XDS.INP
 (a) a reference data set or
 (b) a reindexing transformation or
 (c) the three basis vectors (if known from processing a previous data set
 taken at the same crystal orientation in a multi-wavelength experiment).
 These features of XDS are useful for resolving the issue of alternative
 settings of polar or rhombohedral cells (like P4, P6, R3).

 =====> Specifications provided by the user in XDS.INP:
 SPACE_GROUP_NUMBER=    4 (0: unknown symmetry and unit cell)
 UNIT_CELL_CONSTANTS=    72.97    75.56   130.55  90.000 103.060  90.000
 UNIT_CELL_A-AXIS=     0.000     0.000     0.000 (0 0 0 : unknown)
 UNIT_CELL_B-AXIS=     0.000     0.000     0.000 (0 0 0 : unknown)
 UNIT_CELL_C-AXIS=     0.000     0.000     0.000 (0 0 0 : unknown)
 REIDX=  0  0  0  0  0  0  0  0  0  0  0  0 (all 0 : not specified)
 TEST_RESOLUTION_RANGE=   10.00    5.00 (Angstrom) for space group determination
 NUMBER OF ACCEPTED REFLECTIONS FOR CALCULATING Rmeas            20680
 NUMBER OF ACCEPTED UNIQUE REFLECTIONS FROM REFERENCE DATA SET       0


 *********** DETERMINATION OF LATTICE CHARACTER AND BRAVAIS LATTICE ***********

 The CHARACTER OF A LATTICE is defined by the metrical parameters of its
 reduced cell as described in the INTERNATIONAL TABLES FOR CRYSTALLOGRAPHY
 Volume A, p. 746 (KLUWER ACADEMIC PUBLISHERS, DORDRECHT/BOSTON/LONDON, 1989).
 Note that more than one lattice character may have the same BRAVAIS LATTICE.

 A lattice character is marked "*" to indicate a lattice consistent with the
 observed locations of the diffraction spots. These marked lattices must have
 low values for the QUALITY OF FIT and their implicated UNIT CELL CONSTANTS
 should not violate the ideal values by more than
 MAX_CELL_AXIS_ERROR=  0.03
 MAX_CELL_ANGLE_ERROR=           2.0 (Degrees)

 The REINDEXING TRANSFORMATION REIDX() consists of 12 integers that relate
 the original indices H,K,L from file INTEGRATE.HKL to the indices H',K',L'
 with respect to the new cell.
    H'=(REIDX(1)*H+REIDX( 2)*K+REIDX( 3)*L)/IDXV+REIDX( 4)
    K'=(REIDX(5)*H+REIDX( 6)*K+REIDX( 7)*L)/IDXV+REIDX( 8)
    L'=(REIDX(9)*H+REIDX(10)*K+REIDX(11)*L)/IDXV+REIDX(12)
 The value of the integer IDXV depends on the lattice type used for
 specifying reflections on file INTEGRATE.HKL; IDXV is
 1 for a primitive,
 2 for a face or body centred,
 3 for a rhombohedral,
 4 for a lattice centred on all faces.
 IDXV is set by XDS and cannot be input by the user.

  LATTICE-  BRAVAIS-   QUALITY  UNIT CELL CONSTANTS (ANGSTROEM & DEGREES)    REINDEXING TRANSFORMATION
 CHARACTER  LATTICE     OF FIT      a      b      c   alpha  beta gamma

 *  44        aP          0.0      73.2   75.8  130.9  90.0 103.1  90.0    1  0  0  0  0  1  0  0  0  0  1  0
 *  31        aP          0.0      73.2   75.8  130.9  90.0  76.9  90.0   -1  0  0  0  0 -1  0  0  0  0  1  0
 *  33        mP          0.0      73.2   75.8  130.9  90.0 103.1  90.0    1  0  0  0  0  1  0  0  0  0  1  0
 *  35        mP         35.6      73.2   75.8  130.9  90.0 103.1  90.0    1  0  0  0  0  1  0  0  0  0  1  0
    37        mC         47.8     255.5   73.2   75.8  90.0  90.0  86.9    1  0  2  0  1  0  0  0  0  1  0  0
    36        oC         47.8      73.2  255.5   75.8  90.0  90.0  93.1    1  0  0  0 -1  0 -2  0  0  1  0  0
    28        mC         47.8      73.2  255.5   75.8  90.0  90.0  86.9    1  0  0  0  1  0  2  0  0 -1  0  0
    41        mC         83.4     255.5   73.2   75.8  90.0  90.0  86.9    1  0  2  0  1  0  0  0  0  1  0  0
    40        oC         83.4      73.2  255.5   75.8  90.0  90.0  93.1    1  0  0  0 -1  0 -2  0  0  1  0  0
    30        mC         83.4      73.2  255.5   75.8  90.0  90.0  86.9    1  0  0  0  1  0  2  0  0 -1  0  0
    34        mP        202.2      73.2  130.9   75.8  90.0  90.0 103.1   -1  0  0  0  0  0 -1  0  0 -1  0  0
    32        oP        202.2      73.2   75.8  130.9  90.0 103.1  90.0    1  0  0  0  0  1  0  0  0  0  1  0
    14        mC        237.8     105.3  105.3  130.9  81.0  99.0  88.0    1  1  0  0 -1  1  0  0  0  0  1  0
    10        mC        237.8     105.3  105.3  130.9  99.0  99.0  92.0   -1 -1  0  0 -1  1  0  0  0  0 -1  0
    13        oC        237.8     105.3  105.3  130.9  81.0  99.0  88.0    1  1  0  0 -1  1  0  0  0  0  1  0
    11        tP        237.8      73.2   75.8  130.9  90.0 103.1  90.0    1  0  0  0  0  1  0  0  0  0  1  0
    27        mC        297.8     168.3   73.2  151.3 101.3 122.4  64.2    1 -2  0  0  1  0  0  0  0  1  1  0
    39        mC        303.4     164.8   75.8  130.9  90.0 101.6  62.6    2  1  0  0  0  1  0  0  0  0  1  0
    42        oI        315.6      73.2   75.8  266.5 106.5  93.0  90.0   -1  0  0  0  0 -1  0  0  1  1  2  0
    15        tI        333.4      73.2   75.8  266.5  73.5  87.0  90.0    1  0  0  0  0  1  0  0  1  1  2  0
    29        mC        351.1      73.2  168.3  130.9  95.6 103.1  64.2   -1  0  0  0 -1  2  0  0  0  0 -1  0
    26        oF        422.8      73.2  168.3  255.5  88.6  93.1 115.8   -1  0  0  0  1 -2  0  0  1  0  2  0
    38        oC        452.2      73.2  168.3  130.9  84.4 103.1 115.8   -1  0  0  0  1  2  0  0  0  0 -1  0
    12        hP        487.8      73.2   75.8  130.9  90.0 103.1  90.0    1  0  0  0  0  1  0  0  0  0  1  0
    17        mC        571.2     105.3  105.3  130.9  81.0  99.0  88.0    1  1  0  0 -1  1  0  0  0  0  1  0
     9        hR        583.4      73.2  105.3  390.4  99.6  87.7 134.0   -1  0  0  0  1 -1  0  0  1  1  3  0
    16        oF        869.0     105.3  105.3  266.5 103.9  99.7  88.0   -1  1  0  0  1  1  0  0 -1 -1 -2  0
     1        cF        999.0     154.6  154.6  180.5 128.9  77.5 121.3   -1  1 -1  0  1  1  1  0  1 -1 -1  0
     2        hR        999.0     105.3  151.3  180.5 119.8  84.6 119.7   -1  1  0  0  0 -1 -1  0 -1 -1  1  0
     3        cP        999.0      73.2   75.8  130.9  90.0 103.1  90.0    1  0  0  0  0  1  0  0  0  0  1  0
     5        cI        999.0     151.3  105.3  134.8  77.0  42.7  77.0    0 -1 -1  0 -1 -1  0  0 -1  0 -1  0
     4        hR        999.0     105.3  151.3  154.6 113.3  99.0 103.0    1 -1  0  0  0  1 -1  0  1  1  1  0
     6        tI        999.0     151.3  134.8  105.3  77.0  77.0  42.7    0  1  1  0  1  0  1  0  1  1  0  0
     7        tI        999.0     134.8  105.3  151.3  77.0  42.7  77.0    1  0  1  0  1  1  0  0  0  1  1  0
     8        oI        999.0     105.3  134.8  151.3  42.7  77.0  77.0   -1 -1  0  0 -1  0 -1  0  0 -1 -1  0
    18        tI        999.0     151.3  154.6   73.2  73.6  78.7 113.3    0  1  1  0 -1  1 -1  0 -1  0  0  0
    19        oI        999.0      73.2  151.3  154.6  66.7  73.6 101.3    1  0  0  0  0  1  1  0  1 -1  1  0
    20        mC        999.0     163.8  134.8   75.8  90.0  90.0 122.3    1  0 -1  0  1  0  1  0  0 -1  0  0
    21        tP        999.0      75.8  130.9   73.2 103.1  90.0  90.0    0  1  0  0  0  0  1  0  1  0  0  0
    22        hP        999.0      73.2  130.9   75.8  90.0  90.0 103.1   -1  0  0  0  0  0 -1  0  0 -1  0  0
    23        oC        999.0     134.8  163.8   75.8  90.0  90.0  57.7   -1  0 -1  0  1  0 -1  0  0 -1  0  0
    24        hR        999.0     202.8  151.3   73.2 101.3  77.6  83.5    1  2  1  0  0 -1  1  0  1  0  0  0
    25        mC        999.0     134.8  163.8   75.8  90.0  90.0  57.7    1  0  1  0 -1  0  1  0  0 -1  0  0
    43        mI        999.0     105.3  266.5   75.8 106.5 136.0  80.3    1 -1  0  0 -1 -1 -2  0  0  1  0  0

 ****** LATTICE SYMMETRY IMPLICATED BY SPACE GROUP SYMMETRY ******

BRAVAIS-            POSSIBLE SPACE-GROUPS FOR PROTEIN CRYSTALS
  TYPE                     [SPACE GROUP NUMBER,SYMBOL]
  aP      [1,P1]
  mP      [3,P2] [4,P2(1)]
 mC,mI    [5,C2]
  oP      [16,P222] [17,P222(1)] [18,P2(1)2(1)2] [19,P2(1)2(1)2(1)]
  oC      [21,C222] [20,C222(1)]
  oF      [22,F222]
  oI      [23,I222] [24,I2(1)2(1)2(1)]
  tP      [75,P4] [76,P4(1)] [77,P4(2)] [78,P4(3)] [89,P422] [90,P42(1)2]
          [91,P4(1)22] [92,P4(1)2(1)2] [93,P4(2)22] [94,P4(2)2(1)2]
          [95,P4(3)22] [96,P4(3)2(1)2]
  tI      [79,I4] [80,I4(1)] [97,I422] [98,I4(1)22]
  hP      [143,P3] [144,P3(1)] [145,P3(2)] [149,P312] [150,P321] [151,P3(1)12]
          [152,P3(1)21] [153,P3(2)12] [154,P3(2)21] [168,P6] [169,P6(1)]
          [170,P6(5)] [171,P6(2)] [172,P6(4)] [173,P6(3)] [177,P622]
          [178,P6(1)22] [179,P6(5)22] [180,P6(2)22] [181,P6(4)22] [182,P6(3)22]
  hR      [146,R3] [155,R32]
  cP      [195,P23] [198,P2(1)3] [207,P432] [208,P4(2)32] [212,P4(3)32]
          [213,P4(1)32]
  cF      [196,F23] [209,F432] [210,F4(1)32]
  cI      [197,I23] [199,I2(1)3] [211,I432] [214,I4(1)32]


 Several solutions exist for the given space group that explain the data. The
 selected solution (marked "*") correlates best with the given reference data set.
 The independent settings of the cell can be obtained by application of the
 REINDEXING TRANSFORMATION to the original indices H,K,L from file INTEGRATE.HKL

 CORRELATION = correlation factor with the reference data set
 NPAIR       = number of unique reflection pairs correlated 
 Rmeas=Rrim  = redundancy independent R-factor (intensities)
               For definition see:
               Rmeas : Diederichs & Karplus,
                       Nature Struct. Biol. 4, 269-275 (1997);
               Rrim  : Weiss & Hilgenfeld,
                       J.Appl.Cryst. 30,203-205 (1997).
 COMPARED    = number of reflections used for calculating Rmeas
 ESD         = Agreement with given unit cell geometry

 CORRELATION  NPAIR  Rmeas  COMPARED  ESD       REINDEX TRANSFORMATION

  *   0.00        0    9.9   15346    0.00  1  0  0  0  0  1  0  0  0  0  1  0

 ************ SELECTED SPACE GROUP AND UNIT CELL FOR THIS DATA SET ************

 SPACE_GROUP_NUMBER=    4
 UNIT_CELL_CONSTANTS=    72.97    75.56   130.55  90.000 103.060  90.000
 UNIT_CELL_A-AXIS=     8.929    69.875   -19.881
 UNIT_CELL_B-AXIS=   -75.189     8.962    -2.270
 UNIT_CELL_C-AXIS=    -3.161     6.597   130.727
 REFLECTIONS H,K,L FROM "INTEGRATE.HKL" WILL BE REINDEXED BY
 H' = (  1*H +  0*K +  0*L)/ 1 +  0
 K' = (  0*H +  1*K +  0*L)/ 1 +  0
 L' = (  0*H +  0*K +  1*L)/ 1 +  0

 *****  2 EQUIVALENT POSITIONS IN SPACE GROUP #  4 *****

    If x',y',z' is an equivalent position to x,y,z, then
        x'=x*ML(1)+y*ML( 2)+z*ML( 3)+ML( 4)/12.0
        y'=x*ML(5)+y*ML( 6)+z*ML( 7)+ML( 8)/12.0
        z'=x*ML(9)+y*ML(10)+z*ML(11)+ML(12)/12.0

    #    1  2  3  4    5  6  7  8    9 10 11 12 
    1    1  0  0  0    0  1  0  0    0  0  1  0
    2   -1  0  0  0    0  1  0  6    0  0 -1  0

 ******************************************************************************
      MEAN DISCREPANCIES BETWEEN OBSERVED AND CALCULATED SPOT LOCATIONS
 ******************************************************************************

 The discrepancies in X- and Y-coordinates of the spots are depicted in the
 two images DX-CORRECTIONS.cbf and DY-CORRECTIONS.cbf for inspection with
 the XDS-Viewer.


 ******************************************************************************
  REFINEMENT OF DIFFRACTION PARAMETERS USING ALL IMAGES
 ******************************************************************************


 REFINED VALUES OF DIFFRACTION PARAMETERS DERIVED FROM     67649 INDEXED SPOTS
 REFINED PARAMETERS:   POSITION BEAM AXIS ORIENTATION CELL
 STANDARD DEVIATION OF SPOT    POSITION (PIXELS)     0.55
 STANDARD DEVIATION OF SPINDLE POSITION (DEGREES)    0.11
 SPACE GROUP NUMBER      4
 UNIT CELL PARAMETERS     72.972    75.549   130.551  90.000 103.062  90.000
 E.S.D. OF CELL PARAMETERS  4.6E-02 3.7E-02 7.5E-02 0.0E+00 3.8E-02 0.0E+00
 REC. CELL PARAMETERS   0.014068  0.013236  0.007863  90.000  76.938  90.000
 COORDINATES OF UNIT CELL A-AXIS     8.907    69.683   -19.746
 COORDINATES OF UNIT CELL B-AXIS   -74.984     8.888    -2.457
 COORDINATES OF UNIT CELL C-AXIS    -3.502     6.484   130.343
 CRYSTAL MOSAICITY (DEGREES)     0.297
 LAB COORDINATES OF ROTATION AXIS -0.999986 -0.001047 -0.005184
 DIRECT BEAM COORDINATES (REC. ANGSTROEM)  -0.001580  0.000276  1.000005
 DETECTOR COORDINATES (PIXELS) OF DIRECT BEAM    1054.23   1107.63
 DETECTOR ORIGIN (PIXELS) AT                     1057.59   1107.05
 CRYSTAL TO DETECTOR DISTANCE (mm)       159.50
 LAB COORDINATES OF DETECTOR X-AXIS  1.000000  0.000000  0.000000
 LAB COORDINATES OF DETECTOR Y-AXIS  0.000000  1.000000  0.000000


 THE DATA COLLECTION STATISTICS REPORTED BELOW ASSUMES:
 SPACE_GROUP_NUMBER=    4
 UNIT_CELL_CONSTANTS=    72.97    75.55   130.55  90.000 103.062  90.000


 ******************************************************************************
        MEAN INTENSITY AS FUNCTION OF SPINDLE POSITION WITHIN DATA IMAGE
 ******************************************************************************

 This statistics could serve as a diagnostic tool for detecting
 shutter problems (suggested by Kay Diederichs).
 Data are corrected for this effect if PATCH_SHUTTER_PROBLEM=TRUE in XDS.INP.
 ===> Selected : PATCH_SHUTTER_PROBLEM=FALSE

 INTERVAL = Angular interval in units of the oscillation range
            covered by a data image.
 NUMBER   = Number of reflections in each interval
 INTENSITY= Mean intensity of the reflections in each interval
 FACTOR   = Correction factor applied to intensities;
            INTENSITY(overall)/INTENSITY(interval)

   INTERVAL     NUMBER      INTENSITY      FACTOR
 -0.05  0.05     20348        342.649       0.984
  0.05  0.15     20469        332.686       1.014
  0.15  0.25     20385        339.792       0.992
  0.25  0.35     20330        335.551       1.005
  0.35  0.45     20588        333.258       1.012
  0.45  0.55     20457        334.277       1.009
  0.55  0.65     20166        337.816       0.998
  0.65  0.75     20203        336.845       1.001
  0.75  0.85     20699        340.402       0.991
  0.85  0.95     20471        338.729       0.995
 
 -0.05  0.95    204116        337.198       1.000
 

 ******************************************************************************
           CORRECTION FACTORS AS FUNCTION OF IMAGE NUMBER & RESOLUTION
 ******************************************************************************

 RECIPROCAL CORRECTION FACTORS FOR INPUT DATA SETS MERGED TO
 OUTPUT FILE: XDS_ASCII.HKL                                     

 THE CALCULATIONS ASSUME         FRIEDEL'S_LAW= TRUE
 TOTAL NUMBER OF CORRECTION FACTORS DEFINED      760
 DEGREES OF FREEDOM OF CHI^2 FIT            116222.0
 CHI^2-VALUE OF FIT OF CORRECTION FACTORS      0.876
 NUMBER OF CYCLES CARRIED OUT                      6

 CORRECTION FACTORS for visual inspection by XDS-Viewer DECAY.cbf           
 XMIN=     0.3 XMAX=   319.7 NXBIN=   38
 YMIN= 0.00042 YMAX= 0.17464 NYBIN=   20
 NUMBER OF REFLECTIONS USED FOR DETERMINING CORRECTION FACTORS     167642


 ******************************************************************************
  CORRECTION FACTORS AS FUNCTION OF X (fast) & Y(slow) IN THE DETECTOR PLANE
 ******************************************************************************

 RECIPROCAL CORRECTION FACTORS FOR INPUT DATA SETS MERGED TO
 OUTPUT FILE: XDS_ASCII.HKL                                     

 THE CALCULATIONS ASSUME         FRIEDEL'S_LAW= TRUE
 TOTAL NUMBER OF CORRECTION FACTORS DEFINED     3364
 DEGREES OF FREEDOM OF CHI^2 FIT            116086.7
 CHI^2-VALUE OF FIT OF CORRECTION FACTORS      0.847
 NUMBER OF CYCLES CARRIED OUT                      4

 CORRECTION FACTORS for visual inspection by XDS-Viewer MODPIX.cbf          
 XMIN=   111.6 XMAX=  1998.8 NXBIN=   58
 YMIN=   157.2 YMAX=  2058.4 NYBIN=   58
 NUMBER OF REFLECTIONS USED FOR DETERMINING CORRECTION FACTORS     167642


 ******************************************************************************
   CORRECTION FACTORS AS FUNCTION OF IMAGE NUMBER & DETECTOR SURFACE POSITION
 ******************************************************************************

 RECIPROCAL CORRECTION FACTORS FOR INPUT DATA SETS MERGED TO
 OUTPUT FILE: XDS_ASCII.HKL                                     

 THE CALCULATIONS ASSUME         FRIEDEL'S_LAW= TRUE
 TOTAL NUMBER OF CORRECTION FACTORS DEFINED      494
 DEGREES OF FREEDOM OF CHI^2 FIT            116221.0
 CHI^2-VALUE OF FIT OF CORRECTION FACTORS      0.814
 NUMBER OF CYCLES CARRIED OUT                      6

 CORRECTION FACTORS for visual inspection by XDS-Viewer ABSORP.cbf          
 XMIN=     0.3 XMAX=   319.7 NXBIN=   38
 DETECTOR_SURFACE_POSITION=    1055    1108
 DETECTOR_SURFACE_POSITION=    1376    1431
 DETECTOR_SURFACE_POSITION=     735    1431
 DETECTOR_SURFACE_POSITION=     735     785
 DETECTOR_SURFACE_POSITION=    1376     785
 DETECTOR_SURFACE_POSITION=    1781    1410
 DETECTOR_SURFACE_POSITION=    1356    1839
 DETECTOR_SURFACE_POSITION=     755    1839
 DETECTOR_SURFACE_POSITION=     330    1410
 DETECTOR_SURFACE_POSITION=     330     805
 DETECTOR_SURFACE_POSITION=     755     377
 DETECTOR_SURFACE_POSITION=    1356     377
 DETECTOR_SURFACE_POSITION=    1781     805
 NUMBER OF REFLECTIONS USED FOR DETERMINING CORRECTION FACTORS     167642


 ******************************************************************************
    CORRECTION PARAMETERS FOR THE STANDARD ERROR OF REFLECTION INTENSITIES
 ******************************************************************************

 The variance v0(I) of the intensity I obtained from counting statistics is
 replaced by v(I)=a*(v0(I)+b*I^2). The model parameters a, b are chosen to
 minimize the discrepancies between v(I) and the variance estimated from
 sample statistics of symmetry related reflections. This model implicates
 an asymptotic limit ISa=1/SQRT(a*b) for the highest I/Sigma(I) that the
 experimental setup can produce (Diederichs (2010) Acta Cryst D66, 733-740).

     a        b          ISa
 9.275E-01  1.460E-03   27.17


 ******************************************************************************
      STANDARD ERROR OF REFLECTION INTENSITIES AS FUNCTION OF RESOLUTION
      FOR DATA SET  XDS_ASCII.HKL                                     
 ******************************************************************************

  I/Sigma  = mean intensity/Sigma of a reflection in shell
  Chi^2    = goodness of fit between sample variances of
             symmetry-related intensities and their errors
             (Chi^2 = 1 for perfect agreement)
  R-FACTOR
  observed = (SUM(ABS(I(h,i)-I(h))))/(SUM(I(h,i)))
  expected = expected R-FACTOR derived from Sigma(I)

   NUMBER  = number of reflections in resolution shell
             used for calculation of R-FACTOR
  ACCEPTED = number of accepted reflections
  REJECTED = number of rejected reflections (MISFITS),
             recognized by comparison with symmetry-related
             reflections.

 RESOLUTION RANGE  I/Sigma  Chi^2  R-FACTOR  R-FACTOR  NUMBER ACCEPTED REJECTED
                                   observed  expected

   48.649  21.493    24.89   1.30      2.78      2.44     139     165      34
   21.493  15.999    24.42   1.20      2.60      2.57     346     367      27
   15.999  13.305    22.39   1.00      2.35      2.65     426     441      26
   13.305  11.632    23.47   1.10      2.36      2.61     518     534      25
   11.632  10.464    22.69   0.98      2.26      2.65     604     620      18
   10.464   9.589    22.95   0.92      2.14      2.66     732     752      22
    9.589   8.902    23.38   0.89      2.18      2.64     777     793      36
    8.902   8.345    20.02   1.01      2.50      2.82     855     865      33
    8.345   7.881    20.60   1.10      2.59      2.81     892     903      46
    7.881   7.486    19.88   1.12      2.92      2.94     881     892      44
    7.486   7.145    17.73   1.00      2.94      3.14    1026    1038      50
    7.145   6.847    16.95   1.21      3.57      3.41    1044    1054      45
    6.847   6.584    16.65   1.27      3.58      3.40    1056    1064      58
    6.584   6.348    15.45   1.12      3.81      3.76    1158    1169      56
    6.348   6.137    14.55   1.20      4.12      3.87    1152    1161      55
    6.137   5.945    14.81   1.19      4.26      3.87    1234    1241      40
    5.945   5.770    13.97   1.13      4.17      4.02    1233    1243      45
    5.770   5.609    14.12   1.23      4.63      4.17    1297    1305      41
    5.609   5.462    13.30   1.14      4.52      4.24    1350    1356      41
    5.462   5.325    12.89   1.17      4.39      4.22    1384    1395      46
    5.325   5.198    15.07   1.18      4.06      3.74    1389    1395      45
    5.198   5.080    14.53   1.17      4.09      3.76    1480    1488      42
    5.080   4.969    14.42   1.18      4.10      3.80    1498    1505      56
    4.969   4.866    15.74   1.20      4.05      3.66    1511    1517      48
    4.866   4.769    14.95   1.05      3.74      3.65    1541    1549      53
    4.769   4.677    16.23   1.10      3.66      3.58    1566    1572      70
    4.677   4.590    15.42   1.08      3.67      3.60    1638    1647      47
    4.590   4.508    15.81   1.05      3.60      3.68    1715    1718      39
    4.508   4.430    15.17   1.09      3.86      3.72    1648    1659      63
    4.430   4.357    15.24   1.04      3.65      3.68    1692    1694      71
    4.357   4.286    14.55   1.07      3.96      3.94    1735    1744      53
    4.286   4.219    14.05   1.13      4.38      4.13    1687    1700      58
    4.219   4.155    14.10   1.08      4.03      3.96    1598    1646      56
    4.155   4.094    13.80   1.08      4.06      4.05    1515    1551      58
    4.094   4.036    12.81   1.11      4.54      4.43    1543    1605      37
    4.036   3.980    13.01   1.05      4.36      4.37    1527    1580      55
    3.980   3.926    12.28   1.17      4.98      4.66    1619    1638      65
    3.926   3.874    12.13   1.13      4.85      4.65    1624    1640      64
    3.874   3.825    11.67   1.12      5.06      4.88    1536    1568      55
    3.825   3.777    10.54   1.08      5.62      5.53    1567    1598      60
    3.777   3.731    11.70   1.11      4.96      4.90    1533    1559      72
    3.731   3.686    11.39   1.08      5.15      5.04    1659    1687      61
    3.686   3.643    10.33   1.08      5.95      5.65    1592    1605      38
    3.643   3.602    10.16   1.07      5.99      5.87    1752    1768      63
    3.602   3.562     9.07   1.02      6.49      6.39    1786    1795      55
    3.562   3.523     9.55   1.12      6.79      6.48    1881    1886      45
    3.523   3.486     8.85   1.05      7.25      7.08    1825    1829      30
    3.486   3.449     7.96   1.06      8.49      8.40    2004    2007      35
    3.449   3.414     7.69   1.02      8.59      8.48    1951    1957      40
    3.414   3.380     7.24   1.04      9.61      9.46    2050    2055      48
    3.380   3.347     7.49   1.12      9.40      8.98    2009    2011      51
    3.347   3.315     6.90   1.00      9.92     10.01    2090    2096      41
    3.315   3.283     6.37   1.14     11.97     11.10    2056    2060      40
    3.283   3.253     5.92   1.04     12.29     12.06    2217    2222      39
    3.253   3.223     6.36   1.07     11.50     11.24    2144    2149      37
    3.223   3.195     5.19   1.07     14.86     14.45    2225    2227      28
    3.195   3.167     5.38   1.00     14.28     14.43    2200    2205      24
    3.167   3.139     4.92   0.97     15.38     15.59    2263    2269      24
    3.139   3.113     4.91   0.94     14.87     15.46    2346    2349      29
    3.113   3.087     4.66   0.97     16.42     16.68    2228    2234      25
    3.087   3.061     4.21   0.95     18.58     19.03    2445    2448      16
    3.061   3.037     4.16   0.97     18.72     18.88    2333    2335      15
    3.037   3.013     3.96   0.99     20.50     20.43    2412    2419      15
    3.013   2.989     3.60   0.95     21.82     22.54    2468    2472      34
    2.989   2.966     3.69   0.93     21.58     22.30    2411    2412      25
    2.966   2.944     3.66   0.90     21.22     22.20    2484    2490      24
    2.944   2.922     3.26   0.87     23.44     25.35    2453    2455      25
    2.922   2.900     2.91   0.90     27.28     28.52    2471    2473      20
    2.900   2.879     2.83   0.89     27.84     29.68    2711    2718      14
    2.879   2.859     2.62   0.89     30.22     32.16    2436    2440      26
    2.859   2.838     2.47   0.86     31.74     34.64    2639    2641      23
    2.838   2.819     2.58   0.87     31.45     33.67    2618    2624      11
    2.819   2.799     2.25   0.91     36.19     38.38    2523    2525      15
    2.799   2.781     2.25   0.87     35.83     38.55    2733    2736      24
    2.781   2.762     2.36   0.93     35.10     36.32    2608    2614      17
    2.762   2.744     2.07   0.92     41.03     42.56    2712    2715      26
    2.744   2.726     2.06   0.96     41.23     41.78    2783    2786      24
    2.726   2.709     2.12   0.91     38.38     40.42    2663    2667      15
    2.709   2.691     1.85   0.91     45.22     47.55    2677    2680      11
    2.691   2.675     1.85   0.93     45.11     47.33    2971    2974      26
    2.675   2.658     1.72   0.91     49.49     52.05    2668    2671      34
    2.658   2.642     1.79   0.88     45.49     48.38    2837    2842      19
    2.642   2.626     1.68   0.91     50.60     53.54    2816    2817      16
    2.626   2.610     1.72   0.94     48.68     50.64    2763    2766      13
    2.610   2.595     1.56   0.87     52.69     56.22    3021    3026       6
    2.595   2.580     1.40   0.95     60.87     62.85    2779    2781      14
    2.580   2.565     1.51   0.90     56.21     59.47    2893    2897      23
    2.565   2.550     1.39   0.87     59.95     63.83    3051    3054      18
    2.550   2.536     1.38   0.88     60.49     64.83    2888    2893      14
    2.536   2.522     1.40   0.93     61.17     64.14    2963    2964      18
    2.522   2.508     1.29   0.87     63.96     69.95    2887    2890      11
    2.508   2.495     1.23   0.92     69.42     72.85    2964    2968      15
    2.495   2.481     1.28   0.89     68.03     72.36    3196    3200      23
    2.481   2.468     1.19   0.85     69.72     75.53    2906    2909      15
    2.468   2.455     1.21   0.90     71.85     75.42    3170    3174      22
    2.455   2.442     1.00   0.85     81.64     89.79    2823    2827       7
    2.442   2.430     1.14   0.88     72.53     77.72    3089    3091      18
    2.430   2.417     0.96   0.87     86.17     92.46    3246    3248      10
    2.417   2.405     1.00   0.90     85.67     90.96    3080    3084      20
    2.405   2.393     0.86   0.77     87.05     99.37    2538    2594      16
   --------------------------------------------------------------------------
   48.649   2.393     6.41   0.98      9.32      9.53  199673  200662    3446
 


 ******************************************************************************
  SUMMARY OF DATA SET STATISTICS FOR VARIOUS SUBSETS OF INCLUDED DATA IMAGES
 ******************************************************************************

 Data set statistics is reported below several times, each with a different
 upper limit on the number of images included. This provides the user with
 the information for deciding which data images should be excluded from the
 final data set because of radiation damage or other defects. If the user
 decides for a subset of "good" images that differs from the specification
 as given by the input parameter (see DATA_RANGE= in XDS.INP) the CORRECT-
 step of XDS must be repeated with the new parameter values for DATA_RANGE=.


 ******************************************************************************
  SUMMARY OF DATA SET STATISTICS FOR IMAGE   DATA_RANGE=       1      36
 ******************************************************************************


 AVERAGE INTENSITY FOR       2 REFLECTIONS WHICH SHOULD
 BE SYSTEMATICALLY ABSENT IS     3.0% OF MEAN INTENSITY


          COMPLETENESS AND QUALITY OF DATA SET
          ------------------------------------

 R-FACTOR
 observed = (SUM(ABS(I(h,i)-I(h))))/(SUM(I(h,i)))
 expected = expected R-FACTOR derived from Sigma(I)

 COMPARED = number of reflections used for calculating R-FACTOR
 I/SIGMA  = mean of intensity/Sigma(I) of unique reflections
            (after merging symmetry-related observations)
 Sigma(I) = standard deviation of reflection intensity I
            estimated from sample statistics

 R-meas   = redundancy independent R-factor (intensities)
            Diederichs & Karplus (1997), Nature Struct. Biol. 4, 269-275.

 CC(1/2)  = percentage of correlation between intensities from
            random half-datasets. Correlation significant at
            the 0.1% level is marked by an asterisk.
            Karplus & Diederichs (2012), Science 336, 1030-33
 Anomal   = percentage of correlation between random half-sets
  Corr      of anomalous intensity differences. Correlation
            significant at the 0.1% level is marked.
 SigAno   = mean anomalous difference in units of its estimated
            standard deviation (|F(+)-F(-)|/Sigma). F(+), F(-)
            are structure factor estimates obtained from the
            merged intensity observations in each parity class.
  Nano    = Number of unique reflections used to calculate
            Anomal_Corr & SigAno. At least two observations
            for each (+ and -) parity are required.


 SUBSET OF INTENSITY DATA WITH SIGNAL/NOISE >= -3.0 AS FUNCTION OF RESOLUTION
 RESOLUTION     NUMBER OF REFLECTIONS    COMPLETENESS R-FACTOR  R-FACTOR COMPARED I/SIGMA   R-meas  CC(1/2)  Anomal  SigAno   Nano
   LIMIT     OBSERVED  UNIQUE  POSSIBLE     OF DATA   observed  expected                                      Corr

     7.11         752     358      2197       16.3%       2.2%      2.6%      605   30.54      2.8%    99.8*    16    0.673      55
     5.05        1446     746      3788       19.7%       3.4%      3.3%     1149   21.71      4.3%    99.7*   -14    0.693      68
     4.13        1877    1056      4857       21.7%       2.7%      3.1%     1428   21.61      3.5%    99.8*     3    0.786      47
     3.58        1894    1249      5688       22.0%       3.0%      3.3%     1226   16.98      4.1%    99.7*   -58    0.640       5
     3.21        2479    1614      6431       25.1%       5.8%      6.1%     1661   11.65      8.1%    99.3*     7    0.753      13
     2.93        2920    1889      7096       26.6%      10.4%     11.0%     2009    7.50     14.6%    97.4*    45    0.752       8
     2.71        3240    2102      7742       27.2%      18.1%     19.3%     2263    4.66     25.6%    93.5*     0    0.000       1
     2.54        3512    2293      8267       27.7%      26.5%     28.0%     2438    3.33     37.4%    84.2*     0    0.000       0
     2.39        3650    2372      8835       26.8%      38.9%     41.4%     2556    2.46     54.9%    70.9*     0    0.000       0
    total       21770   13679     54901       24.9%       5.7%      6.1%    15335    9.31      7.8%    99.7*     1    0.715     197


 NUMBER OF REFLECTIONS IN SELECTED SUBSET OF IMAGES     22677
 NUMBER OF REJECTED MISFITS                               902
 NUMBER OF SYSTEMATIC ABSENT REFLECTIONS                    2
 NUMBER OF ACCEPTED OBSERVATIONS                        21773
 NUMBER OF UNIQUE ACCEPTED REFLECTIONS                  13681


 ******************************************************************************
  SUMMARY OF DATA SET STATISTICS FOR IMAGE   DATA_RANGE=       1      72
 ******************************************************************************


 AVERAGE INTENSITY FOR       5 REFLECTIONS WHICH SHOULD
 BE SYSTEMATICALLY ABSENT IS     0.7% OF MEAN INTENSITY


          COMPLETENESS AND QUALITY OF DATA SET
          ------------------------------------

 R-FACTOR
 observed = (SUM(ABS(I(h,i)-I(h))))/(SUM(I(h,i)))
 expected = expected R-FACTOR derived from Sigma(I)

 COMPARED = number of reflections used for calculating R-FACTOR
 I/SIGMA  = mean of intensity/Sigma(I) of unique reflections
            (after merging symmetry-related observations)
 Sigma(I) = standard deviation of reflection intensity I
            estimated from sample statistics

 R-meas   = redundancy independent R-factor (intensities)
            Diederichs & Karplus (1997), Nature Struct. Biol. 4, 269-275.

 CC(1/2)  = percentage of correlation between intensities from
            random half-datasets. Correlation significant at
            the 0.1% level is marked by an asterisk.
            Karplus & Diederichs (2012), Science 336, 1030-33
 Anomal   = percentage of correlation between random half-sets
  Corr      of anomalous intensity differences. Correlation
            significant at the 0.1% level is marked.
 SigAno   = mean anomalous difference in units of its estimated
            standard deviation (|F(+)-F(-)|/Sigma). F(+), F(-)
            are structure factor estimates obtained from the
            merged intensity observations in each parity class.
  Nano    = Number of unique reflections used to calculate
            Anomal_Corr & SigAno. At least two observations
            for each (+ and -) parity are required.


 SUBSET OF INTENSITY DATA WITH SIGNAL/NOISE >= -3.0 AS FUNCTION OF RESOLUTION
 RESOLUTION     NUMBER OF REFLECTIONS    COMPLETENESS R-FACTOR  R-FACTOR COMPARED I/SIGMA   R-meas  CC(1/2)  Anomal  SigAno   Nano
   LIMIT     OBSERVED  UNIQUE  POSSIBLE     OF DATA   observed  expected                                      Corr

     7.11        1602     632      2197       28.8%       2.2%      2.6%     1414   34.35      2.6%    99.9*     2    0.731     204
     5.05        3055    1230      3788       32.5%       3.5%      3.3%     2717   25.45      4.3%    99.7*    -7    0.805     330
     4.13        3943    1693      4857       34.9%       2.9%      3.1%     3437   25.78      3.6%    99.7*    -8    0.719     365
     3.58        3955    2014      5688       35.4%       3.4%      3.5%     3197   20.03      4.3%    99.7*    -6    0.784     147
     3.21        5025    2496      6431       38.8%       5.3%      5.5%     4188   14.39      6.9%    99.5*    -1    0.800     216
     2.93        5867    2896      7096       40.8%       9.2%      9.9%     4933    9.35     11.9%    98.6*     4    0.768     316
     2.71        6523    3252      7742       42.0%      16.0%     17.5%     5469    5.75     20.7%    96.2*     3    0.721     380
     2.54        7098    3567      8267       43.1%      23.7%     25.8%     5972    4.08     30.8%    91.4*     0    0.756     391
     2.39        7413    3809      8835       43.1%      33.8%     36.6%     6174    2.99     44.3%    86.0*     1    0.702     371
    total       44481   21589     54901       39.3%       5.6%      5.9%    37501   11.33      7.1%    99.7*    -1    0.749    2720


 NUMBER OF REFLECTIONS IN SELECTED SUBSET OF IMAGES     45689
 NUMBER OF REJECTED MISFITS                              1201
 NUMBER OF SYSTEMATIC ABSENT REFLECTIONS                    5
 NUMBER OF ACCEPTED OBSERVATIONS                        44483
 NUMBER OF UNIQUE ACCEPTED REFLECTIONS                  21591


 ******************************************************************************
  SUMMARY OF DATA SET STATISTICS FOR IMAGE   DATA_RANGE=       1     107
 ******************************************************************************


 AVERAGE INTENSITY FOR       6 REFLECTIONS WHICH SHOULD
 BE SYSTEMATICALLY ABSENT IS     1.9% OF MEAN INTENSITY


          COMPLETENESS AND QUALITY OF DATA SET
          ------------------------------------

 R-FACTOR
 observed = (SUM(ABS(I(h,i)-I(h))))/(SUM(I(h,i)))
 expected = expected R-FACTOR derived from Sigma(I)

 COMPARED = number of reflections used for calculating R-FACTOR
 I/SIGMA  = mean of intensity/Sigma(I) of unique reflections
            (after merging symmetry-related observations)
 Sigma(I) = standard deviation of reflection intensity I
            estimated from sample statistics

 R-meas   = redundancy independent R-factor (intensities)
            Diederichs & Karplus (1997), Nature Struct. Biol. 4, 269-275.

 CC(1/2)  = percentage of correlation between intensities from
            random half-datasets. Correlation significant at
            the 0.1% level is marked by an asterisk.
            Karplus & Diederichs (2012), Science 336, 1030-33
 Anomal   = percentage of correlation between random half-sets
  Corr      of anomalous intensity differences. Correlation
            significant at the 0.1% level is marked.
 SigAno   = mean anomalous difference in units of its estimated
            standard deviation (|F(+)-F(-)|/Sigma). F(+), F(-)
            are structure factor estimates obtained from the
            merged intensity observations in each parity class.
  Nano    = Number of unique reflections used to calculate
            Anomal_Corr & SigAno. At least two observations
            for each (+ and -) parity are required.


 SUBSET OF INTENSITY DATA WITH SIGNAL/NOISE >= -3.0 AS FUNCTION OF RESOLUTION
 RESOLUTION     NUMBER OF REFLECTIONS    COMPLETENESS R-FACTOR  R-FACTOR COMPARED I/SIGMA   R-meas  CC(1/2)  Anomal  SigAno   Nano
   LIMIT     OBSERVED  UNIQUE  POSSIBLE     OF DATA   observed  expected                                      Corr

     7.11        2420     888      2197       40.4%       2.1%      2.6%     2193   35.67      2.5%    99.9*     2    0.716     360
     5.05        4643    1683      3788       44.4%       3.3%      3.2%     4270   27.42      4.0%    99.8*    -6    0.789     657
     4.13        5971    2262      4857       46.6%       2.8%      3.1%     5440   28.07      3.4%    99.8*    -9    0.701     757
     3.58        5968    2667      5688       46.9%       3.2%      3.5%     5191   21.59      4.0%    99.8*    -8    0.742     386
     3.21        7501    3217      6431       50.0%       5.1%      5.2%     6727   15.58      6.4%    99.6*     1    0.805     529
     2.93        8755    3726      7096       52.5%       8.5%      9.0%     7873   10.12     10.6%    98.8*     2    0.755     731
     2.71        9735    4166      7742       53.8%      15.2%     16.4%     8752    6.06     19.1%    96.9*     4    0.760     865
     2.54       10557    4554      8267       55.1%      22.4%     24.3%     9476    4.25     28.2%    92.7*    -2    0.740     961
     2.39       11062    4877      8835       55.2%      32.8%     35.1%     9835    3.04     41.4%    87.1*    -3    0.720     992
    total       66612   28040     54901       51.1%       5.3%      5.7%    59757   12.35      6.6%    99.8*    -1    0.746    6238


 NUMBER OF REFLECTIONS IN SELECTED SUBSET OF IMAGES     68042
 NUMBER OF REJECTED MISFITS                              1423
 NUMBER OF SYSTEMATIC ABSENT REFLECTIONS                    6
 NUMBER OF ACCEPTED OBSERVATIONS                        66613
 NUMBER OF UNIQUE ACCEPTED REFLECTIONS                  28041


 ******************************************************************************
  SUMMARY OF DATA SET STATISTICS FOR IMAGE   DATA_RANGE=       1     143
 ******************************************************************************


 AVERAGE INTENSITY FOR       6 REFLECTIONS WHICH SHOULD
 BE SYSTEMATICALLY ABSENT IS     2.0% OF MEAN INTENSITY


          COMPLETENESS AND QUALITY OF DATA SET
          ------------------------------------

 R-FACTOR
 observed = (SUM(ABS(I(h,i)-I(h))))/(SUM(I(h,i)))
 expected = expected R-FACTOR derived from Sigma(I)

 COMPARED = number of reflections used for calculating R-FACTOR
 I/SIGMA  = mean of intensity/Sigma(I) of unique reflections
            (after merging symmetry-related observations)
 Sigma(I) = standard deviation of reflection intensity I
            estimated from sample statistics

 R-meas   = redundancy independent R-factor (intensities)
            Diederichs & Karplus (1997), Nature Struct. Biol. 4, 269-275.

 CC(1/2)  = percentage of correlation between intensities from
            random half-datasets. Correlation significant at
            the 0.1% level is marked by an asterisk.
            Karplus & Diederichs (2012), Science 336, 1030-33
 Anomal   = percentage of correlation between random half-sets
  Corr      of anomalous intensity differences. Correlation
            significant at the 0.1% level is marked.
 SigAno   = mean anomalous difference in units of its estimated
            standard deviation (|F(+)-F(-)|/Sigma). F(+), F(-)
            are structure factor estimates obtained from the
            merged intensity observations in each parity class.
  Nano    = Number of unique reflections used to calculate
            Anomal_Corr & SigAno. At least two observations
            for each (+ and -) parity are required.


 SUBSET OF INTENSITY DATA WITH SIGNAL/NOISE >= -3.0 AS FUNCTION OF RESOLUTION
 RESOLUTION     NUMBER OF REFLECTIONS    COMPLETENESS R-FACTOR  R-FACTOR COMPARED I/SIGMA   R-meas  CC(1/2)  Anomal  SigAno   Nano
   LIMIT     OBSERVED  UNIQUE  POSSIBLE     OF DATA   observed  expected                                      Corr

     7.11        3318    1149      2197       52.3%       2.1%      2.6%     3067   37.03      2.5%    99.9*     7    0.721     549
     5.05        6253    2135      3788       56.4%       3.3%      3.3%     5848   27.68      4.0%    99.8*    -1    0.801    1014
     4.13        8064    2833      4857       58.3%       2.9%      3.1%     7509   28.69      3.4%    99.8*    -4    0.715    1218
     3.58        8023    3322      5688       58.4%       3.3%      3.6%     7220   21.80      4.1%    99.8*    -9    0.728     719
     3.21       10056    3991      6431       62.1%       5.3%      5.5%     9241   15.36      6.6%    99.6*    -4    0.787     952
     2.93       11747    4557      7096       64.2%       9.1%      9.6%    10873    9.85     11.2%    98.8*     1    0.776    1278
     2.71       13008    5056      7742       65.3%      16.9%     18.0%    12032    5.84     20.8%    96.4*     0    0.753    1483
     2.54       14135    5512      8267       66.7%      25.0%     26.7%    13075    4.04     30.9%    91.3*     0    0.753    1655
     2.39       14835    5895      8835       66.7%      36.2%     38.2%    13667    2.89     45.0%    85.7*    -2    0.735    1702
    total       89439   34450     54901       62.7%       5.6%      6.0%    82532   12.49      6.9%    99.8*    -1    0.753   10570


 NUMBER OF REFLECTIONS IN SELECTED SUBSET OF IMAGES     91082
 NUMBER OF REJECTED MISFITS                              1636
 NUMBER OF SYSTEMATIC ABSENT REFLECTIONS                    6
 NUMBER OF ACCEPTED OBSERVATIONS                        89440
 NUMBER OF UNIQUE ACCEPTED REFLECTIONS                  34451


 ******************************************************************************
  SUMMARY OF DATA SET STATISTICS FOR IMAGE   DATA_RANGE=       1     178
 ******************************************************************************


 AVERAGE INTENSITY FOR       6 REFLECTIONS WHICH SHOULD
 BE SYSTEMATICALLY ABSENT IS     2.1% OF MEAN INTENSITY


          COMPLETENESS AND QUALITY OF DATA SET
          ------------------------------------

 R-FACTOR
 observed = (SUM(ABS(I(h,i)-I(h))))/(SUM(I(h,i)))
 expected = expected R-FACTOR derived from Sigma(I)

 COMPARED = number of reflections used for calculating R-FACTOR
 I/SIGMA  = mean of intensity/Sigma(I) of unique reflections
            (after merging symmetry-related observations)
 Sigma(I) = standard deviation of reflection intensity I
            estimated from sample statistics

 R-meas   = redundancy independent R-factor (intensities)
            Diederichs & Karplus (1997), Nature Struct. Biol. 4, 269-275.

 CC(1/2)  = percentage of correlation between intensities from
            random half-datasets. Correlation significant at
            the 0.1% level is marked by an asterisk.
            Karplus & Diederichs (2012), Science 336, 1030-33
 Anomal   = percentage of correlation between random half-sets
  Corr      of anomalous intensity differences. Correlation
            significant at the 0.1% level is marked.
 SigAno   = mean anomalous difference in units of its estimated
            standard deviation (|F(+)-F(-)|/Sigma). F(+), F(-)
            are structure factor estimates obtained from the
            merged intensity observations in each parity class.
  Nano    = Number of unique reflections used to calculate
            Anomal_Corr & SigAno. At least two observations
            for each (+ and -) parity are required.


 SUBSET OF INTENSITY DATA WITH SIGNAL/NOISE >= -3.0 AS FUNCTION OF RESOLUTION
 RESOLUTION     NUMBER OF REFLECTIONS    COMPLETENESS R-FACTOR  R-FACTOR COMPARED I/SIGMA   R-meas  CC(1/2)  Anomal  SigAno   Nano
   LIMIT     OBSERVED  UNIQUE  POSSIBLE     OF DATA   observed  expected                                      Corr

     7.11        4185    1393      2197       63.4%       2.1%      2.7%     3901   37.35      2.5%    99.9*    10    0.737     737
     5.05        7860    2540      3788       67.1%       3.5%      3.4%     7454   27.51      4.2%    99.8*    -3    0.808    1386
     4.13       10115    3365      4857       69.3%       3.1%      3.3%     9554   28.34      3.6%    99.8*    -7    0.718    1704
     3.58       10015    3963      5688       69.7%       3.6%      3.8%     9188   20.87      4.4%    99.8*    -9    0.735    1056
     3.21       12558    4733      6431       73.6%       6.0%      6.1%    11700   14.59      7.3%    99.5*    -6    0.774    1433
     2.93       14658    5374      7096       75.7%      10.5%     11.1%    13741    9.17     12.8%    98.6*    -1    0.766    1894
     2.71       16206    5929      7742       76.6%      19.7%     21.0%    15205    5.39     24.1%    95.9*     0    0.750    2177
     2.54       17590    6421      8267       77.7%      29.7%     31.7%    16555    3.72     36.4%    90.3*    -1    0.732    2420
     2.39       18483    6858      8835       77.6%      43.2%     45.9%    17347    2.65     53.0%    83.3*    -3    0.713    2484
    total      111670   40576     54901       73.9%       6.2%      6.6%   104645   12.13      7.6%    99.8*    -2    0.745   15291


 NUMBER OF REFLECTIONS IN SELECTED SUBSET OF IMAGES    113444
 NUMBER OF REJECTED MISFITS                              1767
 NUMBER OF SYSTEMATIC ABSENT REFLECTIONS                    6
 NUMBER OF ACCEPTED OBSERVATIONS                       111671
 NUMBER OF UNIQUE ACCEPTED REFLECTIONS                  40577


 ******************************************************************************
  SUMMARY OF DATA SET STATISTICS FOR IMAGE   DATA_RANGE=       1     214
 ******************************************************************************


 AVERAGE INTENSITY FOR       6 REFLECTIONS WHICH SHOULD
 BE SYSTEMATICALLY ABSENT IS     2.2% OF MEAN INTENSITY


          COMPLETENESS AND QUALITY OF DATA SET
          ------------------------------------

 R-FACTOR
 observed = (SUM(ABS(I(h,i)-I(h))))/(SUM(I(h,i)))
 expected = expected R-FACTOR derived from Sigma(I)

 COMPARED = number of reflections used for calculating R-FACTOR
 I/SIGMA  = mean of intensity/Sigma(I) of unique reflections
            (after merging symmetry-related observations)
 Sigma(I) = standard deviation of reflection intensity I
            estimated from sample statistics

 R-meas   = redundancy independent R-factor (intensities)
            Diederichs & Karplus (1997), Nature Struct. Biol. 4, 269-275.

 CC(1/2)  = percentage of correlation between intensities from
            random half-datasets. Correlation significant at
            the 0.1% level is marked by an asterisk.
            Karplus & Diederichs (2012), Science 336, 1030-33
 Anomal   = percentage of correlation between random half-sets
  Corr      of anomalous intensity differences. Correlation
            significant at the 0.1% level is marked.
 SigAno   = mean anomalous difference in units of its estimated
            standard deviation (|F(+)-F(-)|/Sigma). F(+), F(-)
            are structure factor estimates obtained from the
            merged intensity observations in each parity class.
  Nano    = Number of unique reflections used to calculate
            Anomal_Corr & SigAno. At least two observations
            for each (+ and -) parity are required.


 SUBSET OF INTENSITY DATA WITH SIGNAL/NOISE >= -3.0 AS FUNCTION OF RESOLUTION
 RESOLUTION     NUMBER OF REFLECTIONS    COMPLETENESS R-FACTOR  R-FACTOR COMPARED I/SIGMA   R-meas  CC(1/2)  Anomal  SigAno   Nano
   LIMIT     OBSERVED  UNIQUE  POSSIBLE     OF DATA   observed  expected                                      Corr

     7.11        5039    1602      2197       72.9%       2.2%      2.7%     4769   37.96      2.6%    99.9*     7    0.728     934
     5.05        9501    2965      3788       78.3%       3.7%      3.6%     9107   26.94      4.4%    99.8*    -4    0.805    1770
     4.13       12237    3908      4857       80.5%       3.2%      3.4%    11718   27.66      3.9%    99.8*    -7    0.732    2207
     3.58       12110    4601      5688       80.9%       4.0%      4.1%    11318   19.90      4.9%    99.7*    -7    0.746    1404
     3.21       15131    5453      6431       84.8%       6.8%      7.0%    14344   13.71      8.3%    99.5*    -4    0.775    1889
     2.93       17653    6138      7096       86.5%      12.5%     13.2%    16892    8.52     15.3%    98.2*    -2    0.758    2497
     2.71       19506    6737      7742       87.0%      23.4%     25.1%    18706    4.98     28.5%    94.8*     0    0.736    2875
     2.54       21144    7277      8267       88.0%      35.9%     38.2%    20306    3.43     43.6%    88.4*    -2    0.712    3197
     2.39       22285    7768      8835       87.9%      51.8%     55.4%    21373    2.45     63.1%    80.2*    -3    0.688    3313
    total      134606   46449     54901       84.6%       7.0%      7.4%   128533   11.73      8.5%    99.7*    -3    0.737   20086


 NUMBER OF REFLECTIONS IN SELECTED SUBSET OF IMAGES    136558
 NUMBER OF REJECTED MISFITS                              1945
 NUMBER OF SYSTEMATIC ABSENT REFLECTIONS                    6
 NUMBER OF ACCEPTED OBSERVATIONS                       134607
 NUMBER OF UNIQUE ACCEPTED REFLECTIONS                  46450


 ******************************************************************************
  SUMMARY OF DATA SET STATISTICS FOR IMAGE   DATA_RANGE=       1     249
 ******************************************************************************


 AVERAGE INTENSITY FOR       6 REFLECTIONS WHICH SHOULD
 BE SYSTEMATICALLY ABSENT IS     2.2% OF MEAN INTENSITY


          COMPLETENESS AND QUALITY OF DATA SET
          ------------------------------------

 R-FACTOR
 observed = (SUM(ABS(I(h,i)-I(h))))/(SUM(I(h,i)))
 expected = expected R-FACTOR derived from Sigma(I)

 COMPARED = number of reflections used for calculating R-FACTOR
 I/SIGMA  = mean of intensity/Sigma(I) of unique reflections
            (after merging symmetry-related observations)
 Sigma(I) = standard deviation of reflection intensity I
            estimated from sample statistics

 R-meas   = redundancy independent R-factor (intensities)
            Diederichs & Karplus (1997), Nature Struct. Biol. 4, 269-275.

 CC(1/2)  = percentage of correlation between intensities from
            random half-datasets. Correlation significant at
            the 0.1% level is marked by an asterisk.
            Karplus & Diederichs (2012), Science 336, 1030-33
 Anomal   = percentage of correlation between random half-sets
  Corr      of anomalous intensity differences. Correlation
            significant at the 0.1% level is marked.
 SigAno   = mean anomalous difference in units of its estimated
            standard deviation (|F(+)-F(-)|/Sigma). F(+), F(-)
            are structure factor estimates obtained from the
            merged intensity observations in each parity class.
  Nano    = Number of unique reflections used to calculate
            Anomal_Corr & SigAno. At least two observations
            for each (+ and -) parity are required.


 SUBSET OF INTENSITY DATA WITH SIGNAL/NOISE >= -3.0 AS FUNCTION OF RESOLUTION
 RESOLUTION     NUMBER OF REFLECTIONS    COMPLETENESS R-FACTOR  R-FACTOR COMPARED I/SIGMA   R-meas  CC(1/2)  Anomal  SigAno   Nano
   LIMIT     OBSERVED  UNIQUE  POSSIBLE     OF DATA   observed  expected                                      Corr

     7.11        5906    1829      2197       83.2%       2.3%      2.7%     5642   37.77      2.7%    99.9*     5    0.735    1122
     5.05       11090    3363      3788       88.8%       3.9%      3.7%    10758   26.51      4.6%    99.8*    -4    0.816    2140
     4.13       14236    4402      4857       90.6%       3.5%      3.6%    13815   27.00      4.1%    99.8*    -7    0.739    2679
     3.58       14145    5171      5688       90.9%       4.3%      4.5%    13444   19.21      5.3%    99.7*    -7    0.754    1748
     3.21       17617    6062      6431       94.3%       7.8%      7.9%    17019   13.10      9.5%    99.3*    -5    0.771    2314
     2.93       20535    6785      7096       95.6%      14.8%     15.4%    19988    8.07     18.0%    97.4*    -3    0.751    3074
     2.71       22706    7430      7742       96.0%      27.6%     29.5%    22146    4.71     33.4%    92.8*    -1    0.719    3561
     2.54       24583    7982      8267       96.6%      42.2%     44.7%    24000    3.22     50.9%    85.7*    -1    0.702    4001
     2.39       25928    8501      8835       96.2%      60.2%     64.6%    25321    2.29     72.9%    76.8*    -2    0.671    4157
    total      156746   51525     54901       93.9%       7.9%      8.3%   152133   11.46      9.5%    99.7*    -3    0.731   24796


 NUMBER OF REFLECTIONS IN SELECTED SUBSET OF IMAGES    158923
 NUMBER OF REJECTED MISFITS                              2170
 NUMBER OF SYSTEMATIC ABSENT REFLECTIONS                    6
 NUMBER OF ACCEPTED OBSERVATIONS                       156747
 NUMBER OF UNIQUE ACCEPTED REFLECTIONS                  51526


 ******************************************************************************
  SUMMARY OF DATA SET STATISTICS FOR IMAGE   DATA_RANGE=       1     285
 ******************************************************************************


 AVERAGE INTENSITY FOR       6 REFLECTIONS WHICH SHOULD
 BE SYSTEMATICALLY ABSENT IS     2.2% OF MEAN INTENSITY


          COMPLETENESS AND QUALITY OF DATA SET
          ------------------------------------

 R-FACTOR
 observed = (SUM(ABS(I(h,i)-I(h))))/(SUM(I(h,i)))
 expected = expected R-FACTOR derived from Sigma(I)

 COMPARED = number of reflections used for calculating R-FACTOR
 I/SIGMA  = mean of intensity/Sigma(I) of unique reflections
            (after merging symmetry-related observations)
 Sigma(I) = standard deviation of reflection intensity I
            estimated from sample statistics

 R-meas   = redundancy independent R-factor (intensities)
            Diederichs & Karplus (1997), Nature Struct. Biol. 4, 269-275.

 CC(1/2)  = percentage of correlation between intensities from
            random half-datasets. Correlation significant at
            the 0.1% level is marked by an asterisk.
            Karplus & Diederichs (2012), Science 336, 1030-33
 Anomal   = percentage of correlation between random half-sets
  Corr      of anomalous intensity differences. Correlation
            significant at the 0.1% level is marked.
 SigAno   = mean anomalous difference in units of its estimated
            standard deviation (|F(+)-F(-)|/Sigma). F(+), F(-)
            are structure factor estimates obtained from the
            merged intensity observations in each parity class.
  Nano    = Number of unique reflections used to calculate
            Anomal_Corr & SigAno. At least two observations
            for each (+ and -) parity are required.


 SUBSET OF INTENSITY DATA WITH SIGNAL/NOISE >= -3.0 AS FUNCTION OF RESOLUTION
 RESOLUTION     NUMBER OF REFLECTIONS    COMPLETENESS R-FACTOR  R-FACTOR COMPARED I/SIGMA   R-meas  CC(1/2)  Anomal  SigAno   Nano
   LIMIT     OBSERVED  UNIQUE  POSSIBLE     OF DATA   observed  expected                                      Corr

     7.11        6765    2051      2197       93.4%       2.3%      2.7%     6528   37.98      2.7%    99.9*     5    0.741    1301
     5.05       12708    3698      3788       97.6%       3.9%      3.8%    12504   26.78      4.6%    99.8*    -4    0.811    2528
     4.13       16320    4760      4857       98.0%       3.6%      3.7%    16064   27.44      4.3%    99.8*    -6    0.746    3239
     3.58       16190    5523      5688       97.1%       4.7%      4.8%    15694   19.32      5.8%    99.7*    -9    0.754    2219
     3.21       20111    6349      6431       98.7%       8.6%      8.7%    19847   13.21     10.4%    99.2*    -8    0.768    2902
     2.93       23496    7020      7096       98.9%      16.7%     17.3%    23300    8.11     19.9%    97.4*    -4    0.748    3955
     2.71       26044    7645      7742       98.7%      31.3%     33.1%    25846    4.73     37.2%    92.7*    -1    0.720    4678
     2.54       28124    8148      8267       98.6%      47.9%     50.9%    27927    3.23     56.7%    86.1*    -1    0.695    5283
     2.39       29722    8660      8835       98.0%      68.0%     73.1%    29475    2.30     80.5%    77.7*    -3    0.660    5595
    total      179480   53854     54901       98.1%       8.7%      9.0%   177185   11.84     10.3%    99.7*    -3    0.726   31700


 NUMBER OF REFLECTIONS IN SELECTED SUBSET OF IMAGES    182008
 NUMBER OF REJECTED MISFITS                              2515
 NUMBER OF SYSTEMATIC ABSENT REFLECTIONS                    6
 NUMBER OF ACCEPTED OBSERVATIONS                       179487
 NUMBER OF UNIQUE ACCEPTED REFLECTIONS                  53856


 ******************************************************************************
  STATISTICS OF SAVED DATA SET "XDS_ASCII.HKL" (DATA_RANGE=       1     320)
 FILE TYPE:         XDS_ASCII      MERGE=FALSE          FRIEDEL'S_LAW=TRUE 
 ******************************************************************************

   REFLECTIONS OF TYPE H,0,0  0,K,0  0,0,L OR EXPECTED TO BE ABSENT (*)
   --------------------------------------------------------------------

   H    K    L  RESOLUTION  INTENSITY     SIGMA    INTENSITY/SIGMA  #OBSERVED

    0    0    3    42.391  -0.2395E+01  0.2058E+01        -1.16           1 
    0    0    4    31.793   0.4841E+04  0.1787E+03        27.08           1 
    0    0    5    25.435   0.1691E+04  0.6309E+02        26.80           1 
    0    0    6    21.196   0.2033E+04  0.7589E+02        26.79           1 
    0    0    7    18.168   0.1256E+01  0.7178E+01         0.17           1 
    0    0    8    15.897   0.1359E+02  0.8146E+01         1.67           1 
    0    0    9    14.130   0.1045E+05  0.3858E+03        27.08           1 
    0    0   10    12.717   0.5643E+04  0.2093E+03        26.97           1 
    0    0   11    11.561   0.4643E+02  0.1190E+02         3.90           1 
    0    0   12    10.598   0.1388E+04  0.5431E+02        25.56           1 
    0    0   13     9.783   0.3094E+02  0.1349E+02         2.29           1 
    0    0   14     9.084   0.1449E+04  0.5724E+02        25.31           1 
    0    0   15     8.478   0.3114E+04  0.1177E+03        26.45           1 
    0    0   16     7.948   0.1653E+04  0.6510E+02        25.39           1 
    0    0   17     7.481   0.2844E+04  0.1083E+03        26.25           1 
    0    0   18     7.065   0.4115E+03  0.2488E+02        16.54           1 
    0    0   19     6.693   0.5608E+02  0.1921E+02         2.92           1 
    0    0   20     6.359   0.8669E+03  0.3978E+02        21.79           1 
    0    0   21     6.056   0.1596E+03  0.2112E+02         7.56           1 
    0    0   22     5.781   0.6402E+03  0.3380E+02        18.94           1 
    0    0   23     5.529   0.8978E+03  0.4223E+02        21.26           1 
    0    0   24     5.299   0.2732E+04  0.1061E+03        25.75           1 
    0    0   25     5.087   0.6390E+02  0.2399E+02         2.66           1 
    0    0   26     4.891   0.7099E+03  0.3872E+02        18.33           1 
    0    0   27     4.710   0.3051E+03  0.2966E+02        10.28           1 
    0    0   28     4.542   0.2827E+02  0.2588E+02         1.09           1 
    0    0   29     4.385   0.2070E+04  0.8428E+02        24.56           1 
    0    0   32     3.974   0.1114E+03  0.3330E+02         3.34           1 
    0    0   33     3.854   0.1091E+04  0.5579E+02        19.56           1 
    0    0   34     3.740   0.2129E+04  0.9064E+02        23.49           1 
    0    0   35     3.634   0.6798E+02  0.3891E+02         1.75           1 
    0    0   36     3.533   0.1493E+03  0.3961E+02         3.77           1 
    0    0   37     3.437   0.1388E+03  0.3736E+02         3.71           1 
    0    0   38     3.347   0.3384E+03  0.4200E+02         8.06           1 
    0    0   39     3.261   0.9453E+03  0.5483E+02        17.24           1 
    0    0   40     3.179   0.3967E+03  0.4304E+02         9.22           1 
    0    0   41     3.102   0.8571E+02  0.4040E+02         2.12           1 
    0    0   42     3.028   0.5886E+03  0.5079E+02        11.59           1 
    0    0   43     2.958   0.1023E+03  0.4155E+02         2.46           1 
    0    0   44     2.890   0.8634E+02  0.4169E+02         2.07           1 
    0    0   45     2.826   0.1804E+03  0.3980E+02         4.53           1 
    0    0   46     2.765  -0.3669E+01  0.3870E+02        -0.09           1 
    0    0   47     2.706   0.1168E+01  0.3758E+02         0.03           1 
    0    0   48     2.649   0.7641E+02  0.3718E+02         2.05           1 
    0    0   49     2.595   0.9313E+02  0.4020E+02         2.32           1 
    0    0   50     2.543   0.3771E+02  0.4440E+02         0.85           1 
    0    0   51     2.494   0.2071E+03  0.4578E+02         4.52           1 
    0    0   52     2.446   0.5324E+02  0.4530E+02         1.18           1 
    0    0   53     2.399  -0.6467E+02  0.4531E+02        -1.43           1 
    0    2    0    37.775   0.9792E+04  0.3620E+03        27.05           1 
    0    3    0    25.183   0.1087E+01  0.1423E+01         0.76           1*
    0    4    0    18.887   0.1472E+03  0.5845E+01        25.18           1 
    0    5    0    15.110   0.1835E+01  0.2492E+01         0.74           1*
    0    7    0    10.793   0.4502E+01  0.2874E+01         1.57           1*
    0    8    0     9.444   0.4799E+04  0.1777E+03        27.00           1 
    0    9    0     8.394   0.1494E+02  0.3336E+01         4.48           1*
    0   10    0     7.555   0.1088E+02  0.3580E+01         3.04           1 
    0   11    0     6.868  -0.1907E+01  0.4303E+01        -0.44           1*
    0   12    0     6.296   0.1566E+04  0.5846E+02        26.80           1 
    0   13    0     5.811  -0.4836E+01  0.4623E+01        -1.05           1*
    0   14    0     5.396   0.3522E+03  0.1412E+02        24.95           1 
    0   15    0     5.037   0.1503E+00  0.4428E+01         0.03           1*
    0   16    0     4.722   0.8124E+03  0.3092E+02        26.27           1 
    0   17    0     4.444   0.3215E+02  0.4806E+01         6.69           1*
    2    0    0    35.542   0.2885E+04  0.1067E+03        27.04           1 
    3    0    0    23.695   0.9236E+02  0.6527E+01        14.15           1 
    7    0    0    10.155   0.1268E+04  0.5017E+02        25.28           1 
    8    0    0     8.886   0.1952E+04  0.5320E+02        36.69           2 
    9    0    0     7.898   0.5126E+03  0.1843E+02        27.81           2 
   11    0    0     6.462   0.3960E+03  0.1455E+02        27.22           3 
   12    0    0     5.924   0.2514E+04  0.6991E+02        35.96           2 
   13    0    0     5.468   0.4763E+02  0.1344E+02         3.54           3 
   14    0    0     5.077   0.7778E+03  0.3031E+02        25.66           2 
   15    0    0     4.739   0.3856E+03  0.2528E+02        15.26           2 
   16    0    0     4.443   0.2982E+04  0.8484E+02        35.15           2 
   17    0    0     4.181   0.6795E+03  0.5760E+02        11.80           1 
   18    0    0     3.949   0.2553E+03  0.2425E+02        10.53           3 
   19    0    0     3.741   0.7057E+02  0.2678E+02         2.64           2 
   20    0    0     3.554   0.1443E+03  0.2739E+02         5.27           3 
   21    0    0     3.385   0.1834E+03  0.2734E+02         6.71           3 
   22    0    0     3.231   0.1410E+03  0.2738E+02         5.15           3 
   23    0    0     3.091  -0.2268E+02  0.3025E+02        -0.75           3 
   24    0    0     2.962   0.1746E+01  0.2715E+02         0.06           3 
   25    0    0     2.843   0.3007E+02  0.2727E+02         1.10           3 
   26    0    0     2.734   0.2697E+01  0.2838E+02         0.10           2 
   27    0    0     2.633  -0.1218E+02  0.2726E+02        -0.45           3 
   28    0    0     2.539   0.2477E+02  0.2609E+02         0.95           3 
   29    0    0     2.451   0.4374E+02  0.2705E+02         1.62           3 

 AVERAGE INTENSITY FOR       8 REFLECTIONS WHICH SHOULD
 BE SYSTEMATICALLY ABSENT IS     1.8% OF MEAN INTENSITY


          COMPLETENESS AND QUALITY OF DATA SET
          ------------------------------------

 R-FACTOR
 observed = (SUM(ABS(I(h,i)-I(h))))/(SUM(I(h,i)))
 expected = expected R-FACTOR derived from Sigma(I)

 COMPARED = number of reflections used for calculating R-FACTOR
 I/SIGMA  = mean of intensity/Sigma(I) of unique reflections
            (after merging symmetry-related observations)
 Sigma(I) = standard deviation of reflection intensity I
            estimated from sample statistics

 R-meas   = redundancy independent R-factor (intensities)
            Diederichs & Karplus (1997), Nature Struct. Biol. 4, 269-275.

 CC(1/2)  = percentage of correlation between intensities from
            random half-datasets. Correlation significant at
            the 0.1% level is marked by an asterisk.
            Karplus & Diederichs (2012), Science 336, 1030-33
 Anomal   = percentage of correlation between random half-sets
  Corr      of anomalous intensity differences. Correlation
            significant at the 0.1% level is marked.
 SigAno   = mean anomalous difference in units of its estimated
            standard deviation (|F(+)-F(-)|/Sigma). F(+), F(-)
            are structure factor estimates obtained from the
            merged intensity observations in each parity class.
  Nano    = Number of unique reflections used to calculate
            Anomal_Corr & SigAno. At least two observations
            for each (+ and -) parity are required.


 SUBSET OF INTENSITY DATA WITH SIGNAL/NOISE >= -3.0 AS FUNCTION OF RESOLUTION
 RESOLUTION     NUMBER OF REFLECTIONS    COMPLETENESS R-FACTOR  R-FACTOR COMPARED I/SIGMA   R-meas  CC(1/2)  Anomal  SigAno   Nano
   LIMIT     OBSERVED  UNIQUE  POSSIBLE     OF DATA   observed  expected                                      Corr

     7.11        7510    2093      2197       95.3%       2.5%      2.7%     7335   39.59      2.9%    99.9*     3    0.774    1475
     5.05       14107    3729      3788       98.4%       4.1%      3.8%    14013   28.19      4.8%    99.8*    -5    0.823    2893
     4.13       18143    4789      4857       98.6%       3.9%      3.8%    18004   28.81      4.5%    99.8*    -7    0.768    3743
     3.58       18009    5591      5688       98.3%       5.1%      5.0%    17691   20.09      6.1%    99.7*    -7    0.783    2672
     3.21       22469    6355      6431       98.8%       9.3%      9.1%    22417   13.77     11.0%    99.2*    -8    0.788    3552
     2.93       26259    7022      7096       99.0%      17.9%     18.3%    26215    8.38     20.9%    97.5*    -4    0.756    4719
     2.71       29265    7649      7742       98.8%      33.2%     35.1%    29224    4.88     38.7%    93.4*    -1    0.726    5538
     2.54       31561    8150      8267       98.6%      51.3%     54.2%    31522    3.31     59.5%    86.3*    -2    0.694    6155
     2.39       33335    8681      8835       98.3%      72.7%     78.1%    33248    2.34     84.4%    78.7*    -4    0.658    6525
    total      200658   54059     54901       98.5%       9.3%      9.5%   199669   12.38     10.9%    99.7*    -4    0.736   37272


 NUMBER OF REFLECTIONS IN SELECTED SUBSET OF IMAGES    204116
 NUMBER OF REJECTED MISFITS                              3446
 NUMBER OF SYSTEMATIC ABSENT REFLECTIONS                    8
 NUMBER OF ACCEPTED OBSERVATIONS                       200662
 NUMBER OF UNIQUE ACCEPTED REFLECTIONS                  54060


 ******************************************************************************
    WILSON STATISTICS OF DATA SET  "XDS_ASCII.HKL"
 ******************************************************************************

 Data is divided into resolution shells and a straight line 
 A - 2*B*SS is fitted to log<I>, where
   RES    = mean resolution (Angstrom) in shell
   SS     = mean of (sin(THETA)/LAMBDA)**2 in shell
   <I>    = mean reflection intensity in shell
   BO     = (A - log<I>)/(2*SS)
    #     = number of reflections in resolution shell

   WILSON LINE (using all data) : A=   7.678 B=  47.748 CORRELATION=  0.97
      #      RES      SS        <I>       log(<I>)       BO
     709    13.081   0.001  1.6665E+03       7.418      88.7
    1227     8.305   0.004  1.5033E+03       7.315      50.0
    1583     6.510   0.006  6.0425E+02       6.404     108.0
    1848     5.531   0.008  5.8920E+02       6.379      79.5
    2114     4.890   0.010  8.4614E+02       6.741      44.8
    2321     4.429   0.013  9.2265E+02       6.827      33.4
    2484     4.078   0.015  7.6543E+02       6.640      34.5
    2683     3.799   0.017  6.2414E+02       6.436      35.8
    2855     3.570   0.020  5.1075E+02       6.236      36.7
    2999     3.379   0.022  3.6308E+02       5.895      40.7
    3175     3.215   0.024  2.6097E+02       5.564      43.7
    3316     3.073   0.026  1.8793E+02       5.236      46.1
    3438     2.948   0.029  1.3476E+02       4.903      48.2
    3599     2.837   0.031  9.2995E+01       4.533      50.6
    3675     2.738   0.033  7.5010E+01       4.318      50.4
    3846     2.649   0.036  6.0288E+01       4.099      50.2
    3958     2.567   0.038  4.9525E+01       3.902      49.8
    4089     2.493   0.040  4.2532E+01       3.750      48.8
    4139     2.425   0.043  3.3559E+01       3.513      49.0


 HIGHER ORDER MOMENTS OF WILSON DISTRIBUTION OF  CENTRIC DATA
    AS COMPARED WITH THEORETICAL VALUES. (EXPECTED: 1.00)    
      #      RES        <I**2>/      <I**3>/      <I**4>/  
                         3<I>**2     15<I>**3    105<I>**4 

     100    13.081        0.870        0.770        0.589
      97     8.305        2.923        4.924        7.068
     115     6.510        0.550        0.306        0.139
     116     5.531        0.974        0.974        0.838
     121     4.890        0.348        0.230        0.153
     123     4.429        0.431        0.241        0.118
      99     4.078        0.880        0.732        0.500
     120     3.799        0.572        0.350        0.179
     126     3.570        0.668        0.539        0.389
     129     3.379        1.489        2.650        4.643
     121     3.215        2.031        3.645        5.840
     129     3.073        0.427        0.300        0.182
     123     2.948        0.327        0.186        0.093
     125     2.837        0.625        0.437        0.263
     127     2.738        1.490        2.565        3.920
     121     2.649        0.737        0.637        0.514
     133     2.567        0.674        0.484        0.331
     132     2.493        0.567        0.281        0.159
     128     2.425        0.728        0.437        0.377
    2285   overall        0.888        1.051        1.338


 HIGHER ORDER MOMENTS OF WILSON DISTRIBUTION OF ACENTRIC DATA
    AS COMPARED WITH THEORETICAL VALUES. (EXPECTED: 1.00)    
      #      RES        <I**2>/      <I**3>/      <I**4>/  
                         2<I>**2      6<I>**3     24<I>**4 

     609    13.081        1.211        1.770        2.921
    1130     8.305        1.003        1.107        1.175
    1468     6.510        1.098        1.405        2.095
    1732     5.531        1.146        1.385        1.666
    1993     4.890        1.231        1.685        2.474
    2198     4.429        1.126        1.347        1.715
    2385     4.078        1.221        1.835        3.215
    2563     3.799        1.220        1.740        2.873
    2729     3.570        1.300        2.073        3.899
    2870     3.379        1.166        1.505        2.106
    3054     3.215        1.189        1.631        2.327
    3187     3.073        1.358        2.217        4.100
    3315     2.948        1.406        2.224        3.579
    3474     2.837        1.408        2.491        5.038
    3548     2.738        1.537        3.028        6.745
    3725     2.649        1.424        2.448        5.364
    3825     2.567        1.674        3.776       11.000
    3957     2.493        1.644        3.235        7.719
    4011     2.425        1.860        4.038       10.385
   51773   overall        1.390        2.381        4.968

   ======= CUMULATIVE INTENSITY DISTRIBUTION =======
 DEFINITIONS:
   <I>    = mean reflection intensity
 Na(Z)exp = expected number of acentric reflections with I <= Z*<I>
 Na(Z)obs = observed number of acentric reflections with I <= Z*<I>
 Nc(Z)exp = expected number of  centric reflections with I <= Z*<I>
 Nc(Z)obs = observed number of  centric reflections with I <= Z*<I>


 Nc(Z)obs/Nc(Z)exp versus resolution and Z (0.1-1.0)
      #      RES     0.1   0.2   0.3   0.4   0.5   0.6   0.7   0.8   0.9   1.0

     100    13.081  1.09  1.04  1.01  1.01  1.06  1.05  1.04  1.03  1.02  1.01
      97     8.305  1.04  0.95  0.97  0.94  0.87  0.84  0.83  0.85  0.86  0.89
     115     6.510  0.91  1.06  1.06  1.03  1.07  1.07  1.11  1.08  1.05  1.05
     116     5.531  1.32  1.30  1.26  1.26  1.21  1.14  1.14  1.12  1.10  1.07
     121     4.890  1.23  1.17  1.15  1.15  1.22  1.25  1.23  1.24  1.22  1.19
     123     4.429  1.24  1.20  1.21  1.27  1.22  1.20  1.16  1.11  1.11  1.08
      99     4.078  0.89  0.99  1.12  1.15  1.11  1.13  1.10  1.11  1.11  1.11
     120     3.799  1.01  1.13  1.26  1.25  1.26  1.22  1.17  1.13  1.08  1.05
     126     3.570  0.99  1.10  1.07  1.16  1.20  1.13  1.10  1.12  1.10  1.07
     129     3.379  0.94  1.14  1.17  1.13  1.13  1.15  1.13  1.13  1.11  1.10
     121     3.215  0.90  1.05  1.17  1.19  1.19  1.21  1.20  1.16  1.14  1.11
     129     3.073  1.31  1.19  1.28  1.34  1.40  1.33  1.31  1.28  1.26  1.22
     123     2.948  1.15  1.13  1.25  1.27  1.30  1.27  1.29  1.28  1.25  1.24
     125     2.837  1.00  0.83  0.85  0.95  1.08  1.10  1.11  1.09  1.08  1.10
     127     2.738  1.01  0.89  0.89  0.93  0.92  0.93  1.03  1.13  1.11  1.11
     121     2.649  1.26  1.10  1.07  1.00  1.03  1.02  1.04  1.08  1.08  1.10
     133     2.567  1.51  1.24  1.19  1.16  1.13  1.14  1.16  1.17  1.17  1.19
     132     2.493  1.37  1.05  0.98  0.93  0.96  0.96  0.94  0.98  0.98  1.00
     128     2.425  1.42  1.06  0.98  0.94  0.93  0.93  0.92  0.92  0.92  0.95
    2285   overall  1.14  1.09  1.10  1.11  1.12  1.11  1.11  1.11  1.10  1.09


 Na(Z)obs/Na(Z)exp versus resolution and Z (0.1-1.0)
      #      RES     0.1   0.2   0.3   0.4   0.5   0.6   0.7   0.8   0.9   1.0

     609    13.081  1.00  1.16  1.07  1.07  1.06  1.06  1.04  1.03  1.01  0.99
    1130     8.305  1.18  1.19  1.13  1.12  1.13  1.09  1.07  1.06  1.06  1.05
    1468     6.510  0.89  0.97  0.96  0.96  0.98  0.99  0.98  0.98  0.98  0.99
    1732     5.531  1.01  1.07  1.10  1.08  1.06  1.08  1.07  1.05  1.06  1.05
    1993     4.890  1.08  1.09  1.10  1.09  1.10  1.06  1.05  1.05  1.05  1.04
    2198     4.429  1.01  1.03  1.03  1.02  1.02  1.02  1.03  1.03  1.03  1.02
    2385     4.078  1.04  1.13  1.15  1.11  1.12  1.10  1.09  1.07  1.05  1.03
    2563     3.799  0.97  1.04  1.13  1.14  1.12  1.10  1.09  1.07  1.05  1.04
    2729     3.570  1.03  1.16  1.18  1.16  1.16  1.13  1.11  1.09  1.08  1.06
    2870     3.379  0.96  1.07  1.12  1.14  1.11  1.09  1.08  1.08  1.07  1.06
    3054     3.215  0.98  1.01  1.07  1.10  1.11  1.11  1.09  1.09  1.07  1.06
    3187     3.073  1.13  1.05  1.09  1.13  1.13  1.12  1.11  1.10  1.09  1.09
    3315     2.948  1.38  1.13  1.15  1.17  1.17  1.15  1.13  1.10  1.08  1.07
    3474     2.837  1.50  1.15  1.07  1.05  1.07  1.07  1.07  1.06  1.06  1.06
    3548     2.738  1.73  1.28  1.14  1.11  1.08  1.09  1.08  1.08  1.08  1.08
    3725     2.649  1.80  1.26  1.10  1.06  1.04  1.04  1.04  1.05  1.04  1.03
    3825     2.567  2.20  1.41  1.18  1.08  1.03  1.02  1.02  1.03  1.02  1.03
    3957     2.493  2.30  1.44  1.18  1.10  1.04  1.01  0.99  1.00  1.00  1.01
    4011     2.425  2.50  1.56  1.27  1.13  1.05  1.01  0.99  0.99  0.98  0.98
   51773   overall  1.48  1.20  1.13  1.10  1.08  1.07  1.06  1.05  1.05  1.04


 List of     96 reflections *NOT* obeying Wilson distribution (Z> 10.0)

   h    k    l     RES      Z     Intensity    Sigma

    4   29   -1    2.58   20.80  0.1030E+04  0.3067E+02 "alien"
    2   26   20    2.62   20.55  0.1239E+04  0.2738E+02 "alien"
    3   29   -3    2.59   19.95  0.9882E+03  0.2793E+02 "alien"
    3   29   -6    2.58   18.35  0.9090E+03  0.2603E+02 "alien"
    4   27   19    2.52   18.28  0.7776E+03  0.1967E+02 "alien"
    3   29   -1    2.59   17.72  0.8776E+03  0.2553E+02 "alien"
    2   30   15    2.40   17.44  0.5852E+03  0.1717E+02 "alien"
   11   23   11    2.77   17.31  0.1298E+04  0.2577E+02 "alien"
    2   29   18    2.43   17.07  0.5730E+03  0.1772E+02 "alien"
    4   24    3    3.08   16.63  0.3126E+04  0.8530E+02 "alien"
    4   29   17    2.41   16.39  0.5500E+03  0.1613E+02 "alien"
    5   21   23    2.88   16.13  0.1500E+04  0.3202E+02 "alien"
    4   28   20    2.43   16.13  0.5412E+03  0.1676E+02 "alien"
    4   20    8    3.56   16.09  0.8218E+04  0.1365E+03 "alien"
    8   29    9    2.44   15.81  0.5306E+03  0.2141E+02 "alien"
    5   27   18    2.52   15.80  0.6720E+03  0.1795E+02 "alien"
    1   29   15    2.48   15.80  0.6720E+03  0.1797E+02 "alien"
   11   23   21    2.54   15.71  0.7780E+03  0.2095E+02 "alien"
    4   29   -6    2.57   15.57  0.7711E+03  0.2398E+02 "alien"
    3   29   12    2.50   15.51  0.6595E+03  0.1881E+02 "alien"
    3   27   20    2.52   15.44  0.6567E+03  0.1838E+02 "alien"
    4   29   18    2.40   14.98  0.5029E+03  0.2559E+02 "alien"
    8   26   23    2.40   14.81  0.4970E+03  0.1960E+02 "alien"
   10   24   12    2.72   14.80  0.1110E+04  0.2247E+02 "alien"
    2   29  -19    2.44   14.78  0.4961E+03  0.1675E+02 "alien"
    2   27  -11    2.72   14.72  0.1104E+04  0.2557E+02 "alien"
    1   19    6    3.89   14.65  0.9147E+04  0.1515E+03 "alien"
    2   26    5    2.87   14.57  0.1355E+04  0.4003E+02 "alien"
    6   26   16    2.62   14.55  0.8771E+03  0.2084E+02 "alien"
    0   20   12    3.56   14.04  0.7170E+04  0.1333E+03 "alien"
    2   21   10    3.43   13.63  0.4948E+04  0.9236E+02 "alien"
    5   26   -5    2.84   13.48  0.1253E+04  0.3135E+02 "alien"
    5   17    4    4.17   13.47  0.1031E+05  0.1910E+03 "alien"
    4   29   12    2.49   13.38  0.5690E+03  0.1984E+02 "alien"
    9    7   43    2.51   13.18  0.5605E+03  0.2139E+02 "alien"
    6   22   23    2.76   13.09  0.9817E+03  0.2676E+02 "alien"
    5   29   15    2.43   12.89  0.4325E+03  0.1695E+02 "alien"
    5   23   22    2.74   12.85  0.9636E+03  0.2303E+02 "alien"
    3   30   13    2.41   12.83  0.4306E+03  0.1675E+02 "alien"
   10   29    5    2.42   12.45  0.4177E+03  0.1857E+02 "alien"
    1   25   -6    2.99   12.36  0.1665E+04  0.4622E+02 "alien"
    2   29   10    2.54   12.31  0.6099E+03  0.1793E+02 "alien"
   11   25    3    2.72   12.15  0.9113E+03  0.2699E+02 "alien"
    2   17  -11    4.16   12.03  0.9206E+04  0.1706E+03 "alien"
    1   16   19    3.83   11.97  0.7474E+04  0.1394E+03 "alien"
    1   26    7    2.86   11.85  0.1102E+04  0.3377E+02 "alien"
    0   16   10    4.43   11.81  0.1089E+05  0.2015E+03 "alien"
    9    9   40    2.61   11.72  0.5805E+03  0.2133E+02 "alien"
    7   30  -10    2.42   11.69  0.3922E+03  0.2580E+02 "alien"
    3   23   23    2.77   11.67  0.8755E+03  0.2188E+02 "alien"
    8   23   20    2.69   11.65  0.7022E+03  0.2133E+02 "alien"
    1   25   31    2.42   11.61  0.3895E+03  0.2491E+02 "alien"
    5   23   24    2.68   11.56  0.6967E+03  0.1946E+02 "alien"
    2   24  -24    2.72   11.55  0.8664E+03  0.2366E+02 "alien"
    5   24    1    3.07   11.47  0.2156E+04  0.6239E+02 "alien"
    6   13   18    4.01   11.42  0.8744E+04  0.1628E+03 "alien"
    3   24   -9    3.07   11.42  0.2145E+04  0.4263E+02 "alien"
    5   27   22    2.44   11.31  0.3795E+03  0.1509E+02 "alien"
   10   23    3    2.95   11.30  0.1523E+04  0.3565E+02 "alien"
   16   24    3    2.54   11.22  0.5557E+03  0.2655E+02 "alien"
    1   12    5    6.06   11.06  0.6683E+04  0.1236E+03 "alien"
    2   24    1    3.13   11.03  0.2072E+04  0.5630E+02 "alien"
    0   23   32    2.53   11.01  0.5451E+03  0.3048E+02 "alien"
    5   24   29    2.46   10.96  0.4663E+03  0.2293E+02 "alien"
    3   24   21    2.74   10.83  0.8122E+03  0.2051E+02 "alien"
    5   28   19    2.43   10.80  0.3624E+03  0.1453E+02 "alien"
    8   21   29    2.55   10.77  0.5332E+03  0.2133E+02 "alien"
   14   21    9    2.80   10.71  0.9956E+03  0.2741E+02 "alien"
    2   23   26    2.69   10.70  0.8025E+03  0.2151E+02 "alien"
    2   15    6    4.82   10.65  0.9013E+04  0.1667E+03 "alien"
    6   20   -1    3.60   10.65  0.5440E+04  0.1182E+03 "alien"
   14   21    7    2.84   10.64  0.9894E+03  0.4295E+02 "alien"
    6   21   22    2.88   10.61  0.9863E+03  0.2337E+02 "alien"
    0   30   11    2.46   10.53  0.4479E+03  0.1529E+02 "alien"
   12   25   17    2.45   10.48  0.3517E+03  0.1745E+02 "alien"
    8   22   16    2.89   10.41  0.9678E+03  0.2253E+02 "alien"
    4   30   13    2.40   10.39  0.3488E+03  0.2578E+02 "alien"
   10   25   22    2.42   10.37  0.3481E+03  0.1523E+02 "alien"
    7   26   22    2.46   10.36  0.3476E+03  0.1743E+02 "alien"
   17    8   14    3.29   10.32  0.2693E+04  0.4745E+02 "alien"
   10    5   41    2.59   10.27  0.5086E+03  0.2086E+02 "alien"
    7   24   27    2.46   10.26  0.4365E+03  0.1804E+02 "alien"
    5   22   23    2.79   10.26  0.9539E+03  0.2291E+02 "alien"
    6   28  -12    2.58   10.23  0.5066E+03  0.1713E+02 "alien"
    3   11   17    4.80   10.23  0.8654E+04  0.1607E+03 "alien"
    3   16   14    4.05   10.22  0.7825E+04  0.1453E+03 "alien"
    9   17   26    2.88   10.21  0.9493E+03  0.2419E+02 "alien"
    2   23   14    3.06   10.18  0.1913E+04  0.3797E+02 "alien"
    3   16   13    4.12   10.14  0.7761E+04  0.1441E+03 "alien"
   13   19   20    2.73   10.13  0.7597E+03  0.2385E+02 "alien"
    4   23   15    2.98   10.13  0.1365E+04  0.2850E+02 "alien"
    3   29   10    2.53   10.12  0.4306E+03  0.1572E+02 "alien"
   17   22   11    2.51   10.12  0.4305E+03  0.2478E+02 "alien"
    6   20   16    3.20   10.09  0.2633E+04  0.5113E+02 "alien"
    6    1   -5   11.67   10.04  0.1673E+05  0.3563E+03 "alien"
    4   19   28    2.88   10.00  0.9302E+03  0.2700E+02 "alien"


 List of     96 reflections *NOT* obeying Wilson distribution (sorted by resolution)
 Ice rings could occur at (Angstrom):
 3.897,3.669,3.441, 2.671,2.249,2.072, 1.948,1.918,1.883,1.721

   h    k    l     RES      Z     Intensity    Sigma

    4   29   18    2.40   14.98  0.5029E+03  0.2559E+02
    4   30   13    2.40   10.39  0.3488E+03  0.2578E+02
    2   30   15    2.40   17.44  0.5852E+03  0.1717E+02
    8   26   23    2.40   14.81  0.4970E+03  0.1960E+02
    3   30   13    2.41   12.83  0.4306E+03  0.1675E+02
    4   29   17    2.41   16.39  0.5500E+03  0.1613E+02
   10   29    5    2.42   12.45  0.4177E+03  0.1857E+02
    1   25   31    2.42   11.61  0.3895E+03  0.2491E+02
   10   25   22    2.42   10.37  0.3481E+03  0.1523E+02
    7   30  -10    2.42   11.69  0.3922E+03  0.2580E+02
    2   29   18    2.43   17.07  0.5730E+03  0.1772E+02
    5   29   15    2.43   12.89  0.4325E+03  0.1695E+02
    5   28   19    2.43   10.80  0.3624E+03  0.1453E+02
    4   28   20    2.43   16.13  0.5412E+03  0.1676E+02
    8   29    9    2.44   15.81  0.5306E+03  0.2141E+02
    2   29  -19    2.44   14.78  0.4961E+03  0.1675E+02
    5   27   22    2.44   11.31  0.3795E+03  0.1509E+02
   12   25   17    2.45   10.48  0.3517E+03  0.1745E+02
    7   26   22    2.46   10.36  0.3476E+03  0.1743E+02
    0   30   11    2.46   10.53  0.4479E+03  0.1529E+02
    7   24   27    2.46   10.26  0.4365E+03  0.1804E+02
    5   24   29    2.46   10.96  0.4663E+03  0.2293E+02
    1   29   15    2.48   15.80  0.6720E+03  0.1797E+02
    4   29   12    2.49   13.38  0.5690E+03  0.1984E+02
    3   29   12    2.50   15.51  0.6595E+03  0.1881E+02
   17   22   11    2.51   10.12  0.4305E+03  0.2478E+02
    9    7   43    2.51   13.18  0.5605E+03  0.2139E+02
    3   27   20    2.52   15.44  0.6567E+03  0.1838E+02
    5   27   18    2.52   15.80  0.6720E+03  0.1795E+02
    4   27   19    2.52   18.28  0.7776E+03  0.1967E+02
    3   29   10    2.53   10.12  0.4306E+03  0.1572E+02
    0   23   32    2.53   11.01  0.5451E+03  0.3048E+02
   11   23   21    2.54   15.71  0.7780E+03  0.2095E+02
    2   29   10    2.54   12.31  0.6099E+03  0.1793E+02
   16   24    3    2.54   11.22  0.5557E+03  0.2655E+02
    8   21   29    2.55   10.77  0.5332E+03  0.2133E+02
    4   29   -6    2.57   15.57  0.7711E+03  0.2398E+02
    3   29   -6    2.58   18.35  0.9090E+03  0.2603E+02
    4   29   -1    2.58   20.80  0.1030E+04  0.3067E+02
    6   28  -12    2.58   10.23  0.5066E+03  0.1713E+02
    3   29   -3    2.59   19.95  0.9882E+03  0.2793E+02
    3   29   -1    2.59   17.72  0.8776E+03  0.2553E+02
   10    5   41    2.59   10.27  0.5086E+03  0.2086E+02
    9    9   40    2.61   11.72  0.5805E+03  0.2133E+02
    6   26   16    2.62   14.55  0.8771E+03  0.2084E+02
    2   26   20    2.62   20.55  0.1239E+04  0.2738E+02
    5   23   24    2.68   11.56  0.6967E+03  0.1946E+02
    8   23   20    2.69   11.65  0.7022E+03  0.2133E+02
    2   23   26    2.69   10.70  0.8025E+03  0.2151E+02
   11   25    3    2.72   12.15  0.9113E+03  0.2699E+02
   10   24   12    2.72   14.80  0.1110E+04  0.2247E+02
    2   24  -24    2.72   11.55  0.8664E+03  0.2366E+02
    2   27  -11    2.72   14.72  0.1104E+04  0.2557E+02
   13   19   20    2.73   10.13  0.7597E+03  0.2385E+02
    3   24   21    2.74   10.83  0.8122E+03  0.2051E+02
    5   23   22    2.74   12.85  0.9636E+03  0.2303E+02
    6   22   23    2.76   13.09  0.9817E+03  0.2676E+02
    3   23   23    2.77   11.67  0.8755E+03  0.2188E+02
   11   23   11    2.77   17.31  0.1298E+04  0.2577E+02
    5   22   23    2.79   10.26  0.9539E+03  0.2291E+02
   14   21    9    2.80   10.71  0.9956E+03  0.2741E+02
   14   21    7    2.84   10.64  0.9894E+03  0.4295E+02
    5   26   -5    2.84   13.48  0.1253E+04  0.3135E+02
    1   26    7    2.86   11.85  0.1102E+04  0.3377E+02
    2   26    5    2.87   14.57  0.1355E+04  0.4003E+02
    6   21   22    2.88   10.61  0.9863E+03  0.2337E+02
    5   21   23    2.88   16.13  0.1500E+04  0.3202E+02
    4   19   28    2.88   10.00  0.9302E+03  0.2700E+02
    9   17   26    2.88   10.21  0.9493E+03  0.2419E+02
    8   22   16    2.89   10.41  0.9678E+03  0.2253E+02
   10   23    3    2.95   11.30  0.1523E+04  0.3565E+02
    4   23   15    2.98   10.13  0.1365E+04  0.2850E+02
    1   25   -6    2.99   12.36  0.1665E+04  0.4622E+02
    2   23   14    3.06   10.18  0.1913E+04  0.3797E+02
    3   24   -9    3.07   11.42  0.2145E+04  0.4263E+02
    5   24    1    3.07   11.47  0.2156E+04  0.6239E+02
    4   24    3    3.08   16.63  0.3126E+04  0.8530E+02
    2   24    1    3.13   11.03  0.2072E+04  0.5630E+02
    6   20   16    3.20   10.09  0.2633E+04  0.5113E+02
   17    8   14    3.29   10.32  0.2693E+04  0.4745E+02
    2   21   10    3.43   13.63  0.4948E+04  0.9236E+02
    0   20   12    3.56   14.04  0.7170E+04  0.1333E+03
    4   20    8    3.56   16.09  0.8218E+04  0.1365E+03
    6   20   -1    3.60   10.65  0.5440E+04  0.1182E+03
    1   16   19    3.83   11.97  0.7474E+04  0.1394E+03
    1   19    6    3.89   14.65  0.9147E+04  0.1515E+03
    6   13   18    4.01   11.42  0.8744E+04  0.1628E+03
    3   16   14    4.05   10.22  0.7825E+04  0.1453E+03
    3   16   13    4.12   10.14  0.7761E+04  0.1441E+03
    2   17  -11    4.16   12.03  0.9206E+04  0.1706E+03
    5   17    4    4.17   13.47  0.1031E+05  0.1910E+03
    0   16   10    4.43   11.81  0.1089E+05  0.2015E+03
    3   11   17    4.80   10.23  0.8654E+04  0.1607E+03
    2   15    6    4.82   10.65  0.9013E+04  0.1667E+03
    1   12    5    6.06   11.06  0.6683E+04  0.1236E+03
    6    1   -5   11.67   10.04  0.1673E+05  0.3563E+03

 NUMBER OF UNIQUE ALIEN REFLECTIONS WITH A Z-SCORE ABOVE LIMIT         2
 (ALIENS ABOVE LIMIT (REJECT_ALIEN=      20.0) ARE MARKED INVALID)

 NUMBER OF REFLECTION RECORDS ON OUTPUT FILE "XDS_ASCII.HKL"      204116
 NUMBER OF ACCEPTED OBSERVATIONS (INCLUDING SYSTEMATIC ABSENCES)  200664
 NUMBER OF REJECTED MISFITS & ALIENS (marked by -1*SIGMA(IOBS))     3452


 cpu time used                127.2 sec
 elapsed wall-clock time        5.7 sec
